# Supplementary material for: Transcriptome of the inflorescence meristems of the biofuel plant Jatropha curcas treated with cytokinin
Source: BMC Genomics. 2014 Nov 17;15(1):974. doi: 10.1186/1471-2164-15-974 (PMC4246439; doi:10.1186/1471-2164-15-974)
Supplement: Supplementary file 3 — Additional file 3: Table S2: Clustering of differentially expressed genes in the transcriptomes of control and BA-treated inflorescence of Jatropha (p <0.05). (XLSX 1 MB) [file 12864_2014_6670_MOESM3_ESM.xlsx]

## Sheet: Cluster I
contig	A read number	B read number	C read number	D read number	A-B		A-C		A-D		B-C		B-D		C-D
					log2(Fold_change) normalized	p-value	log2(Fold_change) normalized	p-value	log2(Fold_change) normalized	p-value	log2(Fold_change) normalized	p-value	log2(Fold_change) normalized	p-value	log2(Fold_change) normalized	p-value
Contig272	5	0	0	0	3.37834	0.0373157	3.36128	0.0382953	3.27446	0.043569	NA	NA	NA	NA	NA	NA
Contig384	5	0	0	0	3.37834	0.0373157	3.36128	0.0382953	3.27446	0.043569	NA	NA	NA	NA	NA	NA
Contig435	5	0	0	0	3.37834	0.0373157	3.36128	0.0382953	3.27446	0.043569	NA	NA	NA	NA	NA	NA
Contig638	5	0	0	0	3.37834	0.0373157	3.36128	0.0382953	3.27446	0.043569	NA	NA	NA	NA	NA	NA
Contig996	5	0	0	0	3.37834	0.0373157	3.36128	0.0382953	3.27446	0.043569	NA	NA	NA	NA	NA	NA
Contig1026	5	0	0	0	3.37834	0.0373157	3.36128	0.0382953	3.27446	0.043569	NA	NA	NA	NA	NA	NA
Contig1417	5	0	0	0	3.37834	0.0373157	3.36128	0.0382953	3.27446	0.043569	NA	NA	NA	NA	NA	NA
Contig1670	5	0	0	0	3.37834	0.0373157	3.36128	0.0382953	3.27446	0.043569	NA	NA	NA	NA	NA	NA
Contig1734	5	0	0	0	3.37834	0.0373157	3.36128	0.0382953	3.27446	0.043569	NA	NA	NA	NA	NA	NA
Contig2374	5	0	0	0	3.37834	0.0373157	3.36128	0.0382953	3.27446	0.043569	NA	NA	NA	NA	NA	NA
Contig3087	5	0	0	0	3.37834	0.0373157	3.36128	0.0382953	3.27446	0.043569	NA	NA	NA	NA	NA	NA
Contig3510	5	0	0	0	3.37834	0.0373157	3.36128	0.0382953	3.27446	0.043569	NA	NA	NA	NA	NA	NA
Contig3769	5	0	0	0	3.37834	0.0373157	3.36128	0.0382953	3.27446	0.043569	NA	NA	NA	NA	NA	NA
Contig3860	5	0	0	0	3.37834	0.0373157	3.36128	0.0382953	3.27446	0.043569	NA	NA	NA	NA	NA	NA
Contig4206	5	0	0	0	3.37834	0.0373157	3.36128	0.0382953	3.27446	0.043569	NA	NA	NA	NA	NA	NA
Contig4268	5	0	0	0	3.37834	0.0373157	3.36128	0.0382953	3.27446	0.043569	NA	NA	NA	NA	NA	NA
Contig5042	5	0	0	0	3.37834	0.0373157	3.36128	0.0382953	3.27446	0.043569	NA	NA	NA	NA	NA	NA
Contig5081	5	0	0	0	3.37834	0.0373157	3.36128	0.0382953	3.27446	0.043569	NA	NA	NA	NA	NA	NA
Contig5175	5	0	0	0	3.37834	0.0373157	3.36128	0.0382953	3.27446	0.043569	NA	NA	NA	NA	NA	NA
Contig5150	6	1	1	0	2.64137	0.0427251	2.62432	0.0440932	3.5375	0.0224884	-0.0170558	0.99333	NA	NA	NA	NA
Contig5702	6	1	1	0	2.64137	0.0427251	2.62432	0.0440932	3.5375	0.0224884	-0.0170558	0.99333	NA	NA	NA	NA
Contig21038	6	1	1	0	2.64137	0.0427251	2.62432	0.0440932	3.5375	0.0224884	-0.0170558	0.99333	NA	NA	NA	NA
Contig21235	6	1	1	0	2.64137	0.0427251	2.62432	0.0440932	3.5375	0.0224884	-0.0170558	0.99333	NA	NA	NA	NA
Contig1935	6	0	1	0	3.64137	0.0188194	2.62432	0.0440932	3.5375	0.0224884	NA	NA	NA	NA	NA	NA
Contig111	6	1	0	0	2.64137	0.0427251	3.62432	0.0193887	3.5375	0.0224884	NA	NA	NA	NA	NA	NA
Contig196	6	1	0	0	2.64137	0.0427251	3.62432	0.0193887	3.5375	0.0224884	NA	NA	NA	NA	NA	NA
Contig243	6	1	0	0	2.64137	0.0427251	3.62432	0.0193887	3.5375	0.0224884	NA	NA	NA	NA	NA	NA
Contig759	6	1	0	0	2.64137	0.0427251	3.62432	0.0193887	3.5375	0.0224884	NA	NA	NA	NA	NA	NA
Contig1440	6	1	0	0	2.64137	0.0427251	3.62432	0.0193887	3.5375	0.0224884	NA	NA	NA	NA	NA	NA
Contig1532	6	1	0	0	2.64137	0.0427251	3.62432	0.0193887	3.5375	0.0224884	NA	NA	NA	NA	NA	NA
Contig2040	6	1	0	0	2.64137	0.0427251	3.62432	0.0193887	3.5375	0.0224884	NA	NA	NA	NA	NA	NA
Contig2083	6	1	0	0	2.64137	0.0427251	3.62432	0.0193887	3.5375	0.0224884	NA	NA	NA	NA	NA	NA
Contig2673	6	1	0	0	2.64137	0.0427251	3.62432	0.0193887	3.5375	0.0224884	NA	NA	NA	NA	NA	NA
Contig2910	6	1	0	0	2.64137	0.0427251	3.62432	0.0193887	3.5375	0.0224884	NA	NA	NA	NA	NA	NA
Contig3765	6	1	0	0	2.64137	0.0427251	3.62432	0.0193887	3.5375	0.0224884	NA	NA	NA	NA	NA	NA
Contig3868	6	1	0	0	2.64137	0.0427251	3.62432	0.0193887	3.5375	0.0224884	NA	NA	NA	NA	NA	NA
Contig3902	6	1	0	0	2.64137	0.0427251	3.62432	0.0193887	3.5375	0.0224884	NA	NA	NA	NA	NA	NA
Contig4822	6	1	0	0	2.64137	0.0427251	3.62432	0.0193887	3.5375	0.0224884	NA	NA	NA	NA	NA	NA
Contig4896	6	1	0	0	2.64137	0.0427251	3.62432	0.0193887	3.5375	0.0224884	NA	NA	NA	NA	NA	NA
Contig4940	6	1	0	0	2.64137	0.0427251	3.62432	0.0193887	3.5375	0.0224884	NA	NA	NA	NA	NA	NA
Contig17613	6	1	0	0	2.64137	0.0427251	3.62432	0.0193887	3.5375	0.0224884	NA	NA	NA	NA	NA	NA
Contig20386	6	1	0	0	2.64137	0.0427251	3.62432	0.0193887	3.5375	0.0224884	NA	NA	NA	NA	NA	NA
Contig21341	6	1	0	0	2.64137	0.0427251	3.62432	0.0193887	3.5375	0.0224884	NA	NA	NA	NA	NA	NA
Contig959	6	0	0	0	3.64137	0.0188194	3.62432	0.0193887	3.5375	0.0224884	NA	NA	NA	NA	NA	NA
Contig1073	6	0	0	0	3.64137	0.0188194	3.62432	0.0193887	3.5375	0.0224884	NA	NA	NA	NA	NA	NA
Contig1074	6	0	0	0	3.64137	0.0188194	3.62432	0.0193887	3.5375	0.0224884	NA	NA	NA	NA	NA	NA
Contig2099	6	0	0	0	3.64137	0.0188194	3.62432	0.0193887	3.5375	0.0224884	NA	NA	NA	NA	NA	NA
Contig2509	6	0	0	0	3.64137	0.0188194	3.62432	0.0193887	3.5375	0.0224884	NA	NA	NA	NA	NA	NA
Contig4197	6	0	0	0	3.64137	0.0188194	3.62432	0.0193887	3.5375	0.0224884	NA	NA	NA	NA	NA	NA
Contig4875	6	0	0	0	3.64137	0.0188194	3.62432	0.0193887	3.5375	0.0224884	NA	NA	NA	NA	NA	NA
Contig853	7	1	1	1	2.86376	0.0224114	2.84671	0.0232311	2.75989	0.0277756	-0.0170558	0.99333	-0.103873	0.959383	-0.0868173	0.966051
Contig2638	7	1	1	1	2.86376	0.0224114	2.84671	0.0232311	2.75989	0.0277756	-0.0170558	0.99333	-0.103873	0.959383	-0.0868173	0.966051
Contig17282	7	1	1	1	2.86376	0.0224114	2.84671	0.0232311	2.75989	0.0277756	-0.0170558	0.99333	-0.103873	0.959383	-0.0868173	0.966051
Contig7069	7	0	1	1	3.86376	0.00958393	2.84671	0.0232311	2.75989	0.0277756	NA	NA	NA	NA	-0.0868173	0.966051
Contig14451	7	0	1	1	3.86376	0.00958393	2.84671	0.0232311	2.75989	0.0277756	NA	NA	NA	NA	-0.0868173	0.966051
Contig3612	7	1	0	1	2.86376	0.0224114	3.84671	0.00991072	2.75989	0.0277756	NA	NA	-0.103873	0.959383	NA	NA
Contig4749	7	1	0	1	2.86376	0.0224114	3.84671	0.00991072	2.75989	0.0277756	NA	NA	-0.103873	0.959383	NA	NA
Contig16085	7	1	0	1	2.86376	0.0224114	3.84671	0.00991072	2.75989	0.0277756	NA	NA	-0.103873	0.959383	NA	NA
Contig1255	7	0	0	1	3.86376	0.00958393	3.84671	0.00991072	2.75989	0.0277756	NA	NA	NA	NA	NA	NA
Contig1599	7	0	0	1	3.86376	0.00958393	3.84671	0.00991072	2.75989	0.0277756	NA	NA	NA	NA	NA	NA
Contig1810	7	0	0	1	3.86376	0.00958393	3.84671	0.00991072	2.75989	0.0277756	NA	NA	NA	NA	NA	NA
Contig2233	7	0	0	1	3.86376	0.00958393	3.84671	0.00991072	2.75989	0.0277756	NA	NA	NA	NA	NA	NA
Contig4522	7	0	0	1	3.86376	0.00958393	3.84671	0.00991072	2.75989	0.0277756	NA	NA	NA	NA	NA	NA
Contig3220	7	1	1	0	2.86376	0.0224114	2.84671	0.0232311	3.75989	0.0117096	-0.0170558	0.99333	NA	NA	NA	NA
Contig3657	7	1	1	0	2.86376	0.0224114	2.84671	0.0232311	3.75989	0.0117096	-0.0170558	0.99333	NA	NA	NA	NA
Contig68	7	1	0	0	2.86376	0.0224114	3.84671	0.00991072	3.75989	0.0117096	NA	NA	NA	NA	NA	NA
Contig330	7	1	0	0	2.86376	0.0224114	3.84671	0.00991072	3.75989	0.0117096	NA	NA	NA	NA	NA	NA
Contig940	7	1	0	0	2.86376	0.0224114	3.84671	0.00991072	3.75989	0.0117096	NA	NA	NA	NA	NA	NA
Contig1804	7	1	0	0	2.86376	0.0224114	3.84671	0.00991072	3.75989	0.0117096	NA	NA	NA	NA	NA	NA
Contig2159	7	1	0	0	2.86376	0.0224114	3.84671	0.00991072	3.75989	0.0117096	NA	NA	NA	NA	NA	NA
Contig2369	7	1	0	0	2.86376	0.0224114	3.84671	0.00991072	3.75989	0.0117096	NA	NA	NA	NA	NA	NA
Contig2894	7	1	0	0	2.86376	0.0224114	3.84671	0.00991072	3.75989	0.0117096	NA	NA	NA	NA	NA	NA
Contig3508	7	1	0	0	2.86376	0.0224114	3.84671	0.00991072	3.75989	0.0117096	NA	NA	NA	NA	NA	NA
Contig4251	7	1	0	0	2.86376	0.0224114	3.84671	0.00991072	3.75989	0.0117096	NA	NA	NA	NA	NA	NA
Contig4497	7	1	0	0	2.86376	0.0224114	3.84671	0.00991072	3.75989	0.0117096	NA	NA	NA	NA	NA	NA
Contig4859	7	1	0	0	2.86376	0.0224114	3.84671	0.00991072	3.75989	0.0117096	NA	NA	NA	NA	NA	NA
Contig17038	7	1	0	0	2.86376	0.0224114	3.84671	0.00991072	3.75989	0.0117096	NA	NA	NA	NA	NA	NA
Contig785	7	0	0	0	3.86376	0.00958393	3.84671	0.00991072	3.75989	0.0117096	NA	NA	NA	NA	NA	NA
Contig950	7	0	0	0	3.86376	0.00958393	3.84671	0.00991072	3.75989	0.0117096	NA	NA	NA	NA	NA	NA
Contig1207	7	0	0	0	3.86376	0.00958393	3.84671	0.00991072	3.75989	0.0117096	NA	NA	NA	NA	NA	NA
Contig1601	7	0	0	0	3.86376	0.00958393	3.84671	0.00991072	3.75989	0.0117096	NA	NA	NA	NA	NA	NA
Contig3232	7	0	0	0	3.86376	0.00958393	3.84671	0.00991072	3.75989	0.0117096	NA	NA	NA	NA	NA	NA
Contig3392	7	0	0	0	3.86376	0.00958393	3.84671	0.00991072	3.75989	0.0117096	NA	NA	NA	NA	NA	NA
Contig4422	7	0	0	0	3.86376	0.00958393	3.84671	0.00991072	3.75989	0.0117096	NA	NA	NA	NA	NA	NA
Contig4601	7	0	0	0	3.86376	0.00958393	3.84671	0.00991072	3.75989	0.0117096	NA	NA	NA	NA	NA	NA
Contig1304	8	2	2	1	2.05641	0.043797	2.03935	0.0455857	2.95254	0.0149351	-0.0170558	0.990567	0.896127	0.601327	0.913183	0.594459
Contig3201	8	0	2	1	4.05641	0.00492385	2.03935	0.0455857	2.95254	0.0149351	NA	NA	NA	NA	0.913183	0.594459
Contig13	8	2	1	1	2.05641	0.043797	3.03935	0.0122291	2.95254	0.0149351	0.982944	0.566691	0.896127	0.601327	-0.0868173	0.966051
Contig4277	8	2	1	1	2.05641	0.043797	3.03935	0.0122291	2.95254	0.0149351	0.982944	0.566691	0.896127	0.601327	-0.0868173	0.966051
Contig840	8	2	0	1	2.05641	0.043797	4.03935	0.00511005	2.95254	0.0149351	NA	NA	0.896127	0.601327	NA	NA
Contig876	8	1	0	1	3.05641	0.0117473	4.03935	0.00511005	2.95254	0.0149351	NA	NA	-0.103873	0.959383	NA	NA
Contig1197	8	1	0	1	3.05641	0.0117473	4.03935	0.00511005	2.95254	0.0149351	NA	NA	-0.103873	0.959383	NA	NA
Contig3357	8	1	0	1	3.05641	0.0117473	4.03935	0.00511005	2.95254	0.0149351	NA	NA	-0.103873	0.959383	NA	NA
Contig17244	8	1	0	1	3.05641	0.0117473	4.03935	0.00511005	2.95254	0.0149351	NA	NA	-0.103873	0.959383	NA	NA
Contig1790	8	0	0	1	4.05641	0.00492385	4.03935	0.00511005	2.95254	0.0149351	NA	NA	NA	NA	NA	NA
Contig505	8	2	2	0	2.05641	0.043797	2.03935	0.0455857	3.95254	0.00614595	-0.0170558	0.990567	NA	NA	NA	NA
Contig6520	8	2	2	0	2.05641	0.043797	2.03935	0.0455857	3.95254	0.00614595	-0.0170558	0.990567	NA	NA	NA	NA
Contig1149	8	1	2	0	3.05641	0.0117473	2.03935	0.0455857	3.95254	0.00614595	-1.01706	0.553306	NA	NA	NA	NA
Contig7974	8	0	2	0	4.05641	0.00492385	2.03935	0.0455857	3.95254	0.00614595	NA	NA	NA	NA	NA	NA
Contig6906	8	2	1	0	2.05641	0.043797	3.03935	0.0122291	3.95254	0.00614595	0.982944	0.566691	NA	NA	NA	NA
Contig2900	8	2	0	0	2.05641	0.043797	4.03935	0.00511005	3.95254	0.00614595	NA	NA	NA	NA	NA	NA
Contig3242	8	2	0	0	2.05641	0.043797	4.03935	0.00511005	3.95254	0.00614595	NA	NA	NA	NA	NA	NA
Contig3774	8	2	0	0	2.05641	0.043797	4.03935	0.00511005	3.95254	0.00614595	NA	NA	NA	NA	NA	NA
Contig17634	8	2	0	0	2.05641	0.043797	4.03935	0.00511005	3.95254	0.00614595	NA	NA	NA	NA	NA	NA
Contig18919	8	2	0	0	2.05641	0.043797	4.03935	0.00511005	3.95254	0.00614595	NA	NA	NA	NA	NA	NA
Contig380	8	1	0	0	3.05641	0.0117473	4.03935	0.00511005	3.95254	0.00614595	NA	NA	NA	NA	NA	NA
Contig3092	8	1	0	0	3.05641	0.0117473	4.03935	0.00511005	3.95254	0.00614595	NA	NA	NA	NA	NA	NA
Contig3939	8	1	0	0	3.05641	0.0117473	4.03935	0.00511005	3.95254	0.00614595	NA	NA	NA	NA	NA	NA
Contig9420	9	1	1	2	3.22633	0.00615864	3.20928	0.00643796	2.12246	0.0321205	-0.0170558	0.99333	-1.10387	0.519822	-1.08682	0.526333
Contig9529	9	1	1	2	3.22633	0.00615864	3.20928	0.00643796	2.12246	0.0321205	-0.0170558	0.99333	-1.10387	0.519822	-1.08682	0.526333
Contig2170	9	2	0	2	2.22633	0.0245862	4.20928	0.00265582	2.12246	0.0321205	NA	NA	-0.103873	0.942583	NA	NA
Contig4500	9	2	0	2	2.22633	0.0245862	4.20928	0.00265582	2.12246	0.0321205	NA	NA	-0.103873	0.942583	NA	NA
Contig12805	9	0	0	2	4.22633	0.00255019	4.20928	0.00265582	2.12246	0.0321205	NA	NA	NA	NA	NA	NA
Contig14520	9	2	2	1	2.22633	0.0245862	2.20928	0.0257134	3.12246	0.00802657	-0.0170558	0.990567	0.896127	0.601327	0.913183	0.594459
Contig4179	9	1	2	1	3.22633	0.00615864	2.20928	0.0257134	3.12246	0.00802657	-1.01706	0.553306	-0.103873	0.959383	0.913183	0.594459
Contig9187	9	2	1	1	2.22633	0.0245862	3.20928	0.00643796	3.12246	0.00802657	0.982944	0.566691	0.896127	0.601327	-0.0868173	0.966051
Contig7295	9	0	1	1	4.22633	0.00255019	3.20928	0.00643796	3.12246	0.00802657	NA	NA	NA	NA	-0.0868173	0.966051
Contig23124	9	2	0	1	2.22633	0.0245862	4.20928	0.00265582	3.12246	0.00802657	NA	NA	0.896127	0.601327	NA	NA
Contig17113	9	1	0	1	3.22633	0.00615864	4.20928	0.00265582	3.12246	0.00802657	NA	NA	-0.103873	0.959383	NA	NA
Contig255	9	0	0	1	4.22633	0.00255019	4.20928	0.00265582	3.12246	0.00802657	NA	NA	NA	NA	NA	NA
Contig1432	9	1	2	0	3.22633	0.00615864	2.20928	0.0257134	4.12246	0.00324962	-1.01706	0.553306	NA	NA	NA	NA
Contig3663	9	2	0	0	2.22633	0.0245862	4.20928	0.00265582	4.12246	0.00324962	NA	NA	NA	NA	NA	NA
Contig3851	9	1	0	0	3.22633	0.00615864	4.20928	0.00265582	4.12246	0.00324962	NA	NA	NA	NA	NA	NA
Contig4237	9	1	0	0	3.22633	0.00615864	4.20928	0.00265582	4.12246	0.00324962	NA	NA	NA	NA	NA	NA
Contig2756	9	0	0	0	4.22633	0.00255019	4.20928	0.00265582	4.12246	0.00324962	NA	NA	NA	NA	NA	NA
Contig9036	10	3	1	2	1.79337	0.0396515	3.36128	0.00339168	2.27446	0.0183902	1.56791	0.311832	0.481089	0.712006	-1.08682	0.526333
Contig1582	10	2	1	2	2.37834	0.0136857	3.36128	0.00339168	2.27446	0.0183902	0.982944	0.566691	-0.103873	0.942583	-1.08682	0.526333
Contig3389	10	1	1	2	3.37834	0.0032314	3.36128	0.00339168	2.27446	0.0183902	-0.0170558	0.99333	-1.10387	0.519822	-1.08682	0.526333
Contig10921	10	1	1	2	3.37834	0.0032314	3.36128	0.00339168	2.27446	0.0183902	-0.0170558	0.99333	-1.10387	0.519822	-1.08682	0.526333
Contig329	10	0	1	2	4.37834	0.00133071	3.36128	0.00339168	2.27446	0.0183902	NA	NA	NA	NA	-1.08682	0.526333
Contig10182	10	1	0	2	3.37834	0.0032314	4.36128	0.00139051	2.27446	0.0183902	NA	NA	-1.10387	0.519822	NA	NA
Contig22201	10	3	2	1	1.79337	0.0396515	2.36128	0.0143808	3.27446	0.00431454	0.567907	0.663095	1.48109	0.339231	0.913183	0.594459
Contig19868	10	2	2	1	2.37834	0.0136857	2.36128	0.0143808	3.27446	0.00431454	-0.0170558	0.990567	0.896127	0.601327	0.913183	0.594459
Contig4783	10	0	2	1	4.37834	0.00133071	2.36128	0.0143808	3.27446	0.00431454	NA	NA	NA	NA	0.913183	0.594459
Contig5029	10	3	1	1	1.79337	0.0396515	3.36128	0.00339168	3.27446	0.00431454	1.56791	0.311832	1.48109	0.339231	-0.0868173	0.966051
Contig11520	10	2	1	1	2.37834	0.0136857	3.36128	0.00339168	3.27446	0.00431454	0.982944	0.566691	0.896127	0.601327	-0.0868173	0.966051
Contig3128	10	2	0	1	2.37834	0.0136857	4.36128	0.00139051	3.27446	0.00431454	NA	NA	0.896127	0.601327	NA	NA
Contig356	10	1	0	1	3.37834	0.0032314	4.36128	0.00139051	3.27446	0.00431454	NA	NA	-0.103873	0.959383	NA	NA
Contig2329	10	3	1	0	1.79337	0.0396515	3.36128	0.00339168	4.27446	0.00173001	1.56791	0.311832	NA	NA	NA	NA
Contig1861	10	2	1	0	2.37834	0.0136857	3.36128	0.00339168	4.27446	0.00173001	0.982944	0.566691	NA	NA	NA	NA
Contig6850	10	2	1	0	2.37834	0.0136857	3.36128	0.00339168	4.27446	0.00173001	0.982944	0.566691	NA	NA	NA	NA
Contig1288	10	1	1	0	3.37834	0.0032314	3.36128	0.00339168	4.27446	0.00173001	-0.0170558	0.99333	NA	NA	NA	NA
Contig2445	10	3	0	0	1.79337	0.0396515	4.36128	0.00139051	4.27446	0.00173001	NA	NA	NA	NA	NA	NA
Contig620	10	2	0	0	2.37834	0.0136857	4.36128	0.00139051	4.27446	0.00173001	NA	NA	NA	NA	NA	NA
Contig3565	11	3	3	3	1.93088	0.0232975	1.91382	0.0245524	1.827	0.031839	-0.0170558	0.988447	-0.103873	0.92971	-0.0868173	0.941234
Contig4688	11	1	2	3	3.51584	0.00169767	2.49878	0.0079875	1.827	0.031839	-1.01706	0.553306	-1.68884	0.27583	-0.67178	0.606247
Contig1264	11	3	2	2	1.93088	0.0232975	2.49878	0.0079875	2.41197	0.0104524	0.567907	0.663095	0.481089	0.712006	-0.0868173	0.952003
Contig4515	11	3	1	2	1.93088	0.0232975	3.49878	0.00178893	2.41197	0.0104524	1.56791	0.311832	0.481089	0.712006	-1.08682	0.526333
Contig11725	11	3	0	2	1.93088	0.0232975	4.49878	0.000733047	2.41197	0.0104524	NA	NA	0.481089	0.712006	NA	NA
Contig2346	11	2	0	2	2.51584	0.0075663	4.49878	0.000733047	2.41197	0.0104524	NA	NA	-0.103873	0.942583	NA	NA
Contig11472	11	2	0	2	2.51584	0.0075663	4.49878	0.000733047	2.41197	0.0104524	NA	NA	-0.103873	0.942583	NA	NA
Contig16436	11	0	0	2	4.51584	0.000699232	4.49878	0.000733047	2.41197	0.0104524	NA	NA	NA	NA	NA	NA
Contig5200	11	3	3	1	1.93088	0.0232975	1.91382	0.0245524	3.41197	0.00232084	-0.0170558	0.988447	1.48109	0.339231	1.49815	0.333746
Contig1247	11	3	0	1	1.93088	0.0232975	4.49878	0.000733047	3.41197	0.00232084	NA	NA	1.48109	0.339231	NA	NA
Contig19383	11	3	0	1	1.93088	0.0232975	4.49878	0.000733047	3.41197	0.00232084	NA	NA	1.48109	0.339231	NA	NA
Contig4101	11	3	1	0	1.93088	0.0232975	3.49878	0.00178893	4.41197	0.00092693	1.56791	0.311832	NA	NA	NA	NA
Contig3869	11	3	0	0	1.93088	0.0232975	4.49878	0.000733047	4.41197	0.00092693	NA	NA	NA	NA	NA	NA
Contig19086	11	3	0	0	1.93088	0.0232975	4.49878	0.000733047	4.41197	0.00092693	NA	NA	NA	NA	NA	NA
Contig3000	11	0	0	0	4.51584	0.000699232	4.49878	0.000733047	4.41197	0.00092693	NA	NA	NA	NA	NA	NA
Contig3345	12	3	4	4	2.05641	0.013544	1.62432	0.0361125	1.5375	0.0472902	-0.432093	0.69345	-0.518911	0.635838	-0.0868173	0.932163
Contig21009	12	3	1	4	2.05641	0.013544	3.62432	0.000945	1.5375	0.0472902	1.56791	0.311832	-0.518911	0.635838	-2.08682	0.147951
Contig19620	12	3	3	3	2.05641	0.013544	2.03935	0.0143438	1.95254	0.0190602	-0.0170558	0.988447	-0.103873	0.92971	-0.0868173	0.941234
Contig4761	12	4	1	3	1.64137	0.0341948	3.62432	0.000945	1.95254	0.0190602	1.98294	0.169289	0.311164	0.776449	-1.67178	0.280755
Contig3503	12	3	0	3	2.05641	0.013544	4.62432	0.000388945	1.95254	0.0190602	NA	NA	-0.103873	0.92971	NA	NA
Contig18089	12	3	0	3	2.05641	0.013544	4.62432	0.000388945	1.95254	0.0190602	NA	NA	-0.103873	0.92971	NA	NA
Contig2615	12	1	0	3	3.64137	0.000893326	4.62432	0.000388945	1.95254	0.0190602	NA	NA	-1.68884	0.27583	NA	NA
Contig1941	12	3	3	2	2.05641	0.013544	2.03935	0.0143438	2.5375	0.00590532	-0.0170558	0.988447	0.481089	0.712006	0.498145	0.702303
Contig4618	12	3	3	2	2.05641	0.013544	2.03935	0.0143438	2.5375	0.00590532	-0.0170558	0.988447	0.481089	0.712006	0.498145	0.702303
Contig4844	12	3	1	2	2.05641	0.013544	3.62432	0.000945	2.5375	0.00590532	1.56791	0.311832	0.481089	0.712006	-1.08682	0.526333
Contig5630	12	0	1	2	4.64137	0.000369822	3.62432	0.000945	2.5375	0.00590532	NA	NA	NA	NA	-1.08682	0.526333
Contig31	12	4	0	2	1.64137	0.0341948	4.62432	0.000388945	2.5375	0.00590532	NA	NA	0.896127	0.459956	NA	NA
Contig23141	12	3	0	2	2.05641	0.013544	4.62432	0.000388945	2.5375	0.00590532	NA	NA	0.481089	0.712006	NA	NA
Contig2024	12	1	0	2	3.64137	0.000893326	4.62432	0.000388945	2.5375	0.00590532	NA	NA	-1.10387	0.519822	NA	NA
Contig7894	12	4	4	1	1.64137	0.0341948	1.62432	0.0361125	3.5375	0.00124975	-0.0170558	0.98666	1.89613	0.188601	1.91318	0.184699
Contig3901	12	3	1	1	2.05641	0.013544	3.62432	0.000945	3.5375	0.00124975	1.56791	0.311832	1.48109	0.339231	-0.0868173	0.966051
Contig11311	12	2	1	1	2.64137	0.00416002	3.62432	0.000945	3.5375	0.00124975	0.982944	0.566691	0.896127	0.601327	-0.0868173	0.966051
Contig4346	12	2	0	1	2.64137	0.00416002	4.62432	0.000388945	3.5375	0.00124975	NA	NA	0.896127	0.601327	NA	NA
Contig11817	12	0	0	1	4.64137	0.000369822	4.62432	0.000388945	3.5375	0.00124975	NA	NA	NA	NA	NA	NA
Contig18730	12	2	3	0	2.64137	0.00416002	2.03935	0.0143438	4.5375	0.000499643	-0.602018	0.644216	NA	NA	NA	NA
Contig381	12	0	1	0	4.64137	0.000369822	3.62432	0.000945	4.5375	0.000499643	NA	NA	NA	NA	NA	NA
Contig6528	12	0	1	0	4.64137	0.000369822	3.62432	0.000945	4.5375	0.000499643	NA	NA	NA	NA	NA	NA
Contig2471	12	4	0	0	1.64137	0.0341948	4.62432	0.000388945	4.5375	0.000499643	NA	NA	NA	NA	NA	NA
Contig1387	12	1	0	0	3.64137	0.000893326	4.62432	0.000388945	4.5375	0.000499643	NA	NA	NA	NA	NA	NA
Contig2685	13	4	4	4	1.75685	0.0207458	1.73979	0.0220204	1.65298	0.029571	-0.0170558	0.98666	-0.103873	0.91887	-0.0868173	0.932163
Contig4326	13	5	2	4	1.43492	0.0458049	2.73979	0.0024255	1.65298	0.029571	1.30487	0.2554	0.218055	0.821132	-1.08682	0.370216
Contig23528	13	5	0	4	1.43492	0.0458049	4.73979	0.000207624	1.65298	0.029571	3.30487	0.0416665	0.218055	0.821132	NA	NA
Contig17419	13	1	0	4	3.75685	0.000470939	4.73979	0.000207624	1.65298	0.029571	NA	NA	-2.10387	0.144627	NA	NA
Contig2846	13	4	2	3	1.75685	0.0207458	2.73979	0.0024255	2.06801	0.011303	0.982944	0.417796	0.311164	0.776449	-0.67178	0.606247
Contig15040	13	1	0	3	3.75685	0.000470939	4.73979	0.000207624	2.06801	0.011303	NA	NA	-1.68884	0.27583	NA	NA
Contig1805	13	4	5	2	1.75685	0.0207458	1.41786	0.0484555	2.65298	0.00331987	-0.338984	0.725316	0.896127	0.459956	1.23511	0.281587
Contig20988	13	4	2	2	1.75685	0.0207458	2.73979	0.0024255	2.65298	0.00331987	0.982944	0.417796	0.896127	0.459956	-0.0868173	0.952003
Contig3870	13	2	1	2	2.75685	0.00227693	3.73979	0.000500072	2.65298	0.00331987	0.982944	0.566691	-0.103873	0.942583	-1.08682	0.526333
Contig925	13	0	2	1	4.75685	0.000196803	2.73979	0.0024255	3.65298	0.000673888	NA	NA	NA	NA	0.913183	0.594459
Contig3294	13	2	0	1	2.75685	0.00227693	4.73979	0.000207624	3.65298	0.000673888	NA	NA	0.896127	0.601327	NA	NA
Contig4244	13	0	0	1	4.75685	0.000196803	4.73979	0.000207624	3.65298	0.000673888	NA	NA	NA	NA	NA	NA
Contig5470	13	5	3	0	1.43492	0.0458049	2.15483	0.00830336	4.65298	0.000270859	0.71991	0.487421	3.21805	0.0472609	NA	NA
Contig1059	13	3	1	0	2.17189	0.00780245	3.73979	0.000500072	4.65298	0.000270859	1.56791	0.311832	NA	NA	NA	NA
Contig481	13	3	0	0	2.17189	0.00780245	4.73979	0.000207624	4.65298	0.000270859	NA	NA	NA	NA	NA	NA
Contig15839	14	5	4	5	1.54184	0.0288062	1.84671	0.0132789	1.43796	0.0414706	0.304872	0.751998	-0.103873	0.909333	-0.408745	0.671737
Contig17946	14	5	1	4	1.54184	0.0288062	3.84671	0.000265137	1.75989	0.0182828	2.30487	0.0911621	0.218055	0.821132	-2.08682	0.147951
Contig3230	14	0	0	4	4.86376	0.000105339	4.84671	0.00011147	1.75989	0.0182828	NA	NA	NA	NA	NA	NA
Contig1022	14	4	1	3	1.86376	0.0124477	3.84671	0.000265137	2.17493	0.0066481	1.98294	0.169289	0.311164	0.776449	-1.67178	0.280755
Contig14936	14	1	1	3	3.86376	0.000248765	3.84671	0.000265137	2.17493	0.0066481	-0.0170558	0.99333	-1.68884	0.27583	-1.67178	0.280755
Contig22	14	4	5	2	1.86376	0.0124477	1.52478	0.0306306	2.75989	0.00185875	-0.338984	0.725316	0.896127	0.459956	1.23511	0.281587
Contig19419	14	4	2	2	1.86376	0.0124477	2.84671	0.00132854	2.75989	0.00185875	0.982944	0.417796	0.896127	0.459956	-0.0868173	0.952003
Contig523	14	4	1	2	1.86376	0.0124477	3.84671	0.000265137	2.75989	0.00185875	1.98294	0.169289	0.896127	0.459956	-1.08682	0.526333
Contig3932	14	1	1	2	3.86376	0.000248765	3.84671	0.000265137	2.75989	0.00185875	-0.0170558	0.99333	-1.10387	0.519822	-1.08682	0.526333
Contig2925	14	3	0	1	2.2788	0.00445971	4.84671	0.00011147	3.75989	0.00036394	NA	NA	1.48109	0.339231	NA	NA
Contig107	14	1	0	1	3.86376	0.000248765	4.84671	0.00011147	3.75989	0.00036394	NA	NA	-0.103873	0.959383	NA	NA
Contig2425	14	5	4	0	1.54184	0.0288062	1.84671	0.0132789	4.75989	0.000147627	0.304872	0.751998	3.21805	0.0472609	NA	NA
Contig4249	14	4	1	0	1.86376	0.0124477	3.84671	0.000265137	4.75989	0.000147627	1.98294	0.169289	NA	NA	NA	NA
Contig8116	15	4	6	4	1.9633	0.00739597	1.36128	0.0398608	1.85943	0.0111906	-0.602018	0.513688	-0.103873	0.91887	0.498145	0.588828
Contig4988	15	3	0	4	2.37834	0.00253179	4.94624	6.01731e-05	1.85943	0.0111906	NA	NA	-0.518911	0.635838	NA	NA
Contig3878	15	6	1	2	1.37834	0.0374302	3.94624	0.000140864	2.85943	0.00103716	2.56791	0.0488549	1.48109	0.176519	-1.08682	0.526333
Contig8965	15	6	5	1	1.37834	0.0374302	1.62432	0.0191278	3.85943	0.000196885	0.245979	0.777819	2.48109	0.0569286	2.23511	0.101312
Contig1567	15	4	4	1	1.9633	0.00739597	1.94624	0.00792919	3.85943	0.000196885	-0.0170558	0.98666	1.89613	0.188601	1.91318	0.184699
Contig8971	15	2	6	0	2.9633	0.000675092	1.36128	0.0398608	4.85943	8.08745e-05	-1.60202	0.143894	NA	NA	3.49815	0.0240088
Contig2414	15	4	2	0	1.9633	0.00739597	2.94624	0.00072547	4.85943	8.08745e-05	0.982944	0.417796	NA	NA	NA	NA
Contig2738	15	1	2	0	3.9633	0.000131685	2.94624	0.00072547	4.85943	8.08745e-05	-1.01706	0.553306	NA	NA	NA	NA
Contig20920	15	4	0	0	1.9633	0.00739597	4.94624	6.01731e-05	4.85943	8.08745e-05	NA	NA	NA	NA	NA	NA
Contig19502	16	7	7	6	1.24905	0.04639	1.232	0.0494683	1.36757	0.0358769	-0.0170558	0.982354	0.118519	0.882397	0.135575	0.865636
Contig4303	16	7	3	6	1.24905	0.04639	2.45439	0.0015423	1.36757	0.0358769	1.20534	0.205983	0.118519	0.882397	-1.08682	0.27244
Contig23277	16	7	3	6	1.24905	0.04639	2.45439	0.0015423	1.36757	0.0358769	1.20534	0.205983	0.118519	0.882397	-1.08682	0.27244
Contig9895	16	5	7	5	1.73448	0.010998	1.232	0.0494683	1.63061	0.0168292	-0.502483	0.549142	-0.103873	0.909333	0.39861	0.634562
Contig2669	16	4	7	5	2.05641	0.00435642	1.232	0.0494683	1.63061	0.0168292	-0.824411	0.352625	-0.425801	0.658858	0.39861	0.634562
Contig5802	16	2	5	5	3.05641	0.000366153	1.71742	0.0118146	1.63061	0.0168292	-1.33898	0.243185	-1.4258	0.213822	-0.0868173	0.924179
Contig2769	16	4	0	5	2.05641	0.00435642	5.03935	3.26505e-05	1.63061	0.0168292	NA	NA	-0.425801	0.658858	-3.40875	0.0356136
Contig13009	16	3	0	5	2.47145	0.00142882	5.03935	3.26505e-05	1.63061	0.0168292	NA	NA	-0.840839	0.417182	-3.40875	0.0356136
Contig7101	16	1	5	4	4.05641	6.98617e-05	1.71742	0.0118146	1.95254	0.00678859	-2.33898	0.0864736	-2.10387	0.144627	0.235111	0.807424
Contig12157	16	3	1	4	2.47145	0.00142882	4.03935	7.49996e-05	1.95254	0.00678859	1.56791	0.311832	-0.518911	0.635838	-2.08682	0.147951
Contig1545	16	3	1	3	2.47145	0.00142882	4.03935	7.49996e-05	2.36757	0.00225315	1.56791	0.311832	-0.103873	0.92971	-1.67178	0.280755
Contig2021	16	2	1	3	3.05641	0.000366153	4.03935	7.49996e-05	2.36757	0.00225315	0.982944	0.566691	-0.688836	0.597099	-1.67178	0.280755
Contig3422	16	7	0	3	1.24905	0.04639	5.03935	3.26505e-05	2.36757	0.00225315	3.7903	0.0110531	1.11852	0.240409	NA	NA
Contig3690	16	6	0	3	1.47145	0.0239608	5.03935	3.26505e-05	2.36757	0.00225315	3.56791	0.0213636	0.896127	0.36547	NA	NA
Contig2951	16	3	0	2	2.47145	0.00142882	5.03935	3.26505e-05	2.95254	0.000577102	NA	NA	0.481089	0.712006	NA	NA
Contig15427	16	3	0	2	2.47145	0.00142882	5.03935	3.26505e-05	2.95254	0.000577102	NA	NA	0.481089	0.712006	NA	NA
Contig19366	16	3	1	1	2.47145	0.00142882	4.03935	7.49996e-05	3.95254	0.000106705	1.56791	0.311832	1.48109	0.339231	-0.0868173	0.966051
Contig16860	16	3	0	0	2.47145	0.00142882	5.03935	3.26505e-05	4.95254	4.4522e-05	NA	NA	NA	NA	NA	NA
Contig17745	17	7	4	6	1.33652	0.0304757	2.12682	0.00275676	1.45504	0.0234138	0.790299	0.372902	0.118519	0.882397	-0.67178	0.466035
Contig2844	17	7	1	6	1.33652	0.0304757	4.12682	4.00196e-05	1.45504	0.0234138	2.7903	0.0261112	0.118519	0.882397	-2.67178	0.040366
Contig10437	17	4	1	6	2.14387	0.00254626	4.12682	4.00196e-05	1.45504	0.0234138	1.98294	0.169289	-0.688836	0.454746	-2.67178	0.040366
Contig22700	17	2	0	6	3.14387	0.000198203	5.12682	1.78041e-05	1.45504	0.0234138	NA	NA	-1.68884	0.123286	-3.67178	0.0178355
Contig3986	17	3	1	3	2.55891	0.000802192	4.12682	4.00196e-05	2.45504	0.00130044	1.56791	0.311832	-0.103873	0.92971	-1.67178	0.280755
Contig650	17	3	0	3	2.55891	0.000802192	5.12682	1.78041e-05	2.45504	0.00130044	NA	NA	-0.103873	0.92971	NA	NA
Contig5090	17	7	1	1	1.33652	0.0304757	4.12682	4.00196e-05	4.04	5.79405e-05	2.7903	0.0261112	2.70348	0.0310821	-0.0868173	0.966051
Contig23505	18	7	7	7	1.41898	0.0197836	1.40192	0.0213181	1.31511	0.0307901	-0.0170558	0.982354	-0.103873	0.892813	-0.0868173	0.91034
Contig16357	18	5	2	7	1.90441	0.00403631	3.20928	0.000116584	1.31511	0.0307901	1.30487	0.2554	-0.5893	0.4822	-1.89417	0.0724557
Contig9711	18	3	2	7	2.64137	0.000448345	3.20928	0.000116584	1.31511	0.0307901	0.567907	0.663095	-1.32627	0.163919	-1.89417	0.0724557
Contig20677	18	7	8	6	1.41898	0.0197836	1.20928	0.0400385	1.5375	0.0151179	-0.209701	0.778579	0.118519	0.882397	0.32822	0.671902
Contig19966	18	7	5	6	1.41898	0.0197836	1.88735	0.00437991	1.5375	0.0151179	0.468371	0.576586	0.118519	0.882397	-0.349852	0.688124
Contig13310	18	3	0	6	2.64137	0.000448345	5.20928	9.75425e-06	1.5375	0.0151179	NA	NA	-1.10387	0.264939	-3.67178	0.0178355
Contig4138	18	7	6	5	1.41898	0.0197836	1.62432	0.0102679	1.80053	0.00655971	0.205337	0.797786	0.381554	0.649094	0.176217	0.839774
Contig961	18	8	4	5	1.22633	0.0373046	2.20928	0.00160794	1.80053	0.00655971	0.982944	0.251846	0.574199	0.478942	-0.408745	0.671737
Contig9870	18	8	3	5	1.22633	0.0373046	2.62432	0.000488427	1.80053	0.00655971	1.39798	0.129364	0.574199	0.478942	-0.823783	0.426739
Contig2904	18	8	1	3	1.22633	0.0373046	4.20928	2.14022e-05	2.5375	0.000746948	2.98294	0.0139375	1.31116	0.154771	-1.67178	0.280755
Contig3067	18	2	7	1	3.22633	0.000107121	1.40192	0.0213181	4.12246	3.15231e-05	-1.82441	0.0836817	0.896127	0.601327	2.72054	0.0300516
Contig990	18	8	5	1	1.22633	0.0373046	1.88735	0.00437991	4.12246	3.15231e-05	0.661016	0.415188	2.89613	0.0169376	2.23511	0.101312
Contig5831	18	6	2	1	1.64137	0.00949348	3.20928	0.000116584	4.12246	3.15231e-05	1.56791	0.152624	2.48109	0.0569286	0.913183	0.594459
Contig292	18	4	0	0	2.22633	0.00147799	5.20928	9.75425e-06	5.12246	1.36798e-05	NA	NA	NA	NA	NA	NA
Contig2879	19	6	9	8	1.71937	0.00588733	1.11736	0.0476404	1.20046	0.0388122	-0.602018	0.423773	-0.518911	0.503066	0.0831077	0.905525
Contig1116	19	6	1	8	1.71937	0.00588733	4.28728	1.14716e-05	1.20046	0.0388122	2.56791	0.0488549	-0.518911	0.503066	-3.08682	0.0109263
Contig16796	19	6	7	6	1.71937	0.00588733	1.47993	0.0137596	1.6155	0.00966626	-0.239448	0.76511	-0.103873	0.900722	0.135575	0.865636
Contig957	19	5	6	5	1.98241	0.00241484	1.70232	0.00640023	1.87853	0.00404319	-0.28009	0.747989	-0.103873	0.909333	0.176217	0.839774
Contig6212	19	6	9	2	1.71937	0.00588733	1.11736	0.0476404	3.20046	9.82002e-05	-0.602018	0.423773	1.48109	0.176519	2.08311	0.0354213
Contig1232	19	2	4	2	3.30434	5.78237e-05	2.28728	0.000932017	3.20046	9.82002e-05	-1.01706	0.401823	-0.103873	0.942583	0.913183	0.451504
Contig4921	19	3	1	2	2.71937	0.000249585	4.28728	1.14716e-05	3.20046	9.82002e-05	1.56791	0.311832	0.481089	0.712006	-1.08682	0.526333
Contig20240	19	3	6	1	2.71937	0.000249585	1.70232	0.00640023	4.20046	1.71847e-05	-1.01706	0.304518	1.48109	0.339231	2.49815	0.0552685
Contig20617	19	9	1	0	1.13441	0.0443368	4.28728	1.14716e-05	5.20046	7.63231e-06	3.15287	0.00743716	4.06605	0.00368952	NA	NA
Contig12137	20	5	5	7	2.05641	0.00143419	2.03935	0.00157182	1.46711	0.0133715	-0.0170558	0.985086	-0.5893	0.4822	-0.572244	0.49501
Contig13954	20	8	5	5	1.37834	0.0162611	2.03935	0.00157182	1.95254	0.00247335	0.661016	0.415188	0.574199	0.478942	-0.0868173	0.924179
Contig170	20	7	4	4	1.57098	0.00807465	2.36128	0.000537199	2.27446	0.000855168	0.790299	0.372902	0.703482	0.427536	-0.0868173	0.932163
Contig14560	20	6	2	4	1.79337	0.00361896	3.36128	3.42165e-05	2.27446	0.000855168	1.56791	0.152624	0.481089	0.601615	-1.08682	0.370216
Contig3904	20	4	1	4	2.37834	0.000489091	4.36128	6.16279e-06	2.27446	0.000855168	1.98294	0.169289	-0.103873	0.91887	-2.08682	0.147951
Contig8141	21	8	2	9	1.44873	0.0105665	3.43167	1.85135e-05	1.17493	0.0327259	1.98294	0.051915	-0.273798	0.695764	-2.25674	0.0226763
Contig14151	21	4	3	8	2.44873	0.000279158	2.84671	8.45415e-05	1.34485	0.0176281	0.397982	0.716561	-1.10387	0.198005	-1.50185	0.103174
Contig4540	21	2	2	8	3.44873	1.68047e-05	3.43167	1.85135e-05	1.34485	0.0176281	-0.0170558	0.990567	-2.10387	0.0391095	-2.08682	0.0407457
Contig9591	21	4	3	5	2.44873	0.000279158	2.84671	8.45415e-05	2.02292	0.00150262	0.397982	0.716561	-0.425801	0.658858	-0.823783	0.426739
Contig4360	21	7	2	4	1.64137	0.00508518	3.43167	1.85135e-05	2.34485	0.000502034	1.7903	0.0896265	0.703482	0.427536	-1.08682	0.370216
Contig19162	22	9	8	10	1.34592	0.013328	1.49878	0.00745345	1.09004	0.0396071	0.152869	0.827225	-0.255876	0.699189	-0.408745	0.548971
Contig1240	22	10	2	9	1.19391	0.0241975	3.49878	1.00116e-05	1.24204	0.0223821	2.30487	0.0168922	0.04813	0.942057	-2.25674	0.0226763
Contig20833	22	7	1	7	1.70849	0.00317509	4.49878	1.79076e-06	1.60461	0.00559165	2.7903	0.0261112	-0.103873	0.892813	-2.89417	0.0210064
Contig5178	22	3	6	2	2.93088	4.22296e-05	1.91382	0.00147409	3.41197	1.65171e-05	-1.01706	0.304518	0.481089	0.712006	1.49815	0.171631
Contig5573	23	11	8	11	1.12054	0.0284745	1.56291	0.00477914	1.01667	0.0468604	0.442376	0.506621	-0.103873	0.865864	-0.546249	0.412088
Contig20071	23	12	3	9	0.995008	0.0468058	2.97795	2.58791e-05	1.30617	0.015158	1.98294	0.0172789	0.311164	0.622843	-1.67178	0.0617267
Contig11645	23	7	4	7	1.77262	0.00196675	2.56291	9.9967e-05	1.66874	0.00357109	0.790299	0.372902	-0.103873	0.892813	-0.894172	0.313269
Contig15151	23	9	1	5	1.41005	0.0087471	4.56291	9.68581e-07	2.15417	0.00054446	3.15287	0.00743716	0.744124	0.344685	-2.40875	0.0774269
Contig3768	23	9	0	5	1.41005	0.0087471	5.56291	5.13356e-07	2.15417	0.00054446	4.15287	0.00303061	0.744124	0.344685	-3.40875	0.0356136
Contig711	23	7	2	2	1.77262	0.00196675	3.56291	5.412e-06	3.4761	9.10433e-06	1.7903	0.0896265	1.70348	0.106187	-0.0868173	0.952003
Contig13999	24	6	2	11	2.05641	0.000479509	3.62432	2.92498e-06	1.07807	0.0331598	1.56791	0.152624	-0.978342	0.171556	-2.54625	0.00686195
Contig152	24	8	3	10	1.64137	0.0027441	3.03935	1.427e-05	1.21557	0.019013	1.39798	0.129364	-0.425801	0.532384	-1.82378	0.036392
Contig14251	24	12	1	8	1.05641	0.0328991	4.62432	5.25055e-07	1.5375	0.00502501	3.56791	0.00113462	0.481089	0.460306	-3.08682	0.0109263
Contig8387	24	12	4	7	1.05641	0.0328991	2.62432	5.66135e-05	1.73014	0.00226352	1.56791	0.0430933	0.673734	0.317286	-0.894172	0.313269
Contig9784	24	10	2	7	1.31944	0.0109043	3.62432	2.92498e-06	1.73014	0.00226352	2.30487	0.0168922	0.4107	0.560261	-1.89417	0.0724557
Contig12225	24	6	1	4	2.05641	0.000479509	4.62432	5.25055e-07	2.5375	9.88568e-05	2.56791	0.0488549	0.481089	0.601615	-2.08682	0.147951
Contig16229	24	5	1	4	2.31944	0.000167821	4.62432	5.25055e-07	2.5375	9.88568e-05	2.30487	0.0911621	0.218055	0.821132	-2.08682	0.147951
Contig18587	24	8	1	3	1.64137	0.0027441	4.62432	5.25055e-07	2.95254	2.48896e-05	2.98294	0.0139375	1.31116	0.154771	-1.67178	0.280755
Contig23241	25	10	3	11	1.37834	0.00721696	3.09825	7.85363e-06	1.13696	0.0232345	1.71991	0.0485057	-0.241377	0.701517	-1.96129	0.0211918
Contig21756	25	10	8	7	1.37834	0.00721696	1.68321	0.00191739	1.78904	0.00142468	0.304872	0.654943	0.4107	0.560261	0.105828	0.887138
Contig1677	25	10	5	6	1.37834	0.00721696	2.36128	0.000108796	2.01143	0.000559512	0.982944	0.200146	0.633092	0.387639	-0.349852	0.688124
Contig19298	25	3	8	4	3.1153	6.99115e-06	1.68321	0.00191739	2.59639	5.70697e-05	-1.43209	0.120275	-0.518911	0.635838	0.913183	0.286974
Contig15387	26	8	5	10	1.75685	0.00107337	2.41786	6.2842e-05	1.33105	0.00879336	0.661016	0.415188	-0.425801	0.532384	-1.08682	0.156533
Contig4910	26	6	3	10	2.17189	0.000168164	3.15483	4.31509e-06	1.33105	0.00879336	0.982944	0.321025	-0.840839	0.251219	-1.82378	0.036392
Contig4972	26	9	5	9	1.58692	0.00234613	2.41786	6.2842e-05	1.48305	0.00446508	0.830941	0.291488	-0.103873	0.878566	-0.934814	0.235232
Contig15179	26	12	0	9	1.17189	0.0157635	5.73979	9.18416e-08	1.48305	0.00446508	4.56791	0.000458209	0.311164	0.622843	-4.25674	0.00237026
Contig2485	26	13	9	7	1.05641	0.0263894	1.56987	0.00261536	1.84562	0.000890835	0.513459	0.407832	0.789212	0.232033	0.275753	0.703301
Contig13735	26	14	3	7	0.949493	0.0420491	3.15483	4.31509e-06	1.84562	0.000890835	2.20534	0.00592766	0.896127	0.166842	-1.30921	0.169449
Contig13397	26	6	7	5	2.17189	0.000168164	1.93244	0.000503024	2.33105	0.000114193	-0.239448	0.76511	0.159161	0.855087	0.39861	0.634562
Contig20662	26	12	1	2	1.17189	0.0157635	4.73979	1.55316e-07	3.65298	1.5217e-06	3.56791	0.00113462	2.48109	0.00709221	-1.08682	0.526333
Contig943	26	2	0	0	3.75685	7.6056e-07	5.73979	9.18416e-08	5.65298	1.42902e-07	NA	NA	NA	NA	NA	NA
Contig10806	27	12	3	12	1.22633	0.0107577	3.20928	2.36737e-06	1.12246	0.0195757	1.98294	0.0172789	-0.103873	0.85996	-2.08682	0.0122114
Contig6129	27	8	13	11	1.8113	0.000664356	1.0938	0.0203026	1.24799	0.0110981	-0.717496	0.26141	-0.563305	0.397599	0.154191	0.793779
Contig10369	27	12	2	10	1.22633	0.0107577	3.79424	4.61785e-07	1.38549	0.00590494	2.56791	0.00533928	0.159161	0.796187	-2.40875	0.0125158
Contig17617	27	11	4	9	1.35186	0.00594061	2.79424	1.00851e-05	1.5375	0.00292397	1.44238	0.0686358	0.185633	0.774037	-1.25674	0.131255
Contig651	27	13	3	8	1.11086	0.0184227	3.20928	2.36737e-06	1.70742	0.00133386	2.09842	0.0101615	0.596567	0.350265	-1.50185	0.103174
Contig150	27	9	7	7	1.64137	0.00148943	1.98689	0.000304922	1.90007	0.000553624	0.345514	0.633278	0.258697	0.720833	-0.0868173	0.91034
Contig1109	28	1	2	8	4.86376	4.15117e-08	3.84671	2.49672e-07	1.75989	0.000845665	-1.01706	0.553306	-3.10387	0.0104865	-2.08682	0.0407457
Contig5732	29	11	10	15	1.45496	0.00257647	1.57541	0.00143891	0.903626	0.043081	0.120448	0.848373	-0.551332	0.332624	-0.67178	0.249078
Contig15308	29	6	3	12	2.32943	3.36552e-05	3.31237	7.09909e-07	1.22555	0.00946642	0.982944	0.321025	-1.10387	0.114893	-2.08682	0.0122114
Contig21385	30	15	10	16	1.05641	0.0170723	1.62432	0.000920921	0.859426	0.0486189	0.567907	0.329977	-0.196983	0.703836	-0.764889	0.182306
Contig5373	30	11	3	15	1.50387	0.00167765	3.36128	3.88146e-07	0.952535	0.0315102	1.85741	0.029108	-0.551332	0.332624	-2.40875	0.0022243
Contig21649	30	15	6	8	1.05641	0.0170723	2.36128	2.24021e-05	1.85943	0.000333853	1.30487	0.048844	0.803017	0.192532	-0.501855	0.517244
Contig15169	31	16	11	16	1.0106	0.0193903	1.53412	0.00123147	0.906732	0.0359417	0.523513	0.349982	-0.103873	0.838571	-0.627386	0.26258
Contig13433	31	18	7	14	0.84068	0.0451814	2.18619	3.90625e-05	1.09938	0.0139041	1.34551	0.0271342	0.258697	0.613295	-1.08682	0.0936541
Contig9156	31	6	6	14	2.42564	1.12769e-05	2.40859	1.30045e-05	1.09938	0.0139041	-0.0170558	0.983663	-1.32627	0.0489957	-1.30921	0.0520013
Contig13961	31	10	16	13	1.68868	0.000513793	0.993549	0.0215407	1.20629	0.00806367	-0.695128	0.225595	-0.482385	0.424505	0.212743	0.692035
Contig2395	31	7	6	13	2.20325	3.39449e-05	2.40859	1.30045e-05	1.20629	0.00806367	0.205337	0.797786	-0.996958	0.131111	-1.20229	0.0798285
Contig18225	31	16	5	4	1.0106	0.0193903	2.67162	3.825e-06	2.90673	1.98822e-06	1.66102	0.0148979	1.89613	0.00855087	0.235111	0.807424
Contig15704	31	2	3	4	4.0106	3.45652e-08	3.40859	2.12038e-07	2.90673	1.98822e-06	-0.602018	0.644216	-1.10387	0.362706	-0.501855	0.647012
Contig7501	31	17	7	3	0.923142	0.0301418	2.18619	3.90625e-05	3.32177	4.27194e-07	1.26305	0.0408812	2.39863	0.00167343	1.13558	0.233359
Contig8560	31	8	5	2	2.0106	9.18299e-05	2.67162	3.825e-06	3.90673	7.71964e-08	0.661016	0.415188	1.89613	0.0629819	1.23511	0.281587
Contig14048	32	13	11	17	1.35597	0.00268264	1.57992	0.000795106	0.865073	0.0405626	0.223952	0.704247	-0.490896	0.353395	-0.714849	0.194979
Contig1752	32	12	2	13	1.47145	0.0014078	4.03935	2.1419e-08	1.2521	0.00557287	2.56791	0.00533928	-0.21935	0.703878	-2.78726	0.00203159
Contig2798	32	14	11	11	1.24905	0.00484805	1.57992	0.000795106	1.4931	0.00152316	0.330867	0.567796	0.24405	0.673369	-0.0868173	0.88774
Contig4149	32	9	9	11	1.88648	0.00013921	1.86943	0.000160045	1.4931	0.00152316	-0.0170558	0.979991	-0.39338	0.542926	-0.376324	0.560594
Contig1676	32	10	9	4	1.73448	0.000323014	1.86943	0.000160045	2.95254	1.12717e-06	0.134947	0.838566	1.21805	0.133122	1.08311	0.193374
Contig1137	32	17	1	4	0.968946	0.0217939	5.03935	4.23098e-09	2.95254	1.12717e-06	4.07041	5.0984e-05	1.98359	0.00522524	-2.08682	0.147951
Contig2665	33	11	9	16	1.64137	0.000444663	1.91382	9.84282e-05	0.99693	0.0191509	0.272451	0.673584	-0.644442	0.249781	-0.916892	0.119432
Contig19	33	10	4	16	1.77887	0.000201893	3.08375	2.99887e-07	0.99693	0.0191509	1.30487	0.107738	-0.781945	0.172706	-2.08682	0.00380768
Contig1937	33	11	6	11	1.64137	0.000444663	2.49878	4.33649e-06	1.5375	0.00100291	0.857413	0.230977	-0.103873	0.865864	-0.961286	0.179189
Contig21625	33	13	3	10	1.40036	0.00178308	3.49878	6.31445e-08	1.675	0.000466095	2.09842	0.0101615	0.274638	0.649333	-1.82378	0.036392
Contig4642	33	11	2	9	1.64137	0.000444663	4.08375	1.16068e-08	1.827	0.000200922	2.44238	0.00952484	0.185633	0.774037	-2.25674	0.0226763
Contig6754	33	19	11	8	0.852875	0.0364273	1.62432	0.000510117	1.99693	7.95613e-05	0.77144	0.150516	1.14405	0.0488856	0.372614	0.575819
Contig1908	33	15	8	4	1.19391	0.00576933	2.08375	3.8356e-05	2.99693	6.37866e-07	0.889835	0.148864	1.80302	0.0138796	0.913183	0.286974
Contig22390	33	12	1	3	1.51584	0.000917129	5.08375	2.33752e-09	3.41197	1.32363e-07	3.56791	0.00113462	1.89613	0.0227739	-1.67178	0.280755
Contig10139	34	16	9	18	1.14387	0.00676757	1.95689	6.02299e-05	0.870073	0.0338902	0.813019	0.167447	-0.273798	0.580239	-1.08682	0.0573139
Contig13142	34	18	7	13	0.973946	0.0175635	2.31946	7.98341e-06	1.33956	0.00260535	1.34551	0.0271342	0.365612	0.483224	-0.979902	0.137872
Contig1888	34	9	3	1	1.97395	5.18622e-05	3.54185	3.44293e-08	5.04	2.43862e-09	1.56791	0.0798098	3.06605	0.00922164	1.49815	0.333746
Contig7633	35	13	8	11	1.48525	0.000771946	2.16864	1.37136e-05	1.62239	0.000427033	0.683384	0.284767	0.137135	0.816139	-0.546249	0.412088
Contig7437	35	9	3	10	2.01577	3.14264e-05	3.58367	1.87641e-08	1.75989	0.000190441	1.56791	0.0798098	-0.255876	0.699189	-1.82378	0.036392
Contig9780	35	4	6	8	3.18569	7.80422e-08	2.58367	1.42798e-06	2.08182	2.98757e-05	-0.602018	0.513688	-1.10387	0.198005	-0.501855	0.517244
Contig23145	35	12	19	6	1.60073	0.000381882	0.920708	0.0219123	2.49686	3.17493e-06	-0.680021	0.195248	0.896127	0.200591	1.57615	0.0115727
Contig19895	35	13	0	3	1.48525	0.000771946	6.16864	6.24105e-10	3.49686	4.0899e-08	4.68338	0.00024708	2.0116	0.0137119	NA	NA
Contig345	36	12	20	14	1.64137	0.000244229	0.88735	0.0242483	1.31511	0.00225442	-0.754021	0.145754	-0.326266	0.564665	0.427756	0.390969
Contig752	36	4	8	13	3.22633	4.28758e-08	2.20928	8.15014e-06	1.42202	0.00118619	-1.01706	0.235763	-1.80431	0.0175204	-0.787257	0.217751
Contig21579	36	17	12	12	1.13887	0.00548942	1.62432	0.000283484	1.5375	0.000590356	0.485445	0.36852	0.398627	0.460113	-0.0868173	0.882783
Contig16401	36	10	11	12	1.90441	4.77408e-05	1.74985	0.000130075	1.5375	0.000590356	-0.154559	0.806192	-0.366908	0.551568	-0.212348	0.724185
Contig23496	36	19	7	8	0.978406	0.0141732	2.40192	2.71935e-06	2.12246	1.81928e-05	1.42352	0.0178126	1.14405	0.0488856	-0.279462	0.707816
Contig18733	37	23	11	16	0.7423	0.0493671	1.78937	8.16009e-05	1.16199	0.00495918	1.04707	0.0406696	0.419689	0.367432	-0.627386	0.26258
Contig6813	37	14	8	16	1.45851	0.000647409	2.24881	4.82547e-06	1.16199	0.00495918	0.790299	0.207613	-0.296518	0.573809	-1.08682	0.0731031
Contig4967	37	22	11	15	0.80643	0.0347203	1.78937	8.16009e-05	1.2551	0.0028244	0.982944	0.0573965	0.448668	0.348437	-0.534276	0.347845
Contig1464	37	18	2	2	1.09594	0.0063482	4.24881	1.00728e-09	4.16199	2.18296e-09	3.15287	0.000153505	3.06605	0.000231176	-0.0868173	0.952003
Contig18857	38	15	4	6	1.39745	0.000816194	3.28728	1.53358e-08	2.6155	6.29473e-07	1.88983	0.00993686	1.21805	0.0658468	-0.67178	0.466035
Contig11005	39	24	0	17	0.756848	0.0401499	6.32475	7.28751e-11	1.15047	0.00421316	5.56791	3.78777e-07	0.393627	0.385714	-5.17428	1.48237e-05
Contig12891	39	12	8	15	1.75685	6.18387e-05	2.32475	1.67381e-06	1.33105	0.00133246	0.567907	0.383586	-0.425801	0.444447	-0.993708	0.106871
Contig4309	39	15	12	14	1.43492	0.000541379	1.73979	7.29048e-05	1.43058	0.000699254	0.304872	0.584136	-0.00433746	0.993541	-0.30921	0.585226
Contig18925	39	11	4	6	1.88238	2.67466e-05	3.32475	8.43409e-09	2.65298	3.65203e-07	1.44238	0.0686358	0.770596	0.281525	-0.67178	0.466035
Contig2601	40	9	1	22	2.20841	2.41052e-06	5.36128	3.87445e-11	0.815032	0.0295488	3.15287	0.00743716	-1.39338	0.0103847	-4.54625	1.38631e-06
Contig679	40	10	15	18	2.05641	6.53805e-06	1.45439	0.000418023	1.10454	0.00503589	-0.602018	0.301757	-0.95187	0.0873613	-0.349852	0.486884
Contig4588	40	25	11	18	0.73448	0.0428916	1.90185	1.9573e-05	1.10454	0.00503589	1.16737	0.0198001	0.370058	0.403321	-0.797311	0.142568
Contig5839	40	17	20	14	1.29087	0.00123163	1.03935	0.00673659	1.46711	0.000467884	-0.251521	0.596529	0.176235	0.734311	0.427756	0.390969
Contig17773	40	22	10	9	0.918905	0.0141481	2.03935	7.80043e-06	2.10454	7.0015e-06	1.12045	0.0344214	1.18563	0.0292089	0.0651858	0.921589
Contig17290	40	23	3	7	0.854775	0.0210124	3.77632	8.98586e-10	2.46711	7.53712e-07	2.92154	3.67293e-05	1.61233	0.00486285	-1.30921	0.169449
Contig19346	41	18	3	18	1.24404	0.00147991	3.81194	4.89152e-10	1.14016	0.00357839	2.56791	0.000645019	-0.103873	0.828925	-2.67178	0.000384162
Contig11025	41	21	20	15	1.02164	0.00666881	1.07498	0.00480505	1.4032	0.000613892	0.0533335	0.905794	0.381554	0.430609	0.32822	0.503051
Contig1300	42	15	14	20	1.54184	0.000152674	1.62432	8.82452e-05	1.02292	0.00694307	0.0824798	0.877689	-0.518911	0.289654	-0.60139	0.227785
Contig88	42	14	8	16	1.64137	7.42652e-05	2.43167	3.33914e-07	1.34485	0.000789223	0.790299	0.207613	-0.296518	0.573809	-1.08682	0.0731031
Contig614	42	20	6	9	1.1268	0.00294172	2.84671	2.70366e-08	2.17493	2.5897e-06	1.71991	0.00526815	1.04813	0.0597872	-0.67178	0.371975
Contig15705	43	21	26	24	1.09036	0.00338855	0.765178	0.030087	0.793838	0.0274088	-0.325178	0.441012	-0.296518	0.490902	0.0286599	0.944012
Contig18144	43	20	22	16	1.16075	0.00206008	1.00619	0.00623021	1.3788	0.000537012	-0.154559	0.728609	0.218055	0.651126	0.372614	0.428781
Contig5940	43	19	12	13	1.23475	0.00121171	1.88065	1.11426e-05	1.67836	6.32176e-05	0.645909	0.218608	0.443615	0.388529	-0.202295	0.725962
Contig1392	44	25	20	23	0.871984	0.0138242	1.17686	0.00167764	0.888405	0.0140357	0.304872	0.479784	0.0164211	0.968549	-0.288451	0.512508
Contig76	44	28	16	21	0.708485	0.0396189	1.49878	0.000154072	1.01965	0.00585453	0.790299	0.0747189	0.311164	0.452467	-0.479135	0.314551
Contig14195	44	20	16	19	1.19391	0.00143384	1.49878	0.000154072	1.16404	0.00215274	0.304872	0.527362	-0.0298725	0.948438	-0.334745	0.493171
Contig9356	44	22	10	19	1.05641	0.00386906	2.17686	1.02329e-06	1.16404	0.00215274	1.12045	0.0344214	0.107631	0.811399	-1.01282	0.0652538
Contig1442	44	27	4	13	0.760953	0.0285186	3.49878	4.1948e-10	1.71153	4.07757e-05	2.73783	1.51813e-05	0.950575	0.043655	-1.78726	0.0186268
Contig6804	45	29	12	20	0.690281	0.0419622	1.94624	4.24654e-06	1.12246	0.00258007	1.25596	0.00783844	0.43218	0.298371	-0.823783	0.111919
Contig4060	45	22	12	18	1.08883	0.00275278	1.94624	4.24654e-06	1.27446	0.000859327	0.857413	0.0902554	0.185633	0.68472	-0.67178	0.206729
Contig6312	45	22	10	17	1.08883	0.00275278	2.20928	6.10581e-07	1.35693	0.000468341	1.12045	0.0344214	0.268096	0.563213	-0.852352	0.131327
Contig10961	46	24	5	23	0.995008	0.00492843	3.24099	6.14305e-10	0.952535	0.00774246	2.24598	0.000268861	-0.0424726	0.919596	-2.28845	0.00023878
Contig2440	46	14	10	18	1.77262	1.20073e-05	2.24099	3.6318e-07	1.30617	0.00059323	0.468371	0.429714	-0.466443	0.362181	-0.934814	0.0932125
Contig18393	46	22	2	11	1.12054	0.00194667	4.56291	4.30458e-12	2.01667	2.75091e-06	3.44238	1.38929e-05	0.896127	0.0830978	-2.54625	0.00686195
Contig22454	46	22	2	9	1.12054	0.00194667	4.56291	4.30458e-12	2.30617	3.40928e-07	3.44238	1.38929e-05	1.18563	0.0292089	-2.25674	0.0226763
Contig19744	47	31	20	26	0.656801	0.0466675	1.27201	0.000555225	0.806685	0.019383	0.615212	0.132383	0.149883	0.695364	-0.465329	0.275963
Contig11510	47	25	2	18	0.967141	0.00550565	4.59394	2.35773e-12	1.3372	0.000407407	3.6268	2.27811e-06	0.370058	0.403321	-3.25674	9.19555e-05
Contig2661	47	27	6	17	0.85611	0.0122478	3.00898	1.50208e-09	1.41966	0.000215609	2.15287	0.000166766	0.563552	0.200901	-1.58932	0.0132794
Contig9158	48	15	5	24	1.73448	1.0606e-05	3.30239	1.87358e-10	0.952535	0.00652052	1.56791	0.0237236	-0.781945	0.0949101	-2.34985	0.000137326
Contig16976	48	17	24	21	1.55391	4.67424e-05	1.03935	0.00299489	1.14518	0.0015606	-0.514555	0.256986	-0.408728	0.383689	0.105828	0.805809
Contig14574	49	19	19	19	1.42319	0.000116282	1.40614	0.000140398	1.31932	0.000353628	-0.0170558	0.970931	-0.103873	0.824312	-0.0868173	0.852812
Contig10747	49	23	9	14	1.14756	0.00111607	2.48414	2.40343e-08	1.75989	1.00953e-05	1.33658	0.0129563	0.612334	0.203435	-0.724247	0.234201
Contig9270	49	22	7	13	1.21169	0.000664998	2.84671	1.91187e-09	1.86681	4.27875e-06	1.63502	0.00475542	0.655119	0.186519	-0.979902	0.137872
Contig20576	50	28	14	31	0.89291	0.00741576	1.87585	2.24779e-06	0.642195	0.0482283	0.982944	0.0320464	-0.250715	0.504601	-1.23366	0.00576941
Contig15885	50	33	0	30	0.655871	0.0404375	6.68321	2.38906e-13	0.689501	0.0354185	6.02734	2.61506e-09	0.0336304	0.926302	-5.99371	7.35009e-09
Contig13819	50	10	2	29	2.37834	3.52524e-08	4.68321	3.89443e-13	0.738411	0.0255003	2.30487	0.0168922	-1.63993	0.00090611	-3.9448	9.44732e-08
Contig630	50	28	23	27	0.89291	0.00741576	1.15965	0.000931732	0.841504	0.0124011	0.266737	0.510123	-0.0514057	0.89485	-0.318143	0.436191
Contig3496	50	23	7	22	1.1767	0.00078163	2.87585	1.07856e-09	1.13696	0.00132824	1.69915	0.00301043	-0.0397428	0.926362	-1.73889	0.00267189
Contig2097	52	12	12	31	2.17189	1.03024e-07	2.15483	1.29705e-07	0.698779	0.0299628	-0.0170558	0.976897	-1.47311	0.00151339	-1.45605	0.00171813
Contig21485	52	27	5	23	1.00196	0.00264075	3.41786	1.72663e-11	1.12941	0.00113027	2.4159	5.42811e-05	0.127452	0.755067	-2.28845	0.00023878
Contig82	53	14	18	22	1.97697	4.23382e-07	1.59735	1.35087e-05	1.22102	0.000469241	-0.379626	0.458463	-0.75595	0.120479	-0.376324	0.410485
Contig15845	54	23	10	14	1.28773	0.000178521	2.47231	5.15695e-09	1.90007	1.03945e-06	1.18458	0.0237498	0.612334	0.203435	-0.572244	0.334533
Contig3691	54	27	5	9	1.05641	0.00137343	3.47231	5.22165e-12	2.5375	5.21073e-09	2.4159	5.42811e-05	1.48109	0.00414146	-0.934814	0.235232
Contig5913	55	8	20	19	2.83777	1.87577e-10	1.49878	2.32459e-05	1.48597	3.44823e-05	-1.33898	0.0195858	-1.3518	0.0199524	-0.0128167	0.977867
Contig10676	56	18	9	28	1.69384	2.88606e-06	2.67678	5.06721e-10	0.952535	0.00329902	0.982944	0.0856412	-0.741303	0.0850323	-1.72425	0.000756986
Contig19256	56	36	21	26	0.693838	0.022652	1.45439	2.97949e-05	1.05945	0.00133561	0.760552	0.0506028	0.365612	0.321398	-0.39494	0.34928
Contig4712	56	19	1	20	1.61584	6.06653e-06	5.84671	4.51648e-15	1.43796	4.54416e-05	4.23087	1.49445e-05	-0.177874	0.700188	-4.40875	4.85985e-06
Contig4336	57	25	11	29	1.24544	0.000175933	2.41281	3.25086e-09	0.927444	0.00374324	1.16737	0.0198001	-0.317998	0.418464	-1.48537	0.00208664
Contig14155	57	26	24	17	1.18886	0.000299025	1.28728	0.000124175	1.69796	3.41733e-06	0.0984214	0.809462	0.509104	0.252388	0.410682	0.365511
Contig5109	58	19	1	23	1.66646	2.51485e-06	5.89733	1.49621e-15	1.28695	0.000137409	4.23087	1.49445e-05	-0.379508	0.394888	-4.61038	7.43062e-07
Contig23187	60	37	21	33	0.753846	0.0111872	1.55393	5.66872e-06	0.815032	0.00769251	0.80008	0.0383991	0.0611861	0.859234	-0.738894	0.0630692
Contig631	60	28	19	28	1.15594	0.000285593	1.69832	1.31485e-06	1.05207	0.000960194	0.542372	0.201676	-0.103873	0.787539	-0.646245	0.128097
Contig4016	60	10	5	16	2.64137	1.47023e-10	3.62432	1.42829e-13	1.85943	3.90045e-07	0.982944	0.200146	-0.781945	0.172706	-1.76489	0.00966242
Contig2363	60	25	8	4	1.31944	5.68607e-05	2.94624	1.38107e-11	3.85943	9.60413e-14	1.6268	0.00271186	2.53998	8.21022e-05	0.913183	0.286974
Contig18982	61	29	23	37	1.12916	0.000330648	1.44653	1.42597e-05	0.673819	0.022796	0.317363	0.429199	-0.455346	0.201295	-0.772709	0.0407373
Contig18202	61	40	30	35	0.665218	0.0219012	1.0632	0.00065223	0.75399	0.0119855	0.397982	0.250885	0.0887719	0.790037	-0.30921	0.388146
Contig16984	61	22	27	33	1.52771	5.81653e-06	1.2152	0.000147668	0.838879	0.00587601	-0.312512	0.449506	-0.688836	0.0795636	-0.376324	0.313432
Contig13991	61	20	10	31	1.66522	1.40299e-06	2.64816	1.10965e-10	0.929076	0.00266914	0.982944	0.0700113	-0.736141	0.0716831	-1.71909	0.000405504
Contig1849	62	41	4	26	0.653053	0.0230067	3.99355	7.95721e-15	1.20629	0.000178929	3.3405	4.64547e-09	0.553239	0.121128	-2.78726	1.27863e-05
Contig353	63	30	15	12	1.1268	0.000270251	2.10974	9.8078e-09	2.34485	1.66706e-09	0.982944	0.0264809	1.21805	0.00928243	0.235111	0.672879
Contig15589	64	41	20	30	0.698857	0.0142001	1.71742	4.76136e-07	1.04564	0.000690804	1.01857	0.00754574	0.346788	0.313924	-0.67178	0.103086
Contig3802	65	46	23	42	0.555214	0.0441344	1.53816	2.7507e-06	0.582586	0.0389714	0.982944	0.00599709	0.0273714	0.929095	-0.955573	0.00900365
Contig4190	65	25	26	28	1.43492	7.95884e-06	1.36128	1.88044e-05	1.16755	0.000185159	-0.0736394	0.85538	-0.267372	0.500097	-0.193732	0.621745
Contig791	66	27	5	42	1.34592	1.81108e-05	3.76182	3.86426e-15	0.604612	0.0314968	2.4159	5.42811e-05	-0.741303	0.0349156	-3.15721	3.80811e-09
Contig833	66	43	12	24	0.674538	0.0157917	2.49878	8.1405e-11	1.41197	1.2611e-05	1.82425	2.02814e-05	0.737429	0.0404193	-1.08682	0.0281629
Contig3190	67	47	26	44	0.567909	0.0370072	1.405	8.60112e-06	0.559193	0.04338	0.837093	0.0152637	-0.0087159	0.977007	-0.845809	0.0158758
Contig23531	67	33	8	16	1.0781	0.000289762	3.10544	2.39842e-13	2.01862	1.49398e-08	2.02734	6.18717e-05	0.940521	0.0270639	-1.08682	0.0731031
Contig2828	68	37	9	12	0.934418	0.00117688	2.95689	5.62826e-13	2.45504	1.25769e-10	2.02247	2.28765e-05	1.52062	0.000620445	-0.501855	0.427689
Contig227	69	43	27	38	0.738668	0.00752392	1.39299	7.24661e-06	0.813132	0.00433729	0.654321	0.0611754	0.0744641	0.816423	-0.579857	0.107613
Contig23024	69	43	22	35	0.738668	0.00752392	1.68845	2.38648e-07	0.931777	0.00136381	0.949777	0.00982414	0.193109	0.555339	-0.756669	0.0506744
Contig96	69	39	14	21	0.879531	0.0018987	2.34052	1.59179e-10	1.66874	4.48378e-07	1.46099	0.000536753	0.789212	0.0384372	-0.67178	0.172635
Contig296	70	43	43	40	0.759427	0.00582033	0.742371	0.00702471	0.75989	0.00673034	-0.0170558	0.956278	0.00046353	0.998832	0.0175194	0.955885
Contig19643	70	50	21	16	0.541835	0.0410307	1.77632	6.97631e-08	2.08182	3.5517e-09	1.23448	0.000571897	1.53998	5.9231e-05	0.3055	0.521358
Contig9447	71	42	14	37	0.813838	0.003194	2.38174	5.54056e-11	0.892829	0.00172674	1.56791	0.000154006	0.0789909	0.807859	-1.48892	0.000496737
Contig4088	72	46	7	26	0.702772	0.00895524	3.40192	2.7624e-15	1.42202	4.53009e-06	2.69915	2.08979e-08	0.719249	0.0380787	-1.9799	0.000363524
Contig2430	75	41	17	35	0.927675	0.000707259	2.18071	1.68251e-10	1.05207	0.000222674	1.25303	0.00160017	0.124396	0.707346	-1.12864	0.00627771
Contig4883	75	24	3	14	1.70026	5.65782e-08	4.68321	6.06808e-19	2.374	3.48088e-11	2.98294	2.05379e-05	0.673734	0.157266	-2.30921	0.00395166
Contig16594	76	45	11	24	0.812483	0.00231795	2.82785	9.06965e-14	1.6155	2.27159e-07	2.01537	3.16824e-06	0.803017	0.0239935	-1.21235	0.016582
Contig528	78	39	11	16	1.05641	0.000119898	2.86532	2.92082e-14	2.23794	7.00077e-11	1.80891	5.45367e-05	1.18153	0.00378539	-0.627386	0.26258
Contig19222	79	56	48	41	0.552834	0.0270709	0.758171	0.00353713	0.898764	0.000887218	0.205337	0.468587	0.34593	0.24031	0.140593	0.646138
Contig14382	80	47	19	41	0.823748	0.00156443	2.11335	9.88603e-11	0.916911	0.00066932	1.28961	0.000549072	0.0931637	0.762137	-1.19644	0.0019417
Contig19174	81	40	30	49	1.07433	7.0746e-05	1.47231	4.02965e-07	0.677676	0.00836296	0.397982	0.250885	-0.396655	0.19561	-0.794637	0.0158456
Contig21262	81	38	8	19	1.14833	2.74876e-05	3.3792	6.4099e-17	2.04446	3.44216e-10	2.23087	4.97262e-06	0.896127	0.0227461	-1.33474	0.0215815
Contig3548	82	34	17	22	1.3265	2.29498e-06	2.30944	4.59463e-12	1.85066	3.36616e-09	0.982944	0.0181562	0.524158	0.178922	-0.458786	0.322589
Contig8793	83	52	24	42	0.731008	0.00367363	1.82943	2.08038e-09	0.935257	0.000426407	1.09842	0.0013731	0.204249	0.493546	-0.894172	0.0135024
Contig2036	83	61	16	22	0.500711	0.0383786	2.41439	9.0162e-13	1.86814	2.142e-09	1.91368	1.57908e-07	1.36743	4.94299e-05	-0.546249	0.246046
Contig3518	84	56	47	53	0.641371	0.00920967	0.877081	0.000653479	0.616932	0.0134874	0.23571	0.407885	-0.0244387	0.929516	-0.260149	0.367514
Contig445	84	56	3	18	0.641371	0.00920967	4.84671	2.91835e-21	2.17493	2.96012e-11	4.20534	1.16285e-13	1.53356	2.26519e-05	-2.67178	0.000384162
Contig17200	85	38	5	15	1.21787	6.75655e-06	4.12682	4.12222e-20	2.45504	6.40441e-13	2.90894	1.19892e-07	1.23716	0.0030366	-1.67178	0.0158683
Contig19758	88	49	49	60	0.90113	0.000343445	0.884074	0.000444441	0.505076	0.0347859	-0.0170558	0.95333	-0.396054	0.152689	-0.378998	0.171193
Contig8186	88	18	29	29	2.34592	4.00737e-13	1.6408	1.08363e-08	1.55399	6.13808e-08	-0.705112	0.0985269	-0.791929	0.0634486	-0.0868173	0.818698
Contig16196	90	58	43	62	0.690281	0.00401883	1.10494	1.93304e-05	0.490192	0.0377877	0.41466	0.150869	-0.200088	0.447364	-0.614749	0.0303175
Contig20096	90	68	42	62	0.460799	0.0456868	1.13889	1.19821e-05	0.490192	0.0377877	0.67809	0.0150977	0.0293934	0.907535	-0.648696	0.0230797
Contig176	90	51	21	29	0.875836	0.000408669	2.13889	4.7313e-12	1.58641	2.71551e-08	1.26305	0.000397384	0.710571	0.0307153	-0.552481	0.178434
Contig6895	90	48	19	16	0.963299	0.000128728	2.28328	6.1235e-13	2.44439	1.56346e-13	1.31998	0.000377037	1.48109	0.00013181	0.16111	0.741538
Contig6880	94	58	10	36	0.753016	0.00151163	3.27201	6.61776e-19	1.3372	5.73169e-07	2.519	1.36619e-09	0.584183	0.052819	-1.93481	3.59782e-05
Contig10681	95	50	24	29	0.982408	6.37155e-05	2.02425	7.02636e-12	1.66441	3.38855e-09	1.04184	0.00264912	0.682002	0.0390534	-0.359836	0.364855
Contig19246	97	43	40	49	1.23006	1.25694e-06	1.31734	3.44982e-07	0.937738	0.000134908	0.0872808	0.782909	-0.292318	0.331475	-0.379599	0.215571
Contig2571	102	57	22	69	0.895944	0.000125169	2.25235	2.97275e-14	0.516436	0.0203852	1.3564	7.60193e-05	-0.379508	0.140536	-1.73591	1.08073e-07
Contig18096	104	59	22	24	0.874205	0.000148533	2.28036	1.06308e-14	2.06801	7.72544e-13	1.40616	3.51465e-05	1.19381	0.00032955	-0.212348	0.617742
Contig16899	112	64	70	74	0.863763	9.74684e-05	0.717425	0.000933553	0.550437	0.0100226	-0.146339	0.557255	-0.313326	0.20243	-0.166988	0.487267
Contig15695	114	59	35	42	1.00666	7.83182e-06	1.74296	1.11212e-11	1.39311	1.33562e-08	0.736304	0.0149699	0.386452	0.181214	-0.349852	0.28818
Contig22019	114	77	28	34	0.622512	0.00313249	2.06489	2.76562e-14	1.69796	5.09088e-11	1.44238	1.45012e-06	1.07545	0.000161766	-0.366925	0.317659
Contig11209	116	80	53	52	0.592461	0.00435548	1.16941	3.83911e-07	1.11008	1.61542e-06	0.576952	0.0224691	0.517615	0.0414961	-0.0593366	0.833043
Contig13227	118	73	34	67	0.749227	0.000401525	1.83453	8.19648e-13	0.769089	0.000376933	1.08531	0.000173207	0.0198622	0.935079	-1.06544	0.000307322
Contig20529	119	72	24	62	0.781301	0.000228122	2.34921	3.79535e-17	0.893157	4.93783e-05	1.56791	7.21972e-07	0.111856	0.653891	-1.45605	9.25314e-06
Contig10073	119	75	35	38	0.722408	0.000575717	1.80489	1.17407e-12	1.59943	1.27375e-10	1.08248	0.00014572	0.877018	0.00167645	-0.205462	0.542956
Contig21362	122	69	22	71	0.878621	3.68381e-05	2.51066	8.07551e-19	0.733526	0.000521097	1.63204	5.92652e-07	-0.145096	0.55165	-1.77713	4.30752e-08
Contig248	124	87	97	79	0.567661	0.0045581	0.393636	0.0432534	0.602951	0.0032697	-0.174025	0.413501	0.0352896	0.874789	0.209315	0.336881
Contig13335	126	44	29	86	1.57426	2.73589e-11	2.15865	1.90603e-16	0.503551	0.0117658	0.584395	0.0868775	-1.07071	3.82076e-05	-1.6551	9.75731e-09
Contig19852	127	71	23	31	0.895346	1.88628e-05	2.50448	1.7781e-19	1.98702	1.19558e-14	1.60913	5.32443e-07	1.09168	0.000245792	-0.517452	0.189873
Contig17390	128	89	33	88	0.580675	0.00326566	1.99496	3.15408e-15	0.493104	0.0127437	1.41428	3.32811e-07	-0.0875713	0.686199	-1.50185	6.45229e-08
Contig21394	135	102	23	61	0.460799	0.0143783	2.59261	2.36366e-21	1.09861	2.87771e-07	2.13181	3.51837e-13	0.637815	0.00546915	-1.49399	7.35869e-06
Contig21343	139	81	48	104	0.8355	2.4428e-05	1.57333	3.13647e-12	0.371037	0.0460469	0.737832	0.00428776	-0.464463	0.0290905	-1.20229	7.21569e-07
Contig13236	141	96	73	105	0.610997	0.00123095	0.989079	1.03613e-06	0.377841	0.0409821	0.378082	0.0898984	-0.233156	0.251888	-0.611238	0.00503834
Contig23501	146	75	32	56	1.01741	3.33952e-07	2.22918	1.63552e-19	1.33501	4.84047e-10	1.21176	3.21522e-05	0.317591	0.209924	-0.894172	0.004338
Contig11556	148	70	78	107	1.13658	1.88246e-08	0.963404	9.76347e-07	0.420522	0.0207115	-0.173175	0.465522	-0.716057	0.0010873	-0.542882	0.0109423
Contig21090	149	120	33	113	0.368686	0.0365603	2.21413	9.92608e-20	0.351525	0.0495826	1.84544	7.1448e-13	-0.0171615	0.927628	-1.8626	9.5453e-13
Contig22036	151	94	38	69	0.740224	7.43646e-05	2.02983	4.66502e-18	1.08242	8.22793e-08	1.28961	1.02178e-06	0.342191	0.132069	-0.947414	0.000886982
Contig1772	151	23	7	28	2.77125	1.80966e-25	4.4704	7.93999e-36	2.38359	4.37935e-21	1.69915	0.00301043	-0.387666	0.338286	-2.08682	0.000129169
Contig1361	163	101	123	98	0.746925	3.34155e-05	0.445566	0.00932519	0.686554	0.000153835	-0.301359	0.11878	-0.0603715	0.767743	0.240987	0.215595
Contig3836	171	102	28	87	0.801836	6.22237e-06	2.64985	3.20825e-27	0.927444	5.09873e-07	1.84801	3.52901e-11	0.125609	0.549907	-1.72241	2.97289e-09
Contig2361	172	132	32	47	0.438279	0.00833153	2.46562	2.19062e-25	1.82421	2.23314e-17	2.02734	1.12588e-15	1.38593	1.61853e-09	-0.641406	0.0501803
Contig1774	174	88	38	78	1.03992	1.40723e-08	2.23437	5.17552e-23	1.11008	4.22605e-09	1.19445	8.47941e-06	0.0701563	0.754155	-1.12429	4.75125e-05
Contig13826	176	88	26	64	1.05641	7.51704e-09	2.79834	1.58309e-29	1.41197	9.86512e-13	1.74194	3.51095e-09	0.355558	0.130908	-1.38638	1.41549e-05
Contig783	178	135	32	70	0.455326	0.00543321	2.51509	8.92511e-27	1.29899	1.70334e-11	2.05976	2.69358e-16	0.843659	4.51307e-05	-1.2161	4.09444e-05
Contig14736	181	133	17	80	0.500972	0.00221163	3.45174	2.03226e-36	1.13045	1.19687e-09	2.95076	1.9731e-23	0.629481	0.00171552	-2.32128	4.79587e-12
Contig4640	197	161	58	36	0.347543	0.0229247	1.80342	6.12595e-20	2.40466	2.78649e-27	1.45588	2.27236e-12	2.05712	1.3405e-18	0.601239	0.04629
Contig1153	197	147	3	30	0.478788	0.00219022	6.07644	7.90213e-49	2.6677	1.91508e-30	5.59765	2.95204e-36	2.18891	2.18348e-18	-3.40875	2.64306e-07
Contig22780	199	133	41	122	0.637751	6.62704e-05	2.31843	3.3226e-27	0.658423	5.5649e-05	1.68067	1.43806e-12	0.020672	0.908893	-1.66	7.62541e-12
Contig3500	200	164	129	65	0.342713	0.0236976	0.671982	2.9608e-05	1.57402	1.70382e-16	0.329269	0.0515086	1.23131	8.45291e-10	0.902042	2.30716e-05
Contig7366	208	148	48	77	0.547395	0.000376472	2.15483	4.51972e-26	1.38619	2.0616e-14	1.60744	4.65775e-13	0.838794	2.13303e-05	-0.768641	0.00329642
Contig12283	210	142	75	158	0.620907	6.29109e-05	1.52478	5.48515e-17	0.363	0.0162701	0.903873	6.73529e-06	-0.257907	0.121552	-1.16178	2.77417e-09
Contig20025	218	184	78	104	0.301031	0.03666	1.52213	1.5537e-17	1.02028	8.27318e-10	1.2211	5.63222e-11	0.719249	3.33411e-05	-0.501855	0.019514
Contig16165	222	145	126	140	0.670915	1.04586e-05	0.856489	5.5735e-08	0.617668	5.76676e-05	0.185573	0.290104	-0.0532471	0.755226	-0.23882	0.177064
Contig18876	243	123	152	77	1.03871	2.11113e-11	0.716238	1.11731e-06	1.61056	2.53532e-20	-0.322469	0.0644688	0.571855	0.00566205	0.894324	5.07213e-06
Contig6762	257	188	121	200	0.507444	0.000224031	1.12611	2.23715e-13	0.314304	0.0202671	0.61867	0.000194778	-0.19314	0.187028	-0.81181	6.82575e-07
Contig8151	269	234	151	199	0.257506	0.0454077	0.87241	1.24445e-09	0.387373	0.00384894	0.614904	3.55815e-05	0.129867	0.349291	-0.485037	0.00173382
Contig11500	397	257	81	160	0.683779	2.02011e-09	2.3325	5.76843e-53	1.2636	7.51795e-23	1.64872	2.71195e-22	0.579823	5.10547e-05	-1.0689	2.23087e-08
Contig223	442	366	82	242	0.328611	0.00121889	2.4697	1.06396e-62	0.821575	3.09144e-13	2.14109	1.93658e-43	0.492963	3.00043e-05	-1.64813	8.47448e-22
Contig6203	545	430	468	445	0.398328	1.69e-05	0.2591	0.00425657	0.244986	0.00760726	-0.139228	0.147813	-0.153342	0.115356	-0.0141141	0.882323
Contig9686	558	210	414	375	1.46628	1.97389e-40	0.469987	4.23895e-07	0.52591	3.36281e-08	-0.996297	4.75545e-17	-0.940374	1.07313e-14	0.0559229	0.585842
Contig2955	667	392	99	180	0.823242	6.28364e-20	2.79154	8.42451e-107	1.84223	1.54279e-63	1.9683	8.07567e-42	1.01898	3.66161e-16	-0.949314	7.47675e-08
Contig8575	685	470	363	417	0.599852	2.28025e-12	0.955487	1.13396e-25	0.668592	3.21834e-14	0.355635	0.000389611	0.0687402	0.47764	-0.286895	0.0054758
Contig8277	797	322	390	472	1.36393	2.50512e-51	1.07046	2.29999e-35	0.708328	6.97226e-18	-0.293469	0.00671516	-0.655599	2.09375e-10	-0.36213	0.000231207
Contig19480	827	622	399	565	0.467381	7.79691e-10	1.09085	1.00828e-37	0.502172	1.12209e-10	0.62347	8.43971e-12	0.0347906	0.677351	-0.588679	3.01843e-10
Contig5305	938	388	226	373	1.32994	6.54358e-58	2.09262	1.18492e-107	1.28295	5.3637e-53	0.762678	1.20714e-10	-0.0469921	0.652774	-0.80967	1.29081e-11
Contig1329	1062	973	425	425	0.182681	0.0041842	1.3606	3.22253e-67	1.27378	3.76966e-59	1.17792	1.01716e-48	1.0911	4.40603e-42	-0.0868173	0.37962
Contig7137	1215	1152	338	248	0.133224	0.0241732	1.88521	1.74193e-121	2.24508	4.31655e-147	1.75199	1.88339e-102	2.11186	4.69498e-127	0.359866	0.00265932
Contig23350	1483	1074	777	862	0.521933	7.23154e-20	0.971885	2.85853e-55	0.735294	4.90986e-34	0.449952	2.32406e-11	0.213361	0.0011354	-0.236591	0.000878987

## Sheet: Cluster II
contig	A read number	B read number	C read number	D read number	A-B		A-C		A-D		B-C			B-D			C-D
					log2(Fold_change) normalized	p-value	log2(Fold_change) normalized	p-value	log2(Fold_change) normalized	p-value	log2(Fold_change) normalized	p-value	Signature(p-value < 0.001)	log2(Fold_change) normalized	p-value	Signature(p-value < 0.001)	log2(Fold_change) normalized	p-value
Contig6012	357	525	423	809	-0.499985	3.28794e-07	-0.205381	0.0469394	-1.22768	2.24424e-44	0.294604	0.00169497	FALSE	-0.727695	7.06385e-20	TRUE	-1.0223	6.18196e-34
Contig18652	308	407	780	404	-0.34569	0.00141347	-1.30119	2.11174e-45	-0.43889	5.23285e-05	-0.955501	8.42732e-29	TRUE	-0.0931996	0.356885	FALSE	0.862302	1.08579e-23
Contig6190	226	382	801	297	-0.700841	3.7707e-09	-1.78613	4.40837e-73	-0.441605	0.000488529	-1.08529	5.00676e-36	TRUE	0.259237	0.0195372	FALSE	1.34452	3.79858e-48
Contig14203	131	204	348	237	-0.582594	0.000259097	-1.37017	9.25103e-23	-0.902785	4.17193e-09	-0.787574	2.86218e-10	TRUE	-0.320191	0.0198353	FALSE	0.467383	0.000101713
Contig14161	130	182	245	190	-0.429018	0.00907077	-0.874917	9.91894e-09	-0.594952	0.000254443	-0.445899	0.00148354	FALSE	-0.165934	0.266975	FALSE	0.279965	0.0436564
Contig7525	102	146	145	186	-0.460991	0.0125195	-0.468131	0.0113622	-0.914198	1.42987e-07	-0.00714037	0.966313	FALSE	-0.453207	0.00431869	FALSE	-0.446067	0.00504982
Contig10347	100	184	140	173	-0.823297	2.57471e-06	-0.446074	0.0173509	-0.838237	2.42769e-06	0.377223	0.0191051	FALSE	-0.0149394	0.922019	FALSE	-0.392163	0.0164151
Contig10341	86	168	535	284	-0.909644	1.00682e-06	-2.59778	1.02914e-77	-1.77095	1.84428e-27	-1.68813	1.24108e-46	TRUE	-0.861303	4.22726e-10	TRUE	0.826831	1.1228e-15
Contig17653	70	123	184	170	-0.756823	0.000350838	-1.35493	1.4682e-12	-1.32757	1.05456e-11	-0.598103	0.000321616	TRUE	-0.57075	0.00076123	TRUE	0.0273537	0.85838
Contig15749	68	128	245	110	-0.856129	5.02261e-05	-1.80982	6.61772e-24	-0.741361	0.000723872	-0.953694	4.855e-10	TRUE	0.114767	0.539765	FALSE	1.06846	1.88368e-11
Contig7145	67	115	118	142	-0.722992	0.000896294	-0.777201	0.000326734	-1.13112	4.31602e-08	-0.0542088	0.774213	FALSE	-0.40813	0.0236405	FALSE	-0.353921	0.0482849
Contig13491	61	280	125	149	-2.14214	3.19895e-33	-0.995694	5.07234e-06	-1.3359	1.60043e-10	1.14644	1.47066e-14	TRUE	0.806241	1.57669e-08	TRUE	-0.340202	0.0512722
Contig21901	58	87	126	91	-0.528554	0.0289548	-1.07995	9.80561e-07	-0.697278	0.00357028	-0.551392	0.00567121	FALSE	-0.168724	0.435079	FALSE	0.382668	0.0521476
Contig9960	47	91	111	71	-0.896797	0.000377055	-1.20047	5.67661e-07	-0.642623	0.016643	-0.303677	0.135536	FALSE	0.254174	0.263759	FALSE	0.557851	0.00995265
Contig6792	46	85	95	65	-0.82942	0.00130198	-1.00694	5.97772e-05	-0.54627	0.0476647	-0.177521	0.409358	FALSE	0.28315	0.231245	FALSE	0.460671	0.0452345
Contig6113	28	61	58	62	-1.06697	0.000771957	-1.01127	0.00164943	-1.19431	0.00015733	0.0557005	0.833206	FALSE	-0.127332	0.624368	FALSE	-0.183033	0.487066
Contig5111	23	64	40	72	-1.42003	1.61794e-05	-0.759013	0.0404502	-1.69383	1.17718e-07	0.661016	0.021172	FALSE	-0.273798	0.26862	FALSE	-0.934814	0.000785644
Contig7604	22	40	43	62	-0.806088	0.0313769	-0.92748	0.0116874	-1.54223	4.33675e-06	-0.121392	0.70156	FALSE	-0.736141	0.0108537	FALSE	-0.614749	0.0303175
Contig19444	22	53	40	61	-1.21208	0.000516231	-0.823144	0.0279711	-1.51877	6.59659e-06	0.388937	0.195765	FALSE	-0.30669	0.256777	FALSE	-0.695627	0.0165221
Contig7302	22	56	83	58	-1.29151	0.000176108	-1.87626	1.82685e-09	-1.44601	2.26862e-05	-0.58474	0.0179368	FALSE	-0.154499	0.567355	FALSE	0.430241	0.0788695
Contig4945	21	38	51	40	-0.799202	0.0373136	-1.24076	0.000502483	-0.977075	0.00992122	-0.441554	0.150965	FALSE	-0.177874	0.58603	FALSE	0.26368	0.384918
Contig15263	21	53	74	55	-1.27919	0.000292255	-1.77778	4.4565e-08	-1.43651	4.03871e-05	-0.498589	0.0530806	FALSE	-0.157312	0.570835	FALSE	0.341276	0.181354
Contig10887	21	311	199	137	-3.83204	5.31093e-64	-3.20495	1.3884e-36	-2.75318	4.82843e-23	0.62709	1.22539e-06	TRUE	1.07887	2.86091e-14	TRUE	0.451775	0.00440768
Contig15738	17	35	40	53	-0.985412	0.0170427	-1.19511	0.00277531	-1.68792	5.80679e-06	-0.209701	0.529496	FALSE	-0.702511	0.0237761	FALSE	-0.49281	0.101091
Contig10195	16	51	62	39	-1.61602	2.29495e-05	-1.91484	1.38024e-07	-1.33287	0.00109249	-0.298827	0.271988	FALSE	0.28315	0.353808	FALSE	0.581977	0.0453932
Contig14140	15	42	43	32	-1.42902	0.000448772	-1.48002	0.000256043	-1.14057	0.00887061	-0.0510032	0.870531	FALSE	0.288444	0.391792	FALSE	0.339447	0.310752
Contig7981	14	28	35	36	-0.943591	0.0395726	-1.28258	0.00309683	-1.41003	0.0010567	-0.338984	0.352528	FALSE	-0.466443	0.197496	FALSE	-0.127459	0.709652
Contig9398	14	30	31	53	-1.04313	0.0206194	-1.10749	0.0132187	-1.96803	4.77539e-07	-0.0643616	0.861691	FALSE	-0.924903	0.00418523	FALSE	-0.860541	0.00722607
Contig18244	13	31	47	61	-1.19735	0.00854311	-1.8148	9.74082e-06	-2.27776	3.11855e-09	-0.617448	0.0614908	FALSE	-1.08041	0.000476554	TRUE	-0.462966	0.0966997
Contig3239	12	33	30	27	-1.40302	0.00215437	-1.28258	0.00617179	-1.21739	0.0113477	0.120448	0.740509	FALSE	0.185633	0.618978	FALSE	0.0651858	0.864618
Contig9865	12	36	28	45	-1.52855	0.000635235	-1.18304	0.0130359	-1.95436	3.8706e-06	0.345514	0.339929	FALSE	-0.425801	0.185297	FALSE	-0.771315	0.0242524
Contig9255	11	29	40	34	-1.34214	0.00542767	-1.82314	4.25808e-05	-1.6755	0.000304039	-0.481003	0.168819	FALSE	-0.333355	0.359695	FALSE	0.147648	0.660217
Contig15222	9	20	26	81	-1.09559	0.0491657	-1.49116	0.0042528	-3.21739	2.50054e-16	-0.395567	0.354496	FALSE	-2.1218	4.09311e-11	TRUE	-1.72623	9.8271e-09
Contig4143	9	26	29	39	-1.47411	0.00471018	-1.6487	0.001161	-2.16294	4.4494e-06	-0.174597	0.653816	FALSE	-0.688836	0.0566522	FALSE	-0.514239	0.143707
Contig5365	9	31	37	29	-1.72786	0.000536853	-2.00018	2.81093e-05	-1.73552	0.000627555	-0.272313	0.437268	FALSE	-0.00765781	0.983596	FALSE	0.264655	0.457694
Contig7951	7	17	19	20	-1.2237	0.047569	-1.40122	0.0196762	-1.56204	0.00844398	-0.177521	0.712216	FALSE	-0.338338	0.476244	FALSE	-0.160818	0.727758
Contig1275	7	21	39	20	-1.52855	0.00908006	-2.43869	1.17954e-06	-1.56204	0.00844398	-0.910141	0.0170045	FALSE	-0.0334838	0.940753	FALSE	0.876657	0.0231207
Contig11910	7	57	17	32	-2.96913	7.76685e-11	-1.24076	0.0445675	-2.24011	2.15619e-05	1.72837	2.28013e-06	TRUE	0.729017	0.0194828	FALSE	-0.999354	0.0179695
Contig14683	7	64	104	34	-3.13624	1.51534e-12	-3.85373	9.9439e-23	-2.32757	7.41732e-06	-0.717496	0.00148706	FALSE	0.808664	0.00676283	FALSE	1.52616	7.90095e-09
Contig9074	6	17	49	63	-1.44609	0.0242755	-2.99039	1.2813e-09	-3.43978	1.04709e-13	-1.5443	4.76763e-05	TRUE	-1.99369	2.23914e-08	TRUE	-0.449387	0.100499
Contig19658	6	18	17	17	-1.52855	0.0157147	-1.46315	0.0226552	-1.54996	0.0157572	0.0654063	0.893334	FALSE	-0.021411	0.964978	FALSE	-0.0868173	0.860691
Contig16693	6	22	16	25	-1.81806	0.00252124	-1.37568	0.0347964	-2.10636	0.000302249	0.442376	0.347619	FALSE	-0.288298	0.493618	FALSE	-0.730673	0.109146
Contig6332	5	16	14	18	-1.62166	0.0174365	-1.44607	0.04034	-1.89546	0.00421337	0.175589	0.739163	FALSE	-0.273798	0.580239	FALSE	-0.449387	0.380046
Contig2448	5	20	17	21	-1.94359	0.0025885	-1.72618	0.0101957	-2.11785	0.000890134	0.217409	0.647239	FALSE	-0.174262	0.698899	FALSE	-0.391672	0.403894
Contig13570	5	20	36	25	-1.94359	0.0025885	-2.80864	4.58998e-07	-2.36939	0.000102977	-0.865053	0.0280583	FALSE	-0.425801	0.323516	FALSE	0.439252	0.238171
Contig6483	5	20	56	26	-1.94359	0.0025885	-3.44607	4.85243e-12	-2.42598	5.9347e-05	-1.50248	2.03866e-05	TRUE	-0.482385	0.258698	FALSE	1.0201	0.00200471
Contig6782	4	12	34	13	-1.52855	0.0485861	-3.04811	3.3564e-07	-1.7479	0.0214061	-1.51956	0.000815394	TRUE	-0.21935	0.703878	FALSE	1.30021	0.00346854
Contig2220	3	11	11	14	-1.81806	0.0326813	-1.83512	0.0310908	-2.26986	0.00461953	-0.0170558	0.97788	FALSE	-0.451796	0.435183	FALSE	-0.434741	0.452761
Contig22996	3	12	21	16	-1.94359	0.0196127	-2.768	0.000132127	-2.4625	0.00148735	-0.824411	0.107395	FALSE	-0.518911	0.343597	FALSE	0.3055	0.521358
Contig12878	3	13	16	11	-2.05907	0.0116589	-2.37568	0.00217626	-1.92193	0.0239487	-0.316616	0.555619	FALSE	0.137135	0.816139	FALSE	0.453751	0.417793
Contig22706	3	15	11	11	-2.26552	0.00402387	-1.83512	0.0310908	-1.92193	0.0239487	0.430403	0.449591	FALSE	0.343586	0.545994	FALSE	-0.0868173	0.88774
Contig931	3	16	11	12	-2.35863	0.00234073	-1.83512	0.0310908	-2.04746	0.0139585	0.523513	0.349982	FALSE	0.311164	0.570091	FALSE	-0.212348	0.724185
Contig9632	3	18	21	11	-2.52855	0.000779574	-2.768	0.000132127	-1.92193	0.0239487	-0.239448	0.604795	FALSE	0.60662	0.264544	FALSE	0.846069	0.105856
Contig8862	3	23	28	23	-2.88219	4.66294e-05	-3.18304	2.31933e-06	-2.98606	2.45884e-05	-0.300849	0.457556	FALSE	-0.103873	0.807031	FALSE	0.196976	0.626617
Contig15180	3	27	17	27	-3.11352	4.68012e-06	-2.46315	0.00125342	-3.21739	2.23126e-06	0.650369	0.140063	FALSE	-0.103873	0.791279	FALSE	-0.754242	0.0869708
Contig917	3	32	13	40	-3.35863	2.55789e-07	-2.07612	0.0109883	-3.78443	8.26507e-10	1.2825	0.00452478	FALSE	-0.425801	0.211721	FALSE	-1.70831	6.34751e-05
Contig20182	2	10	11	12	-2.26552	0.0188512	-2.42008	0.0101978	-2.63243	0.00429037	-0.154559	0.806192	FALSE	-0.366908	0.551568	FALSE	-0.212348	0.724185
Contig9184	2	10	17	12	-2.26552	0.0188512	-3.04811	0.00030884	-2.63243	0.00429037	-0.782591	0.166025	FALSE	-0.366908	0.551568	FALSE	0.415683	0.441187
Contig7126	2	11	34	16	-2.40302	0.0107394	-4.04811	1.21232e-08	-3.04746	0.000381118	-1.64509	0.000391032	TRUE	-0.644442	0.249781	FALSE	1.00065	0.0178217
Contig8518	2	12	9	17	-2.52855	0.00608131	-2.13057	0.0314722	-3.13493	0.000206762	0.397982	0.529447	FALSE	-0.606373	0.261176	FALSE	-1.00436	0.0833177
Contig8505	2	13	11	10	-2.64403	0.0034265	-2.42008	0.0101978	-2.36939	0.0140466	0.223952	0.704247	FALSE	0.274638	0.649333	FALSE	0.0506862	0.935859
Contig17549	2	29	16	14	-3.80157	2.70968e-07	-2.96065	0.000557405	-2.85482	0.00128657	0.840925	0.0557399	FALSE	0.946753	0.0371825	FALSE	0.105828	0.840917
Contig7497	1	7	7	20	-2.75095	0.0282807	-2.768	0.0273237	-4.36939	5.91984e-06	-0.0170558	0.982354	FALSE	-1.61845	0.00634131	FALSE	-1.60139	0.00692225
Contig10643	1	7	10	18	-2.75095	0.0282807	-3.28258	0.00422028	-4.21739	2.06247e-05	-0.531629	0.451019	FALSE	-1.46644	0.0159994	FALSE	-0.934814	0.0932125
Contig18761	1	7	11	26	-2.75095	0.0282807	-3.42008	0.00226605	-4.7479	1.47835e-07	-0.669133	0.33128	FALSE	-1.99696	0.000322773	TRUE	-1.32783	0.00742629
Contig6501	1	12	14	13	-3.52855	0.00128546	-3.768	0.000353516	-3.7479	0.000486025	-0.239448	0.672629	FALSE	-0.21935	0.703878	FALSE	0.0200979	0.97113
Contig7355	1	12	20	6	-3.52855	0.00128546	-4.28258	9.03176e-06	-2.63243	0.0434384	-0.754021	0.145754	FALSE	0.896127	0.200591	FALSE	1.65015	0.00741568
Contig14452	1	13	11	20	-3.64403	0.000694461	-3.42008	0.00226605	-4.36939	5.91984e-06	0.223952	0.704247	FALSE	-0.725362	0.153252	FALSE	-0.949314	0.0730627
Contig8087	1	13	21	17	-3.64403	0.000694461	-4.35296	4.9362e-06	-4.13493	3.86292e-05	-0.708934	0.157809	FALSE	-0.490896	0.353395	FALSE	0.218037	0.642177
Contig13673	1	17	22	13	-4.03105	6.01419e-05	-4.42008	2.70338e-06	-3.7479	0.000486025	-0.389025	0.401716	FALSE	0.28315	0.592452	FALSE	0.672175	0.175352
Contig5638	0	5	5	6	-3.26552	0.0441402	-3.28258	0.0430556	-3.63243	0.0191163	-0.0170558	0.985086	FALSE	-0.366908	0.673746	FALSE	-0.349852	0.688124
Contig10277	0	5	7	17	-3.26552	0.0441402	-3.768	0.0115316	-5.13493	1.72604e-05	-0.502483	0.549142	FALSE	-1.86941	0.0053849	FALSE	-1.36693	0.0268718
Contig8159	0	5	12	8	-3.26552	0.0441402	-4.54561	0.000488296	-4.04746	0.0050208	-1.28009	0.08077	FALSE	-0.781945	0.334964	FALSE	0.498145	0.444603
Contig6841	0	5	16	6	-3.26552	0.0441402	-4.96065	4.32741e-05	-3.63243	0.0191163	-1.69513	0.0129604	FALSE	-0.366908	0.673746	FALSE	1.32822	0.0415237
Contig13633	0	6	5	5	-3.52855	0.0228275	-3.28258	0.0430556	-3.36939	0.0378271	0.245979	0.777819	FALSE	0.159161	0.855087	FALSE	-0.0868173	0.924179
Contig8318	0	6	5	7	-3.52855	0.0228275	-3.28258	0.0430556	-3.85482	0.00975423	0.245979	0.777819	FALSE	-0.326266	0.683837	FALSE	-0.572244	0.49501
Contig13346	0	6	5	19	-3.52855	0.0228275	-3.28258	0.0430556	-5.29539	5.19047e-06	0.245979	0.777819	FALSE	-1.76684	0.00464512	FALSE	-2.01282	0.00206477
Contig10475	0	6	10	33	-3.52855	0.0228275	-4.28258	0.00169568	-6.09186	1.76373e-09	-0.754021	0.303668	FALSE	-2.5633	2.42291e-06	TRUE	-1.80928	0.000156408
Contig5458	0	6	14	5	-3.52855	0.0228275	-4.768	0.000143873	-3.36939	0.0378271	-1.23945	0.0658885	FALSE	0.159161	0.855087	FALSE	1.39861	0.0473325
Contig16171	0	7	5	8	-3.75095	0.0119083	-3.28258	0.0430556	-4.04746	0.0050208	0.468371	0.576586	FALSE	-0.296518	0.690849	FALSE	-0.764889	0.34566
Contig23444	0	7	5	14	-3.75095	0.0119083	-3.28258	0.0430556	-4.85482	0.000108517	0.468371	0.576586	FALSE	-1.10387	0.088586	FALSE	-1.57224	0.0257782
Contig5698	0	7	7	5	-3.75095	0.0119083	-3.768	0.0115316	-3.36939	0.0378271	-0.0170558	0.982354	FALSE	0.381554	0.649094	FALSE	0.39861	0.634562
Contig18518	0	7	7	5	-3.75095	0.0119083	-3.768	0.0115316	-3.36939	0.0378271	-0.0170558	0.982354	FALSE	0.381554	0.649094	FALSE	0.39861	0.634562
Contig6443	0	7	9	6	-3.75095	0.0119083	-4.13057	0.00319	-3.63243	0.0191163	-0.379626	0.600124	FALSE	0.118519	0.882397	FALSE	0.498145	0.507956
Contig6994	0	8	7	5	-3.94359	0.00626143	-3.768	0.0115316	-3.36939	0.0378271	0.175589	0.813872	FALSE	0.574199	0.478942	FALSE	0.39861	0.634562
Contig9053	0	8	9	6	-3.94359	0.00626143	-4.13057	0.00319	-3.63243	0.0191163	-0.186981	0.789495	FALSE	0.311164	0.688001	FALSE	0.498145	0.507956
Contig5849	0	8	9	11	-3.94359	0.00626143	-4.13057	0.00319	-4.5069	0.000716797	-0.186981	0.789495	FALSE	-0.563305	0.397599	FALSE	-0.376324	0.560594
Contig5459	0	8	36	9	-3.94359	0.00626143	-6.13057	6.03558e-10	-4.21739	0.00260515	-2.18698	1.00541e-05	TRUE	-0.273798	0.695764	FALSE	1.91318	6.90671e-05
Contig20415	0	9	5	17	-4.11352	0.00331641	-3.28258	0.0430556	-5.13493	1.72604e-05	0.830941	0.291488	FALSE	-1.02141	0.0781822	FALSE	-1.85235	0.00582633
Contig5422	0	9	10	6	-4.11352	0.00331641	-4.28258	0.00169568	-3.63243	0.0191163	-0.169059	0.798548	FALSE	0.481089	0.522551	FALSE	0.650148	0.375028
Contig6952	0	10	13	7	-4.26552	0.00176853	-4.66109	0.000264335	-3.85482	0.00975423	-0.395567	0.512667	FALSE	0.4107	0.560261	FALSE	0.806268	0.222144
Contig21556	0	13	9	10	-4.64403	0.000278212	-4.13057	0.00319	-4.36939	0.0013618	0.513459	0.407832	FALSE	0.274638	0.649333	FALSE	-0.23882	0.718381

## Sheet: Cluster III
contig	A read number	B read number	C read number	D read number	A-B		A-C		A-D		B-C		B-D		C-D
					log2(Fold_change) normalized	p-value	log2(Fold_change) normalized	p-value	log2(Fold_change) normalized	p-value	log2(Fold_change) normalized	p-value	log2(Fold_change) normalized	p-value	log2(Fold_change) normalized	p-value
Contig5224	0	5	8	1	-3.26552	0.0441402	-3.96065	0.00604268	NA	NA	-0.695128	0.391531	2.21805	0.103911	2.91318	0.0163107
Contig5638	0	5	5	6	-3.26552	0.0441402	-3.28258	0.0430556	-3.63243	0.0191163	-0.0170558	0.985086	-0.366908	0.673746	-0.349852	0.688124
Contig5943	0	5	8	3	-3.26552	0.0441402	-3.96065	0.00604268	NA	NA	-0.695128	0.391531	0.633092	0.541288	1.32822	0.149515
Contig5947	0	5	2	1	-3.26552	0.0441402	NA	NA	NA	NA	1.30487	0.2554	2.21805	0.103911	0.913183	0.594459
Contig6303	0	5	1	1	-3.26552	0.0441402	NA	NA	NA	NA	2.30487	0.0911621	2.21805	0.103911	-0.0868173	0.966051
Contig6550	0	5	5	0	-3.26552	0.0441402	-3.28258	0.0430556	NA	NA	-0.0170558	0.985086	3.21805	0.0472609	3.23511	0.046122
Contig6559	0	5	1	9	-3.26552	0.0441402	NA	NA	-4.21739	0.00260515	2.30487	0.0911621	-0.95187	0.226754	-3.25674	0.00568543
Contig6775	0	5	1	1	-3.26552	0.0441402	NA	NA	NA	NA	2.30487	0.0911621	2.21805	0.103911	-0.0868173	0.966051
Contig6807	0	5	3	6	-3.26552	0.0441402	NA	NA	-3.63243	0.0191163	0.71991	0.487421	-0.366908	0.673746	-1.08682	0.27244
Contig6841	0	5	16	6	-3.26552	0.0441402	-4.96065	4.32741e-05	-3.63243	0.0191163	-1.69513	0.0129604	-0.366908	0.673746	1.32822	0.0415237
Contig6938	0	5	1	7	-3.26552	0.0441402	NA	NA	-3.85482	0.00975423	2.30487	0.0911621	-0.5893	0.4822	-2.89417	0.0210064
Contig7225	0	5	5	3	-3.26552	0.0441402	-3.28258	0.0430556	NA	NA	-0.0170558	0.985086	0.633092	0.541288	0.650148	0.530487
Contig7334	0	5	4	0	-3.26552	0.0441402	NA	NA	NA	NA	0.304872	0.751998	3.21805	0.0472609	NA	NA
Contig7657	0	5	2	1	-3.26552	0.0441402	NA	NA	NA	NA	1.30487	0.2554	2.21805	0.103911	0.913183	0.594459
Contig7692	0	5	2	1	-3.26552	0.0441402	NA	NA	NA	NA	1.30487	0.2554	2.21805	0.103911	0.913183	0.594459
Contig7706	0	5	2	6	-3.26552	0.0441402	NA	NA	-3.63243	0.0191163	1.30487	0.2554	-0.366908	0.673746	-1.67178	0.127156
Contig7722	0	5	2	1	-3.26552	0.0441402	NA	NA	NA	NA	1.30487	0.2554	2.21805	0.103911	0.913183	0.594459
Contig7920	0	5	2	0	-3.26552	0.0441402	NA	NA	NA	NA	1.30487	0.2554	3.21805	0.0472609	NA	NA
Contig8023	0	5	4	0	-3.26552	0.0441402	NA	NA	NA	NA	0.304872	0.751998	3.21805	0.0472609	NA	NA
Contig8076	0	5	1	0	-3.26552	0.0441402	NA	NA	NA	NA	2.30487	0.0911621	3.21805	0.0472609	NA	NA
Contig8159	0	5	12	8	-3.26552	0.0441402	-4.54561	0.000488296	-4.04746	0.0050208	-1.28009	0.08077	-0.781945	0.334964	0.498145	0.444603
Contig8529	0	5	1	0	-3.26552	0.0441402	NA	NA	NA	NA	2.30487	0.0911621	3.21805	0.0472609	NA	NA
Contig8600	0	5	2	0	-3.26552	0.0441402	NA	NA	NA	NA	1.30487	0.2554	3.21805	0.0472609	NA	NA
Contig8747	0	5	1	0	-3.26552	0.0441402	NA	NA	NA	NA	2.30487	0.0911621	3.21805	0.0472609	NA	NA
Contig9258	0	5	1	1	-3.26552	0.0441402	NA	NA	NA	NA	2.30487	0.0911621	2.21805	0.103911	-0.0868173	0.966051
Contig9408	0	5	0	5	-3.26552	0.0441402	NA	NA	-3.36939	0.0378271	3.30487	0.0416665	-0.103873	0.909333	-3.40875	0.0356136
Contig9525	0	5	2	11	-3.26552	0.0441402	NA	NA	-4.5069	0.000716797	1.30487	0.2554	-1.24138	0.097417	-2.54625	0.00686195
Contig9624	0	5	0	7	-3.26552	0.0441402	NA	NA	-3.85482	0.00975423	3.30487	0.0416665	-0.5893	0.4822	-3.89417	0.00902198
Contig9717	0	5	1	4	-3.26552	0.0441402	NA	NA	NA	NA	2.30487	0.0911621	0.218055	0.821132	-2.08682	0.147951
Contig9835	0	5	0	1	-3.26552	0.0441402	NA	NA	NA	NA	3.30487	0.0416665	2.21805	0.103911	NA	NA
Contig10006	0	5	0	3	-3.26552	0.0441402	NA	NA	NA	NA	3.30487	0.0416665	0.633092	0.541288	NA	NA
Contig10123	0	5	3	6	-3.26552	0.0441402	NA	NA	-3.63243	0.0191163	0.71991	0.487421	-0.366908	0.673746	-1.08682	0.27244
Contig10241	0	5	3	3	-3.26552	0.0441402	NA	NA	NA	NA	0.71991	0.487421	0.633092	0.541288	-0.0868173	0.941234
Contig10277	0	5	7	17	-3.26552	0.0441402	-3.768	0.0115316	-5.13493	1.72604e-05	-0.502483	0.549142	-1.86941	0.0053849	-1.36693	0.0268718
Contig10350	0	5	1	1	-3.26552	0.0441402	NA	NA	NA	NA	2.30487	0.0911621	2.21805	0.103911	-0.0868173	0.966051
Contig10452	0	5	0	2	-3.26552	0.0441402	NA	NA	NA	NA	3.30487	0.0416665	1.21805	0.288238	NA	NA
Contig10833	0	5	0	2	-3.26552	0.0441402	NA	NA	NA	NA	3.30487	0.0416665	1.21805	0.288238	NA	NA
Contig10848	0	5	1	2	-3.26552	0.0441402	NA	NA	NA	NA	2.30487	0.0911621	1.21805	0.288238	-1.08682	0.526333
Contig11276	0	5	2	8	-3.26552	0.0441402	NA	NA	-4.04746	0.0050208	1.30487	0.2554	-0.781945	0.334964	-2.08682	0.0407457
Contig11516	0	5	2	3	-3.26552	0.0441402	NA	NA	NA	NA	1.30487	0.2554	0.633092	0.541288	-0.67178	0.606247
Contig11762	0	5	2	4	-3.26552	0.0441402	NA	NA	NA	NA	1.30487	0.2554	0.218055	0.821132	-1.08682	0.370216
Contig11823	0	5	2	2	-3.26552	0.0441402	NA	NA	NA	NA	1.30487	0.2554	1.21805	0.288238	-0.0868173	0.952003
Contig12313	0	5	0	1	-3.26552	0.0441402	NA	NA	NA	NA	3.30487	0.0416665	2.21805	0.103911	NA	NA
Contig12380	0	5	1	1	-3.26552	0.0441402	NA	NA	NA	NA	2.30487	0.0911621	2.21805	0.103911	-0.0868173	0.966051
Contig12666	0	5	10	1	-3.26552	0.0441402	-4.28258	0.00169568	NA	NA	-1.01706	0.184974	2.21805	0.103911	3.23511	0.00479721
Contig12834	0	5	1	8	-3.26552	0.0441402	NA	NA	-4.04746	0.0050208	2.30487	0.0911621	-0.781945	0.334964	-3.08682	0.0109263
Contig12849	0	5	2	7	-3.26552	0.0441402	NA	NA	-3.85482	0.00975423	1.30487	0.2554	-0.5893	0.4822	-1.89417	0.0724557
Contig12958	0	5	1	2	-3.26552	0.0441402	NA	NA	NA	NA	2.30487	0.0911621	1.21805	0.288238	-1.08682	0.526333
Contig13037	0	5	1	3	-3.26552	0.0441402	NA	NA	NA	NA	2.30487	0.0911621	0.633092	0.541288	-1.67178	0.280755
Contig13408	0	5	2	2	-3.26552	0.0441402	NA	NA	NA	NA	1.30487	0.2554	1.21805	0.288238	-0.0868173	0.952003
Contig13647	0	5	1	13	-3.26552	0.0441402	NA	NA	-4.7479	0.000202416	2.30487	0.0911621	-1.48238	0.039044	-3.78726	0.000422638
Contig14432	0	5	3	3	-3.26552	0.0441402	NA	NA	NA	NA	0.71991	0.487421	0.633092	0.541288	-0.0868173	0.941234
Contig14561	0	5	2	3	-3.26552	0.0441402	NA	NA	NA	NA	1.30487	0.2554	0.633092	0.541288	-0.67178	0.606247
Contig14659	0	5	1	11	-3.26552	0.0441402	NA	NA	-4.5069	0.000716797	2.30487	0.0911621	-1.24138	0.097417	-3.54625	0.00154474
Contig14711	0	5	5	3	-3.26552	0.0441402	-3.28258	0.0430556	NA	NA	-0.0170558	0.985086	0.633092	0.541288	0.650148	0.530487
Contig15712	0	5	0	8	-3.26552	0.0441402	NA	NA	-4.04746	0.0050208	3.30487	0.0416665	-0.781945	0.334964	-4.08682	0.00460521
Contig15947	0	5	0	2	-3.26552	0.0441402	NA	NA	NA	NA	3.30487	0.0416665	1.21805	0.288238	NA	NA
Contig16062	0	5	4	4	-3.26552	0.0441402	NA	NA	NA	NA	0.304872	0.751998	0.218055	0.821132	-0.0868173	0.932163
Contig16758	0	5	0	0	-3.26552	0.0441402	NA	NA	NA	NA	3.30487	0.0416665	3.21805	0.0472609	NA	NA
Contig16777	0	5	0	0	-3.26552	0.0441402	NA	NA	NA	NA	3.30487	0.0416665	3.21805	0.0472609	NA	NA
Contig16791	0	5	5	3	-3.26552	0.0441402	-3.28258	0.0430556	NA	NA	-0.0170558	0.985086	0.633092	0.541288	0.650148	0.530487
Contig16792	0	5	0	0	-3.26552	0.0441402	NA	NA	NA	NA	3.30487	0.0416665	3.21805	0.0472609	NA	NA
Contig16808	0	5	2	21	-3.26552	0.0441402	NA	NA	-5.43978	1.58824e-06	1.30487	0.2554	-2.17426	0.000643669	-3.47913	1.41119e-05
Contig16894	0	5	0	1	-3.26552	0.0441402	NA	NA	NA	NA	3.30487	0.0416665	2.21805	0.103911	NA	NA
Contig16938	0	5	0	3	-3.26552	0.0441402	NA	NA	NA	NA	3.30487	0.0416665	0.633092	0.541288	NA	NA
Contig16966	0	5	0	0	-3.26552	0.0441402	NA	NA	NA	NA	3.30487	0.0416665	3.21805	0.0472609	NA	NA
Contig16967	0	5	1	0	-3.26552	0.0441402	NA	NA	NA	NA	2.30487	0.0911621	3.21805	0.0472609	NA	NA
Contig17012	0	5	2	0	-3.26552	0.0441402	NA	NA	NA	NA	1.30487	0.2554	3.21805	0.0472609	NA	NA
Contig17129	0	5	0	0	-3.26552	0.0441402	NA	NA	NA	NA	3.30487	0.0416665	3.21805	0.0472609	NA	NA
Contig17164	0	5	0	0	-3.26552	0.0441402	NA	NA	NA	NA	3.30487	0.0416665	3.21805	0.0472609	NA	NA
Contig17177	0	5	0	1	-3.26552	0.0441402	NA	NA	NA	NA	3.30487	0.0416665	2.21805	0.103911	NA	NA
Contig17213	0	5	0	0	-3.26552	0.0441402	NA	NA	NA	NA	3.30487	0.0416665	3.21805	0.0472609	NA	NA
Contig17216	0	5	0	0	-3.26552	0.0441402	NA	NA	NA	NA	3.30487	0.0416665	3.21805	0.0472609	NA	NA
Contig17286	0	5	0	4	-3.26552	0.0441402	NA	NA	NA	NA	3.30487	0.0416665	0.218055	0.821132	NA	NA
Contig17314	0	5	0	0	-3.26552	0.0441402	NA	NA	NA	NA	3.30487	0.0416665	3.21805	0.0472609	NA	NA
Contig17331	0	5	0	0	-3.26552	0.0441402	NA	NA	NA	NA	3.30487	0.0416665	3.21805	0.0472609	NA	NA
Contig17369	0	5	3	1	-3.26552	0.0441402	NA	NA	NA	NA	0.71991	0.487421	2.21805	0.103911	1.49815	0.333746
Contig17416	0	5	0	0	-3.26552	0.0441402	NA	NA	NA	NA	3.30487	0.0416665	3.21805	0.0472609	NA	NA
Contig17459	0	5	0	0	-3.26552	0.0441402	NA	NA	NA	NA	3.30487	0.0416665	3.21805	0.0472609	NA	NA
Contig17495	0	5	0	0	-3.26552	0.0441402	NA	NA	NA	NA	3.30487	0.0416665	3.21805	0.0472609	NA	NA
Contig17505	0	5	0	3	-3.26552	0.0441402	NA	NA	NA	NA	3.30487	0.0416665	0.633092	0.541288	NA	NA
Contig17530	0	5	0	0	-3.26552	0.0441402	NA	NA	NA	NA	3.30487	0.0416665	3.21805	0.0472609	NA	NA
Contig17569	0	5	0	0	-3.26552	0.0441402	NA	NA	NA	NA	3.30487	0.0416665	3.21805	0.0472609	NA	NA
Contig17608	0	5	0	0	-3.26552	0.0441402	NA	NA	NA	NA	3.30487	0.0416665	3.21805	0.0472609	NA	NA
Contig17663	0	5	0	0	-3.26552	0.0441402	NA	NA	NA	NA	3.30487	0.0416665	3.21805	0.0472609	NA	NA
Contig17704	0	5	0	0	-3.26552	0.0441402	NA	NA	NA	NA	3.30487	0.0416665	3.21805	0.0472609	NA	NA
Contig17730	0	5	1	0	-3.26552	0.0441402	NA	NA	NA	NA	2.30487	0.0911621	3.21805	0.0472609	NA	NA
Contig17777	0	5	0	0	-3.26552	0.0441402	NA	NA	NA	NA	3.30487	0.0416665	3.21805	0.0472609	NA	NA
Contig17814	0	5	0	0	-3.26552	0.0441402	NA	NA	NA	NA	3.30487	0.0416665	3.21805	0.0472609	NA	NA
Contig17843	0	5	0	1	-3.26552	0.0441402	NA	NA	NA	NA	3.30487	0.0416665	2.21805	0.103911	NA	NA
Contig17856	0	5	0	0	-3.26552	0.0441402	NA	NA	NA	NA	3.30487	0.0416665	3.21805	0.0472609	NA	NA
Contig17892	0	5	1	1	-3.26552	0.0441402	NA	NA	NA	NA	2.30487	0.0911621	2.21805	0.103911	-0.0868173	0.966051
Contig17895	0	5	0	0	-3.26552	0.0441402	NA	NA	NA	NA	3.30487	0.0416665	3.21805	0.0472609	NA	NA
Contig17912	0	5	0	0	-3.26552	0.0441402	NA	NA	NA	NA	3.30487	0.0416665	3.21805	0.0472609	NA	NA
Contig17913	0	5	1	0	-3.26552	0.0441402	NA	NA	NA	NA	2.30487	0.0911621	3.21805	0.0472609	NA	NA
Contig18109	0	5	0	0	-3.26552	0.0441402	NA	NA	NA	NA	3.30487	0.0416665	3.21805	0.0472609	NA	NA
Contig18168	0	5	1	1	-3.26552	0.0441402	NA	NA	NA	NA	2.30487	0.0911621	2.21805	0.103911	-0.0868173	0.966051
Contig18250	0	5	0	1	-3.26552	0.0441402	NA	NA	NA	NA	3.30487	0.0416665	2.21805	0.103911	NA	NA
Contig18269	0	5	3	11	-3.26552	0.0441402	NA	NA	-4.5069	0.000716797	0.71991	0.487421	-1.24138	0.097417	-1.96129	0.0211918
Contig18312	0	5	0	0	-3.26552	0.0441402	NA	NA	NA	NA	3.30487	0.0416665	3.21805	0.0472609	NA	NA
Contig18370	0	5	0	0	-3.26552	0.0441402	NA	NA	NA	NA	3.30487	0.0416665	3.21805	0.0472609	NA	NA
Contig18410	0	5	1	0	-3.26552	0.0441402	NA	NA	NA	NA	2.30487	0.0911621	3.21805	0.0472609	NA	NA
Contig18430	0	5	1	0	-3.26552	0.0441402	NA	NA	NA	NA	2.30487	0.0911621	3.21805	0.0472609	NA	NA
Contig18462	0	5	0	0	-3.26552	0.0441402	NA	NA	NA	NA	3.30487	0.0416665	3.21805	0.0472609	NA	NA
Contig18593	0	5	1	1	-3.26552	0.0441402	NA	NA	NA	NA	2.30487	0.0911621	2.21805	0.103911	-0.0868173	0.966051
Contig18600	0	5	0	0	-3.26552	0.0441402	NA	NA	NA	NA	3.30487	0.0416665	3.21805	0.0472609	NA	NA
Contig18626	0	5	0	0	-3.26552	0.0441402	NA	NA	NA	NA	3.30487	0.0416665	3.21805	0.0472609	NA	NA
Contig18693	0	5	0	1	-3.26552	0.0441402	NA	NA	NA	NA	3.30487	0.0416665	2.21805	0.103911	NA	NA
Contig18764	0	5	0	0	-3.26552	0.0441402	NA	NA	NA	NA	3.30487	0.0416665	3.21805	0.0472609	NA	NA
Contig18916	0	5	2	10	-3.26552	0.0441402	NA	NA	-4.36939	0.0013618	1.30487	0.2554	-1.10387	0.150093	-2.40875	0.0125158
Contig18918	0	5	0	0	-3.26552	0.0441402	NA	NA	NA	NA	3.30487	0.0416665	3.21805	0.0472609	NA	NA
Contig18966	0	5	0	0	-3.26552	0.0441402	NA	NA	NA	NA	3.30487	0.0416665	3.21805	0.0472609	NA	NA
Contig18970	0	5	1	0	-3.26552	0.0441402	NA	NA	NA	NA	2.30487	0.0911621	3.21805	0.0472609	NA	NA
Contig18987	0	5	0	0	-3.26552	0.0441402	NA	NA	NA	NA	3.30487	0.0416665	3.21805	0.0472609	NA	NA
Contig19082	0	5	0	2	-3.26552	0.0441402	NA	NA	NA	NA	3.30487	0.0416665	1.21805	0.288238	NA	NA
Contig19152	0	5	0	1	-3.26552	0.0441402	NA	NA	NA	NA	3.30487	0.0416665	2.21805	0.103911	NA	NA
Contig19217	0	5	6	1	-3.26552	0.0441402	-3.54561	0.0221841	NA	NA	-0.28009	0.747989	2.21805	0.103911	2.49815	0.0552685
Contig19243	0	5	0	4	-3.26552	0.0441402	NA	NA	NA	NA	3.30487	0.0416665	0.218055	0.821132	NA	NA
Contig19254	0	5	2	1	-3.26552	0.0441402	NA	NA	NA	NA	1.30487	0.2554	2.21805	0.103911	0.913183	0.594459
Contig19280	0	5	2	1	-3.26552	0.0441402	NA	NA	NA	NA	1.30487	0.2554	2.21805	0.103911	0.913183	0.594459
Contig19283	0	5	0	0	-3.26552	0.0441402	NA	NA	NA	NA	3.30487	0.0416665	3.21805	0.0472609	NA	NA
Contig19579	0	5	0	0	-3.26552	0.0441402	NA	NA	NA	NA	3.30487	0.0416665	3.21805	0.0472609	NA	NA
Contig19740	0	5	0	0	-3.26552	0.0441402	NA	NA	NA	NA	3.30487	0.0416665	3.21805	0.0472609	NA	NA
Contig19788	0	5	0	1	-3.26552	0.0441402	NA	NA	NA	NA	3.30487	0.0416665	2.21805	0.103911	NA	NA
Contig19836	0	5	0	0	-3.26552	0.0441402	NA	NA	NA	NA	3.30487	0.0416665	3.21805	0.0472609	NA	NA
Contig19976	0	5	0	0	-3.26552	0.0441402	NA	NA	NA	NA	3.30487	0.0416665	3.21805	0.0472609	NA	NA
Contig20074	0	5	3	2	-3.26552	0.0441402	NA	NA	NA	NA	0.71991	0.487421	1.21805	0.288238	0.498145	0.702303
Contig20206	0	5	0	2	-3.26552	0.0441402	NA	NA	NA	NA	3.30487	0.0416665	1.21805	0.288238	NA	NA
Contig20278	0	5	0	2	-3.26552	0.0441402	NA	NA	NA	NA	3.30487	0.0416665	1.21805	0.288238	NA	NA
Contig20311	0	5	0	0	-3.26552	0.0441402	NA	NA	NA	NA	3.30487	0.0416665	3.21805	0.0472609	NA	NA
Contig20313	0	5	0	0	-3.26552	0.0441402	NA	NA	NA	NA	3.30487	0.0416665	3.21805	0.0472609	NA	NA
Contig20366	0	5	0	2	-3.26552	0.0441402	NA	NA	NA	NA	3.30487	0.0416665	1.21805	0.288238	NA	NA
Contig20583	0	5	0	4	-3.26552	0.0441402	NA	NA	NA	NA	3.30487	0.0416665	0.218055	0.821132	NA	NA
Contig20601	0	5	7	2	-3.26552	0.0441402	-3.768	0.0115316	NA	NA	-0.502483	0.549142	1.21805	0.288238	1.72054	0.102767
Contig20692	0	5	0	2	-3.26552	0.0441402	NA	NA	NA	NA	3.30487	0.0416665	1.21805	0.288238	NA	NA
Contig20779	0	5	0	0	-3.26552	0.0441402	NA	NA	NA	NA	3.30487	0.0416665	3.21805	0.0472609	NA	NA
Contig20813	0	5	0	2	-3.26552	0.0441402	NA	NA	NA	NA	3.30487	0.0416665	1.21805	0.288238	NA	NA
Contig20830	0	5	3	0	-3.26552	0.0441402	NA	NA	NA	NA	0.71991	0.487421	3.21805	0.0472609	NA	NA
Contig20841	0	5	3	4	-3.26552	0.0441402	NA	NA	NA	NA	0.71991	0.487421	0.218055	0.821132	-0.501855	0.647012
Contig20974	0	5	0	0	-3.26552	0.0441402	NA	NA	NA	NA	3.30487	0.0416665	3.21805	0.0472609	NA	NA
Contig20982	0	5	0	0	-3.26552	0.0441402	NA	NA	NA	NA	3.30487	0.0416665	3.21805	0.0472609	NA	NA
Contig21410	0	5	0	0	-3.26552	0.0441402	NA	NA	NA	NA	3.30487	0.0416665	3.21805	0.0472609	NA	NA
Contig21455	0	5	3	0	-3.26552	0.0441402	NA	NA	NA	NA	0.71991	0.487421	3.21805	0.0472609	NA	NA
Contig21729	0	5	0	0	-3.26552	0.0441402	NA	NA	NA	NA	3.30487	0.0416665	3.21805	0.0472609	NA	NA
Contig21924	0	5	0	0	-3.26552	0.0441402	NA	NA	NA	NA	3.30487	0.0416665	3.21805	0.0472609	NA	NA
Contig21949	0	5	0	0	-3.26552	0.0441402	NA	NA	NA	NA	3.30487	0.0416665	3.21805	0.0472609	NA	NA
Contig21966	0	5	0	0	-3.26552	0.0441402	NA	NA	NA	NA	3.30487	0.0416665	3.21805	0.0472609	NA	NA
Contig21992	0	5	0	1	-3.26552	0.0441402	NA	NA	NA	NA	3.30487	0.0416665	2.21805	0.103911	NA	NA
Contig22093	0	5	0	1	-3.26552	0.0441402	NA	NA	NA	NA	3.30487	0.0416665	2.21805	0.103911	NA	NA
Contig22112	0	5	1	1	-3.26552	0.0441402	NA	NA	NA	NA	2.30487	0.0911621	2.21805	0.103911	-0.0868173	0.966051
Contig22495	0	5	1	3	-3.26552	0.0441402	NA	NA	NA	NA	2.30487	0.0911621	0.633092	0.541288	-1.67178	0.280755
Contig22513	0	5	0	0	-3.26552	0.0441402	NA	NA	NA	NA	3.30487	0.0416665	3.21805	0.0472609	NA	NA
Contig22570	0	5	1	0	-3.26552	0.0441402	NA	NA	NA	NA	2.30487	0.0911621	3.21805	0.0472609	NA	NA
Contig22575	0	5	1	0	-3.26552	0.0441402	NA	NA	NA	NA	2.30487	0.0911621	3.21805	0.0472609	NA	NA
Contig22629	0	5	0	0	-3.26552	0.0441402	NA	NA	NA	NA	3.30487	0.0416665	3.21805	0.0472609	NA	NA
Contig22635	0	5	0	0	-3.26552	0.0441402	NA	NA	NA	NA	3.30487	0.0416665	3.21805	0.0472609	NA	NA
Contig23045	0	5	0	0	-3.26552	0.0441402	NA	NA	NA	NA	3.30487	0.0416665	3.21805	0.0472609	NA	NA
Contig23059	0	5	0	1	-3.26552	0.0441402	NA	NA	NA	NA	3.30487	0.0416665	2.21805	0.103911	NA	NA
Contig23078	0	5	0	1	-3.26552	0.0441402	NA	NA	NA	NA	3.30487	0.0416665	2.21805	0.103911	NA	NA
Contig23195	0	5	0	1	-3.26552	0.0441402	NA	NA	NA	NA	3.30487	0.0416665	2.21805	0.103911	NA	NA
Contig23204	0	5	1	1	-3.26552	0.0441402	NA	NA	NA	NA	2.30487	0.0911621	2.21805	0.103911	-0.0868173	0.966051
Contig23276	0	5	0	3	-3.26552	0.0441402	NA	NA	NA	NA	3.30487	0.0416665	0.633092	0.541288	NA	NA
Contig23567	0	5	0	0	-3.26552	0.0441402	NA	NA	NA	NA	3.30487	0.0416665	3.21805	0.0472609	NA	NA
Contig5458	0	6	14	5	-3.52855	0.0228275	-4.768	0.000143873	-3.36939	0.0378271	-1.23945	0.0658885	0.159161	0.855087	1.39861	0.0473325
Contig6394	0	6	9	1	-3.52855	0.0228275	-4.13057	0.00319	NA	NA	-0.602018	0.423773	2.48109	0.0569286	3.08311	0.00884585
Contig7959	0	6	1	2	-3.52855	0.0228275	NA	NA	NA	NA	2.56791	0.0488549	1.48109	0.176519	-1.08682	0.526333
Contig8035	0	6	3	0	-3.52855	0.0228275	NA	NA	NA	NA	0.982944	0.321025	3.48109	0.024691	NA	NA
Contig8103	0	6	5	0	-3.52855	0.0228275	-3.28258	0.0430556	NA	NA	0.245979	0.777819	3.48109	0.024691	3.23511	0.046122
Contig8123	0	6	2	5	-3.52855	0.0228275	NA	NA	-3.36939	0.0378271	1.56791	0.152624	0.159161	0.855087	-1.40875	0.219397
Contig8318	0	6	5	7	-3.52855	0.0228275	-3.28258	0.0430556	-3.85482	0.00975423	0.245979	0.777819	-0.326266	0.683837	-0.572244	0.49501
Contig8333	0	6	3	0	-3.52855	0.0228275	NA	NA	NA	NA	0.982944	0.321025	3.48109	0.024691	NA	NA
Contig8347	0	6	2	3	-3.52855	0.0228275	NA	NA	NA	NA	1.56791	0.152624	0.896127	0.36547	-0.67178	0.606247
Contig8566	0	6	1	0	-3.52855	0.0228275	NA	NA	NA	NA	2.56791	0.0488549	3.48109	0.024691	NA	NA
Contig8635	0	6	5	0	-3.52855	0.0228275	-3.28258	0.0430556	NA	NA	0.245979	0.777819	3.48109	0.024691	3.23511	0.046122
Contig9350	0	6	8	1	-3.52855	0.0228275	-3.96065	0.00604268	NA	NA	-0.432093	0.577215	2.48109	0.0569286	2.91318	0.0163107
Contig9535	0	6	0	8	-3.52855	0.0228275	NA	NA	-4.04746	0.0050208	3.56791	0.0213636	-0.518911	0.503066	-4.08682	0.00460521
Contig9650	0	6	1	1	-3.52855	0.0228275	NA	NA	NA	NA	2.56791	0.0488549	2.48109	0.0569286	-0.0868173	0.966051
Contig9721	0	6	0	4	-3.52855	0.0228275	NA	NA	NA	NA	3.56791	0.0213636	0.481089	0.601615	NA	NA
Contig10147	0	6	1	1	-3.52855	0.0228275	NA	NA	NA	NA	2.56791	0.0488549	2.48109	0.0569286	-0.0868173	0.966051
Contig10475	0	6	10	33	-3.52855	0.0228275	-4.28258	0.00169568	-6.09186	1.76373e-09	-0.754021	0.303668	-2.5633	2.42291e-06	-1.80928	0.000156408
Contig11299	0	6	0	1	-3.52855	0.0228275	NA	NA	NA	NA	3.56791	0.0213636	2.48109	0.0569286	NA	NA
Contig11939	0	6	6	2	-3.52855	0.0228275	-3.54561	0.0221841	NA	NA	-0.0170558	0.983663	1.48109	0.176519	1.49815	0.171631
Contig12229	0	6	1	2	-3.52855	0.0228275	NA	NA	NA	NA	2.56791	0.0488549	1.48109	0.176519	-1.08682	0.526333
Contig12261	0	6	4	2	-3.52855	0.0228275	NA	NA	NA	NA	0.567907	0.537829	1.48109	0.176519	0.913183	0.451504
Contig13346	0	6	5	19	-3.52855	0.0228275	-3.28258	0.0430556	-5.29539	5.19047e-06	0.245979	0.777819	-1.76684	0.00464512	-2.01282	0.00206477
Contig13633	0	6	5	5	-3.52855	0.0228275	-3.28258	0.0430556	-3.36939	0.0378271	0.245979	0.777819	0.159161	0.855087	-0.0868173	0.924179
Contig13770	0	6	0	3	-3.52855	0.0228275	NA	NA	NA	NA	3.56791	0.0213636	0.896127	0.36547	NA	NA
Contig14005	0	6	3	2	-3.52855	0.0228275	NA	NA	NA	NA	0.982944	0.321025	1.48109	0.176519	0.498145	0.702303
Contig14205	0	6	2	3	-3.52855	0.0228275	NA	NA	NA	NA	1.56791	0.152624	0.896127	0.36547	-0.67178	0.606247
Contig15122	0	6	1	1	-3.52855	0.0228275	NA	NA	NA	NA	2.56791	0.0488549	2.48109	0.0569286	-0.0868173	0.966051
Contig16528	0	6	1	2	-3.52855	0.0228275	NA	NA	NA	NA	2.56791	0.0488549	1.48109	0.176519	-1.08682	0.526333
Contig16702	0	6	0	0	-3.52855	0.0228275	NA	NA	NA	NA	3.56791	0.0213636	3.48109	0.024691	NA	NA
Contig16717	0	6	1	0	-3.52855	0.0228275	NA	NA	NA	NA	2.56791	0.0488549	3.48109	0.024691	NA	NA
Contig16776	0	6	0	1	-3.52855	0.0228275	NA	NA	NA	NA	3.56791	0.0213636	2.48109	0.0569286	NA	NA
Contig16787	0	6	0	0	-3.52855	0.0228275	NA	NA	NA	NA	3.56791	0.0213636	3.48109	0.024691	NA	NA
Contig16857	0	6	0	0	-3.52855	0.0228275	NA	NA	NA	NA	3.56791	0.0213636	3.48109	0.024691	NA	NA
Contig16968	0	6	0	0	-3.52855	0.0228275	NA	NA	NA	NA	3.56791	0.0213636	3.48109	0.024691	NA	NA
Contig16996	0	6	0	0	-3.52855	0.0228275	NA	NA	NA	NA	3.56791	0.0213636	3.48109	0.024691	NA	NA
Contig17182	0	6	0	0	-3.52855	0.0228275	NA	NA	NA	NA	3.56791	0.0213636	3.48109	0.024691	NA	NA
Contig17190	0	6	0	0	-3.52855	0.0228275	NA	NA	NA	NA	3.56791	0.0213636	3.48109	0.024691	NA	NA
Contig17269	0	6	0	0	-3.52855	0.0228275	NA	NA	NA	NA	3.56791	0.0213636	3.48109	0.024691	NA	NA
Contig17458	0	6	1	2	-3.52855	0.0228275	NA	NA	NA	NA	2.56791	0.0488549	1.48109	0.176519	-1.08682	0.526333
Contig17548	0	6	0	0	-3.52855	0.0228275	NA	NA	NA	NA	3.56791	0.0213636	3.48109	0.024691	NA	NA
Contig17589	0	6	0	0	-3.52855	0.0228275	NA	NA	NA	NA	3.56791	0.0213636	3.48109	0.024691	NA	NA
Contig17712	0	6	0	0	-3.52855	0.0228275	NA	NA	NA	NA	3.56791	0.0213636	3.48109	0.024691	NA	NA
Contig17798	0	6	0	0	-3.52855	0.0228275	NA	NA	NA	NA	3.56791	0.0213636	3.48109	0.024691	NA	NA
Contig17867	0	6	3	0	-3.52855	0.0228275	NA	NA	NA	NA	0.982944	0.321025	3.48109	0.024691	NA	NA
Contig17958	0	6	0	0	-3.52855	0.0228275	NA	NA	NA	NA	3.56791	0.0213636	3.48109	0.024691	NA	NA
Contig18042	0	6	0	0	-3.52855	0.0228275	NA	NA	NA	NA	3.56791	0.0213636	3.48109	0.024691	NA	NA
Contig18181	0	6	1	0	-3.52855	0.0228275	NA	NA	NA	NA	2.56791	0.0488549	3.48109	0.024691	NA	NA
Contig18378	0	6	0	0	-3.52855	0.0228275	NA	NA	NA	NA	3.56791	0.0213636	3.48109	0.024691	NA	NA
Contig18452	0	6	2	7	-3.52855	0.0228275	NA	NA	-3.85482	0.00975423	1.56791	0.152624	-0.326266	0.683837	-1.89417	0.0724557
Contig18524	0	6	0	0	-3.52855	0.0228275	NA	NA	NA	NA	3.56791	0.0213636	3.48109	0.024691	NA	NA
Contig18532	0	6	0	0	-3.52855	0.0228275	NA	NA	NA	NA	3.56791	0.0213636	3.48109	0.024691	NA	NA
Contig18782	0	6	18	3	-3.52855	0.0228275	-5.13057	1.32623e-05	NA	NA	-1.60202	0.0113626	0.896127	0.36547	2.49815	0.000900254
Contig18883	0	6	1	0	-3.52855	0.0228275	NA	NA	NA	NA	2.56791	0.0488549	3.48109	0.024691	NA	NA
Contig20020	0	6	0	0	-3.52855	0.0228275	NA	NA	NA	NA	3.56791	0.0213636	3.48109	0.024691	NA	NA
Contig20354	0	6	4	2	-3.52855	0.0228275	NA	NA	NA	NA	0.567907	0.537829	1.48109	0.176519	0.913183	0.451504
Contig20390	0	6	0	0	-3.52855	0.0228275	NA	NA	NA	NA	3.56791	0.0213636	3.48109	0.024691	NA	NA
Contig20581	0	6	1	2	-3.52855	0.0228275	NA	NA	NA	NA	2.56791	0.0488549	1.48109	0.176519	-1.08682	0.526333
Contig20722	0	6	0	0	-3.52855	0.0228275	NA	NA	NA	NA	3.56791	0.0213636	3.48109	0.024691	NA	NA
Contig20803	0	6	3	2	-3.52855	0.0228275	NA	NA	NA	NA	0.982944	0.321025	1.48109	0.176519	0.498145	0.702303
Contig20969	0	6	0	0	-3.52855	0.0228275	NA	NA	NA	NA	3.56791	0.0213636	3.48109	0.024691	NA	NA
Contig21750	0	6	0	0	-3.52855	0.0228275	NA	NA	NA	NA	3.56791	0.0213636	3.48109	0.024691	NA	NA
Contig21782	0	6	0	0	-3.52855	0.0228275	NA	NA	NA	NA	3.56791	0.0213636	3.48109	0.024691	NA	NA
Contig21833	0	6	0	0	-3.52855	0.0228275	NA	NA	NA	NA	3.56791	0.0213636	3.48109	0.024691	NA	NA
Contig22312	0	6	0	2	-3.52855	0.0228275	NA	NA	NA	NA	3.56791	0.0213636	1.48109	0.176519	NA	NA
Contig22332	0	6	0	0	-3.52855	0.0228275	NA	NA	NA	NA	3.56791	0.0213636	3.48109	0.024691	NA	NA
Contig22357	0	6	2	1	-3.52855	0.0228275	NA	NA	NA	NA	1.56791	0.152624	2.48109	0.0569286	0.913183	0.594459
Contig22557	0	6	0	0	-3.52855	0.0228275	NA	NA	NA	NA	3.56791	0.0213636	3.48109	0.024691	NA	NA
Contig22862	0	6	1	2	-3.52855	0.0228275	NA	NA	NA	NA	2.56791	0.0488549	1.48109	0.176519	-1.08682	0.526333
Contig22900	0	6	2	4	-3.52855	0.0228275	NA	NA	NA	NA	1.56791	0.152624	0.481089	0.601615	-1.08682	0.370216
Contig23273	0	6	5	0	-3.52855	0.0228275	-3.28258	0.0430556	NA	NA	0.245979	0.777819	3.48109	0.024691	3.23511	0.046122
Contig23543	0	6	0	0	-3.52855	0.0228275	NA	NA	NA	NA	3.56791	0.0213636	3.48109	0.024691	NA	NA
Contig5698	0	7	7	5	-3.75095	0.0119083	-3.768	0.0115316	-3.36939	0.0378271	-0.0170558	0.982354	0.381554	0.649094	0.39861	0.634562
Contig6443	0	7	9	6	-3.75095	0.0119083	-4.13057	0.00319	-3.63243	0.0191163	-0.379626	0.600124	0.118519	0.882397	0.498145	0.507956
Contig6691	0	7	2	0	-3.75095	0.0119083	NA	NA	NA	NA	1.7903	0.0896265	3.70348	0.0130063	NA	NA
Contig7009	0	7	6	1	-3.75095	0.0119083	-3.54561	0.0221841	NA	NA	0.205337	0.797786	2.70348	0.0310821	2.49815	0.0552685
Contig7094	0	7	4	4	-3.75095	0.0119083	NA	NA	NA	NA	0.790299	0.372902	0.703482	0.427536	-0.0868173	0.932163
Contig7425	0	7	2	4	-3.75095	0.0119083	NA	NA	NA	NA	1.7903	0.0896265	0.703482	0.427536	-1.08682	0.370216
Contig7680	0	7	11	0	-3.75095	0.0119083	-4.42008	0.000907188	NA	NA	-0.669133	0.33128	3.70348	0.0130063	4.37261	0.00102783
Contig7783	0	7	6	2	-3.75095	0.0119083	-3.54561	0.0221841	NA	NA	0.205337	0.797786	1.70348	0.106187	1.49815	0.171631
Contig8097	0	7	1	1	-3.75095	0.0119083	NA	NA	NA	NA	2.7903	0.0261112	2.70348	0.0310821	-0.0868173	0.966051
Contig8848	0	7	4	3	-3.75095	0.0119083	NA	NA	NA	NA	0.790299	0.372902	1.11852	0.240409	0.32822	0.764571
Contig9015	0	7	1	4	-3.75095	0.0119083	NA	NA	NA	NA	2.7903	0.0261112	0.703482	0.427536	-2.08682	0.147951
Contig9224	0	7	2	1	-3.75095	0.0119083	NA	NA	NA	NA	1.7903	0.0896265	2.70348	0.0310821	0.913183	0.594459
Contig9531	0	7	1	5	-3.75095	0.0119083	NA	NA	-3.36939	0.0378271	2.7903	0.0261112	0.381554	0.649094	-2.40875	0.0774269
Contig9948	0	7	2	5	-3.75095	0.0119083	NA	NA	-3.36939	0.0378271	1.7903	0.0896265	0.381554	0.649094	-1.40875	0.219397
Contig12992	0	7	9	4	-3.75095	0.0119083	-4.13057	0.00319	NA	NA	-0.379626	0.600124	0.703482	0.427536	1.08311	0.193374
Contig13622	0	7	1	1	-3.75095	0.0119083	NA	NA	NA	NA	2.7903	0.0261112	2.70348	0.0310821	-0.0868173	0.966051
Contig14390	0	7	0	3	-3.75095	0.0119083	NA	NA	NA	NA	3.7903	0.0110531	1.11852	0.240409	NA	NA
Contig16034	0	7	0	3	-3.75095	0.0119083	NA	NA	NA	NA	3.7903	0.0110531	1.11852	0.240409	NA	NA
Contig16171	0	7	5	8	-3.75095	0.0119083	-3.28258	0.0430556	-4.04746	0.0050208	0.468371	0.576586	-0.296518	0.690849	-0.764889	0.34566
Contig16597	0	7	1	2	-3.75095	0.0119083	NA	NA	NA	NA	2.7903	0.0261112	1.70348	0.106187	-1.08682	0.526333
Contig16750	0	7	0	0	-3.75095	0.0119083	NA	NA	NA	NA	3.7903	0.0110531	3.70348	0.0130063	NA	NA
Contig16907	0	7	2	7	-3.75095	0.0119083	NA	NA	-3.85482	0.00975423	1.7903	0.0896265	-0.103873	0.892813	-1.89417	0.0724557
Contig16991	0	7	0	0	-3.75095	0.0119083	NA	NA	NA	NA	3.7903	0.0110531	3.70348	0.0130063	NA	NA
Contig17009	0	7	1	1	-3.75095	0.0119083	NA	NA	NA	NA	2.7903	0.0261112	2.70348	0.0310821	-0.0868173	0.966051
Contig17158	0	7	2	0	-3.75095	0.0119083	NA	NA	NA	NA	1.7903	0.0896265	3.70348	0.0130063	NA	NA
Contig17260	0	7	3	0	-3.75095	0.0119083	NA	NA	NA	NA	1.20534	0.205983	3.70348	0.0130063	NA	NA
Contig17310	0	7	0	0	-3.75095	0.0119083	NA	NA	NA	NA	3.7903	0.0110531	3.70348	0.0130063	NA	NA
Contig17525	0	7	0	0	-3.75095	0.0119083	NA	NA	NA	NA	3.7903	0.0110531	3.70348	0.0130063	NA	NA
Contig17676	0	7	0	0	-3.75095	0.0119083	NA	NA	NA	NA	3.7903	0.0110531	3.70348	0.0130063	NA	NA
Contig17779	0	7	2	0	-3.75095	0.0119083	NA	NA	NA	NA	1.7903	0.0896265	3.70348	0.0130063	NA	NA
Contig17819	0	7	0	4	-3.75095	0.0119083	NA	NA	NA	NA	3.7903	0.0110531	0.703482	0.427536	NA	NA
Contig17900	0	7	0	0	-3.75095	0.0119083	NA	NA	NA	NA	3.7903	0.0110531	3.70348	0.0130063	NA	NA
Contig17914	0	7	0	0	-3.75095	0.0119083	NA	NA	NA	NA	3.7903	0.0110531	3.70348	0.0130063	NA	NA
Contig18004	0	7	0	0	-3.75095	0.0119083	NA	NA	NA	NA	3.7903	0.0110531	3.70348	0.0130063	NA	NA
Contig18518	0	7	7	5	-3.75095	0.0119083	-3.768	0.0115316	-3.36939	0.0378271	-0.0170558	0.982354	0.381554	0.649094	0.39861	0.634562
Contig18543	0	7	0	0	-3.75095	0.0119083	NA	NA	NA	NA	3.7903	0.0110531	3.70348	0.0130063	NA	NA
Contig18636	0	7	1	0	-3.75095	0.0119083	NA	NA	NA	NA	2.7903	0.0261112	3.70348	0.0130063	NA	NA
Contig19646	0	7	0	1	-3.75095	0.0119083	NA	NA	NA	NA	3.7903	0.0110531	2.70348	0.0310821	NA	NA
Contig20120	0	7	3	0	-3.75095	0.0119083	NA	NA	NA	NA	1.20534	0.205983	3.70348	0.0130063	NA	NA
Contig20789	0	7	1	4	-3.75095	0.0119083	NA	NA	NA	NA	2.7903	0.0261112	0.703482	0.427536	-2.08682	0.147951
Contig20937	0	7	0	0	-3.75095	0.0119083	NA	NA	NA	NA	3.7903	0.0110531	3.70348	0.0130063	NA	NA
Contig22027	0	7	0	0	-3.75095	0.0119083	NA	NA	NA	NA	3.7903	0.0110531	3.70348	0.0130063	NA	NA
Contig22183	0	7	4	1	-3.75095	0.0119083	NA	NA	NA	NA	0.790299	0.372902	2.70348	0.0310821	1.91318	0.184699
Contig22414	0	7	4	6	-3.75095	0.0119083	NA	NA	-3.63243	0.0191163	0.790299	0.372902	0.118519	0.882397	-0.67178	0.466035
Contig22488	0	7	0	0	-3.75095	0.0119083	NA	NA	NA	NA	3.7903	0.0110531	3.70348	0.0130063	NA	NA
Contig22548	0	7	0	0	-3.75095	0.0119083	NA	NA	NA	NA	3.7903	0.0110531	3.70348	0.0130063	NA	NA
Contig22659	0	7	1	0	-3.75095	0.0119083	NA	NA	NA	NA	2.7903	0.0261112	3.70348	0.0130063	NA	NA
Contig23444	0	7	5	14	-3.75095	0.0119083	-3.28258	0.0430556	-4.85482	0.000108517	0.468371	0.576586	-1.10387	0.088586	-1.57224	0.0257782
Contig5459	0	8	36	9	-3.94359	0.00626143	-6.13057	6.03558e-10	-4.21739	0.00260515	-2.18698	1.00541e-05	-0.273798	0.695764	1.91318	6.90671e-05
Contig5849	0	8	9	11	-3.94359	0.00626143	-4.13057	0.00319	-4.5069	0.000716797	-0.186981	0.789495	-0.563305	0.397599	-0.376324	0.560594
Contig6534	0	8	3	1	-3.94359	0.00626143	NA	NA	NA	NA	1.39798	0.129364	2.89613	0.0169376	1.49815	0.333746
Contig6553	0	8	8	2	-3.94359	0.00626143	-3.96065	0.00604268	NA	NA	-0.0170558	0.981136	1.89613	0.0629819	1.91318	0.0606744
Contig6830	0	8	8	2	-3.94359	0.00626143	-3.96065	0.00604268	NA	NA	-0.0170558	0.981136	1.89613	0.0629819	1.91318	0.0606744
Contig6994	0	8	7	5	-3.94359	0.00626143	-3.768	0.0115316	-3.36939	0.0378271	0.175589	0.813872	0.574199	0.478942	0.39861	0.634562
Contig8358	0	8	1	1	-3.94359	0.00626143	NA	NA	NA	NA	2.98294	0.0139375	2.89613	0.0169376	-0.0868173	0.966051
Contig8751	0	8	1	0	-3.94359	0.00626143	NA	NA	NA	NA	2.98294	0.0139375	3.89613	0.00690314	NA	NA
Contig8819	0	8	2	0	-3.94359	0.00626143	NA	NA	NA	NA	1.98294	0.051915	3.89613	0.00690314	NA	NA
Contig8978	0	8	3	0	-3.94359	0.00626143	NA	NA	NA	NA	1.39798	0.129364	3.89613	0.00690314	NA	NA
Contig9053	0	8	9	6	-3.94359	0.00626143	-4.13057	0.00319	-3.63243	0.0191163	-0.186981	0.789495	0.311164	0.688001	0.498145	0.507956
Contig9288	0	8	1	0	-3.94359	0.00626143	NA	NA	NA	NA	2.98294	0.0139375	3.89613	0.00690314	NA	NA
Contig9373	0	8	3	5	-3.94359	0.00626143	NA	NA	-3.36939	0.0378271	1.39798	0.129364	0.574199	0.478942	-0.823783	0.426739
Contig9631	0	8	0	1	-3.94359	0.00626143	NA	NA	NA	NA	3.98294	0.00576587	2.89613	0.0169376	NA	NA
Contig9857	0	8	0	6	-3.94359	0.00626143	NA	NA	-3.63243	0.0191163	3.98294	0.00576587	0.311164	0.688001	-3.67178	0.0178355
Contig10004	0	8	0	2	-3.94359	0.00626143	NA	NA	NA	NA	3.98294	0.00576587	1.89613	0.0629819	NA	NA
Contig12297	0	8	0	3	-3.94359	0.00626143	NA	NA	NA	NA	3.98294	0.00576587	1.31116	0.154771	NA	NA
Contig12733	0	8	0	1	-3.94359	0.00626143	NA	NA	NA	NA	3.98294	0.00576587	2.89613	0.0169376	NA	NA
Contig13677	0	8	1	5	-3.94359	0.00626143	NA	NA	-3.36939	0.0378271	2.98294	0.0139375	0.574199	0.478942	-2.40875	0.0774269
Contig14921	0	8	0	5	-3.94359	0.00626143	NA	NA	-3.36939	0.0378271	3.98294	0.00576587	0.574199	0.478942	-3.40875	0.0356136
Contig15669	0	8	1	1	-3.94359	0.00626143	NA	NA	NA	NA	2.98294	0.0139375	2.89613	0.0169376	-0.0868173	0.966051
Contig15851	0	8	0	4	-3.94359	0.00626143	NA	NA	NA	NA	3.98294	0.00576587	0.896127	0.296024	NA	NA
Contig16116	0	8	0	3	-3.94359	0.00626143	NA	NA	NA	NA	3.98294	0.00576587	1.31116	0.154771	NA	NA
Contig16694	0	8	0	0	-3.94359	0.00626143	NA	NA	NA	NA	3.98294	0.00576587	3.89613	0.00690314	NA	NA
Contig16784	0	8	0	3	-3.94359	0.00626143	NA	NA	NA	NA	3.98294	0.00576587	1.31116	0.154771	NA	NA
Contig16812	0	8	3	0	-3.94359	0.00626143	NA	NA	NA	NA	1.39798	0.129364	3.89613	0.00690314	NA	NA
Contig16915	0	8	0	1	-3.94359	0.00626143	NA	NA	NA	NA	3.98294	0.00576587	2.89613	0.0169376	NA	NA
Contig16950	0	8	0	0	-3.94359	0.00626143	NA	NA	NA	NA	3.98294	0.00576587	3.89613	0.00690314	NA	NA
Contig16987	0	8	0	0	-3.94359	0.00626143	NA	NA	NA	NA	3.98294	0.00576587	3.89613	0.00690314	NA	NA
Contig17082	0	8	0	0	-3.94359	0.00626143	NA	NA	NA	NA	3.98294	0.00576587	3.89613	0.00690314	NA	NA
Contig17330	0	8	0	1	-3.94359	0.00626143	NA	NA	NA	NA	3.98294	0.00576587	2.89613	0.0169376	NA	NA
Contig17451	0	8	0	0	-3.94359	0.00626143	NA	NA	NA	NA	3.98294	0.00576587	3.89613	0.00690314	NA	NA
Contig17744	0	8	1	0	-3.94359	0.00626143	NA	NA	NA	NA	2.98294	0.0139375	3.89613	0.00690314	NA	NA
Contig18208	0	8	0	1	-3.94359	0.00626143	NA	NA	NA	NA	3.98294	0.00576587	2.89613	0.0169376	NA	NA
Contig19106	0	8	1	0	-3.94359	0.00626143	NA	NA	NA	NA	2.98294	0.0139375	3.89613	0.00690314	NA	NA
Contig19411	0	8	0	1	-3.94359	0.00626143	NA	NA	NA	NA	3.98294	0.00576587	2.89613	0.0169376	NA	NA
Contig21656	0	8	0	0	-3.94359	0.00626143	NA	NA	NA	NA	3.98294	0.00576587	3.89613	0.00690314	NA	NA
Contig22343	0	8	0	1	-3.94359	0.00626143	NA	NA	NA	NA	3.98294	0.00576587	2.89613	0.0169376	NA	NA
Contig23537	0	8	0	0	-3.94359	0.00626143	NA	NA	NA	NA	3.98294	0.00576587	3.89613	0.00690314	NA	NA
Contig5422	0	9	10	6	-4.11352	0.00331641	-4.28258	0.00169568	-3.63243	0.0191163	-0.169059	0.798548	0.481089	0.522551	0.650148	0.375028
Contig8995	0	9	2	0	-4.11352	0.00331641	NA	NA	NA	NA	2.15287	0.0297442	4.06605	0.00368952	NA	NA
Contig9098	0	9	6	2	-4.11352	0.00331641	-3.54561	0.0221841	NA	NA	0.567907	0.450507	2.06605	0.0369343	1.49815	0.171631
Contig14650	0	9	0	30	-4.11352	0.00331641	NA	NA	-5.95436	9.25503e-09	4.15287	0.00303061	-1.84084	0.000253471	-5.99371	7.35009e-09
Contig16514	0	9	3	7	-4.11352	0.00331641	NA	NA	-3.85482	0.00975423	1.56791	0.0798098	0.258697	0.720833	-1.30921	0.169449
Contig16668	0	9	1	2	-4.11352	0.00331641	NA	NA	NA	NA	3.15287	0.00743716	2.06605	0.0369343	-1.08682	0.526333
Contig17061	0	9	0	1	-4.11352	0.00331641	NA	NA	NA	NA	4.15287	0.00303061	3.06605	0.00922164	NA	NA
Contig17409	0	9	0	0	-4.11352	0.00331641	NA	NA	NA	NA	4.15287	0.00303061	4.06605	0.00368952	NA	NA
Contig17576	0	9	0	0	-4.11352	0.00331641	NA	NA	NA	NA	4.15287	0.00303061	4.06605	0.00368952	NA	NA
Contig17618	0	9	0	0	-4.11352	0.00331641	NA	NA	NA	NA	4.15287	0.00303061	4.06605	0.00368952	NA	NA
Contig17706	0	9	0	0	-4.11352	0.00331641	NA	NA	NA	NA	4.15287	0.00303061	4.06605	0.00368952	NA	NA
Contig18588	0	9	2	1	-4.11352	0.00331641	NA	NA	NA	NA	2.15287	0.0297442	3.06605	0.00922164	0.913183	0.594459
Contig20010	0	9	2	0	-4.11352	0.00331641	NA	NA	NA	NA	2.15287	0.0297442	4.06605	0.00368952	NA	NA
Contig20415	0	9	5	17	-4.11352	0.00331641	-3.28258	0.0430556	-5.13493	1.72604e-05	0.830941	0.291488	-1.02141	0.0781822	-1.85235	0.00582633
Contig20643	0	9	2	2	-4.11352	0.00331641	NA	NA	NA	NA	2.15287	0.0297442	2.06605	0.0369343	-0.0868173	0.952003
Contig22435	0	9	1	9	-4.11352	0.00331641	NA	NA	-4.21739	0.00260515	3.15287	0.00743716	-0.103873	0.878566	-3.25674	0.00568543
Contig22439	0	9	4	3	-4.11352	0.00331641	NA	NA	NA	NA	1.15287	0.166318	1.48109	0.0978608	0.32822	0.764571
Contig22587	0	9	8	3	-4.11352	0.00331641	-3.96065	0.00604268	NA	NA	0.152869	0.827225	1.48109	0.0978608	1.32822	0.149515
Contig6952	0	10	13	7	-4.26552	0.00176853	-4.66109	0.000264335	-3.85482	0.00975423	-0.395567	0.512667	0.4107	0.560261	0.806268	0.222144
Contig8099	0	10	1	2	-4.26552	0.00176853	NA	NA	NA	NA	3.30487	0.00397001	2.21805	0.0214605	-1.08682	0.526333
Contig8685	0	10	18	1	-4.26552	0.00176853	-5.13057	1.32623e-05	NA	NA	-0.865053	0.120405	3.21805	0.00501997	4.08311	3.73813e-05
Contig9220	0	10	1	0	-4.26552	0.00176853	NA	NA	NA	NA	3.30487	0.00397001	4.21805	0.00198482	NA	NA
Contig17186	0	10	0	0	-4.26552	0.00176853	NA	NA	NA	NA	4.30487	0.00160416	4.21805	0.00198482	NA	NA
Contig17255	0	10	2	4	-4.26552	0.00176853	NA	NA	NA	NA	2.30487	0.0168922	1.21805	0.133122	-1.08682	0.370216
Contig17299	0	10	1	0	-4.26552	0.00176853	NA	NA	NA	NA	3.30487	0.00397001	4.21805	0.00198482	NA	NA
Contig17455	0	10	0	0	-4.26552	0.00176853	NA	NA	NA	NA	4.30487	0.00160416	4.21805	0.00198482	NA	NA
Contig19488	0	10	0	0	-4.26552	0.00176853	NA	NA	NA	NA	4.30487	0.00160416	4.21805	0.00198482	NA	NA
Contig20424	0	10	2	5	-4.26552	0.00176853	NA	NA	-3.36939	0.0378271	2.30487	0.0168922	0.896127	0.242666	-1.40875	0.219397
Contig20460	0	10	0	1	-4.26552	0.00176853	NA	NA	NA	NA	4.30487	0.00160416	3.21805	0.00501997	NA	NA
Contig23384	0	10	0	0	-4.26552	0.00176853	NA	NA	NA	NA	4.30487	0.00160416	4.21805	0.00198482	NA	NA
Contig16811	0	11	0	0	-4.40302	0.000949113	NA	NA	NA	NA	4.44238	0.000854704	4.35556	0.0010743	NA	NA
Contig17067	0	11	0	0	-4.40302	0.000949113	NA	NA	NA	NA	4.44238	0.000854704	4.35556	0.0010743	NA	NA
Contig17643	0	11	0	1	-4.40302	0.000949113	NA	NA	NA	NA	4.44238	0.000854704	3.35556	0.00273381	NA	NA
Contig17817	0	11	0	1	-4.40302	0.000949113	NA	NA	NA	NA	4.44238	0.000854704	3.35556	0.00273381	NA	NA
Contig17976	0	11	4	4	-4.40302	0.000949113	NA	NA	NA	NA	1.44238	0.0686358	1.35556	0.0869419	-0.0868173	0.932163
Contig18380	0	11	0	0	-4.40302	0.000949113	NA	NA	NA	NA	4.44238	0.000854704	4.35556	0.0010743	NA	NA
Contig7591	0	12	2	7	-4.52855	0.000512413	NA	NA	-3.85482	0.00975423	2.56791	0.00533928	0.673734	0.317286	-1.89417	0.0724557
Contig7596	0	12	1	2	-4.52855	0.000512413	NA	NA	NA	NA	3.56791	0.00113462	2.48109	0.00709221	-1.08682	0.526333
Contig16982	0	12	1	0	-4.52855	0.000512413	NA	NA	NA	NA	3.56791	0.00113462	4.48109	0.000584829	NA	NA
Contig17203	0	12	0	0	-4.52855	0.000512413	NA	NA	NA	NA	4.56791	0.000458209	4.48109	0.000584829	NA	NA
Contig17270	0	12	3	13	-4.52855	0.000512413	NA	NA	-4.7479	0.000202416	1.98294	0.0172789	-0.21935	0.703878	-2.20229	0.00697355
Contig20397	0	12	1	1	-4.52855	0.000512413	NA	NA	NA	NA	3.56791	0.00113462	3.48109	0.00148998	-0.0868173	0.966051
Contig16549	0	13	1	7	-4.64403	0.000278212	NA	NA	-3.85482	0.00975423	3.68338	0.000607851	0.789212	0.232033	-2.89417	0.0210064
Contig16771	0	13	0	0	-4.64403	0.000278212	NA	NA	NA	NA	4.68338	0.00024708	4.59657	0.000320109	NA	NA
Contig17176	0	13	0	1	-4.64403	0.000278212	NA	NA	NA	NA	4.68338	0.00024708	3.59657	0.000812963	NA	NA
Contig21556	0	13	9	10	-4.64403	0.000278212	-4.13057	0.00319	-4.36939	0.0013618	0.513459	0.407832	0.274638	0.649333	-0.23882	0.718381
Contig16838	0	14	0	0	-4.75095	0.000151864	NA	NA	NA	NA	4.7903	0.000133969	4.70348	0.000176121	NA	NA
Contig16937	0	14	6	3	-4.75095	0.000151864	-3.54561	0.0221841	NA	NA	1.20534	0.0736851	2.11852	0.0081869	0.913183	0.356463
Contig17547	0	14	2	2	-4.75095	0.000151864	NA	NA	NA	NA	2.7903	0.00165509	2.70348	0.0022953	-0.0868173	0.952003
Contig6632	0	15	3	5	-4.85048	8.33189e-05	NA	NA	-3.36939	0.0378271	2.30487	0.0034336	1.48109	0.032596	-0.823783	0.426739
Contig10165	0	16	10	4	-4.94359	4.59343e-05	-4.28258	0.00169568	NA	NA	0.661016	0.24919	1.89613	0.00855087	1.23511	0.127813
Contig23346	0	16	0	1	-4.94359	4.59343e-05	NA	NA	NA	NA	4.98294	3.99982e-05	3.89613	0.000133184	NA	NA
Contig6078	0	18	16	3	-5.11352	1.41536e-05	-4.96065	4.32741e-05	NA	NA	0.152869	0.757567	2.48109	0.000975045	2.32822	0.00266137
Contig17728	0	18	0	0	-5.11352	1.41536e-05	NA	NA	NA	NA	5.15287	1.21714e-05	5.06605	1.69149e-05	NA	NA
Contig5848	0	19	2	0	-5.19152	7.90749e-06	NA	NA	NA	NA	3.23087	8.43232e-05	5.14405	9.51821e-06	NA	NA
Contig9110	0	19	1	0	-5.19152	7.90749e-06	NA	NA	NA	NA	4.23087	1.49445e-05	5.14405	9.51821e-06	NA	NA
Contig17746	0	19	0	1	-5.19152	7.90749e-06	NA	NA	NA	NA	5.23087	6.75875e-06	4.14405	2.21534e-05	NA	NA
Contig16994	0	25	0	0	-5.58745	2.60644e-07	NA	NA	NA	NA	5.6268	2.15198e-07	5.53998	3.26784e-07	NA	NA
Contig9802	0	31	1	5	-5.89779	9.67867e-09	NA	NA	-3.36939	0.0378271	4.93714	1.12964e-08	2.5284	1.21894e-05	-2.40875	0.0774269
Contig16975	0	33	0	0	-5.98799	3.30386e-09	NA	NA	NA	NA	6.02734	2.61506e-09	5.94052	4.35296e-09	NA	NA
Contig341	1	7	0	2	-2.75095	0.0282807	NA	NA	-1.04746	0.541481	3.7903	0.0110531	1.70348	0.106187	NA	NA
Contig4705	1	7	5	0	-2.75095	0.0282807	-2.28258	0.0943232	NA	NA	0.468371	0.576586	3.70348	0.0130063	3.23511	0.046122
Contig4907	1	7	3	0	-2.75095	0.0282807	-1.54561	0.318744	NA	NA	1.20534	0.205983	3.70348	0.0130063	NA	NA
Contig5425	1	7	3	2	-2.75095	0.0282807	-1.54561	0.318744	-1.04746	0.541481	1.20534	0.205983	1.70348	0.106187	0.498145	0.702303
Contig5499	1	7	14	3	-2.75095	0.0282807	-3.768	0.000353516	-1.63243	0.29231	-1.01706	0.116769	1.11852	0.240409	2.13558	0.00769216
Contig5655	1	7	5	10	-2.75095	0.0282807	-2.28258	0.0943232	-3.36939	0.00331463	0.468371	0.576586	-0.618446	0.380443	-1.08682	0.156533
Contig5894	1	7	11	5	-2.75095	0.0282807	-3.42008	0.00226605	-2.36939	0.0824418	-0.669133	0.33128	0.381554	0.649094	1.05069	0.160689
Contig6144	1	7	14	4	-2.75095	0.0282807	-3.768	0.000353516	-2.04746	0.155812	-1.01706	0.116769	0.703482	0.427536	1.72054	0.0210304
Contig6250	1	7	7	1	-2.75095	0.0282807	-2.768	0.0273237	-0.0474646	0.981439	-0.0170558	0.982354	2.70348	0.0310821	2.72054	0.0300516
Contig6678	1	7	2	0	-2.75095	0.0282807	-0.960647	0.575509	NA	NA	1.7903	0.0896265	3.70348	0.0130063	NA	NA
Contig7497	1	7	7	20	-2.75095	0.0282807	-2.768	0.0273237	-4.36939	5.91984e-06	-0.0170558	0.982354	-1.61845	0.00634131	-1.60139	0.00692225
Contig7964	1	7	4	8	-2.75095	0.0282807	-1.96065	0.174118	-3.04746	0.011998	0.790299	0.372902	-0.296518	0.690849	-1.08682	0.205068
Contig8784	1	7	4	1	-2.75095	0.0282807	-1.96065	0.174118	-0.0474646	0.981439	0.790299	0.372902	2.70348	0.0310821	1.91318	0.184699
Contig9803	1	7	0	3	-2.75095	0.0282807	NA	NA	-1.63243	0.29231	3.7903	0.0110531	1.11852	0.240409	NA	NA
Contig10255	1	7	2	2	-2.75095	0.0282807	-0.960647	0.575509	-1.04746	0.541481	1.7903	0.0896265	1.70348	0.106187	-0.0868173	0.952003
Contig10643	1	7	10	18	-2.75095	0.0282807	-3.28258	0.00422028	-4.21739	2.06247e-05	-0.531629	0.451019	-1.46644	0.0159994	-0.934814	0.0932125
Contig10983	1	7	4	12	-2.75095	0.0282807	-1.96065	0.174118	-3.63243	0.000920108	0.790299	0.372902	-0.881481	0.190732	-1.67178	0.0309834
Contig12086	1	7	7	5	-2.75095	0.0282807	-2.768	0.0273237	-2.36939	0.0824418	-0.0170558	0.982354	0.381554	0.649094	0.39861	0.634562
Contig14484	1	7	6	11	-2.75095	0.0282807	-2.54561	0.0508402	-3.5069	0.00174501	0.205337	0.797786	-0.75595	0.272231	-0.961286	0.179189
Contig16682	1	7	0	0	-2.75095	0.0282807	NA	NA	NA	NA	3.7903	0.0110531	3.70348	0.0130063	NA	NA
Contig16824	1	7	2	1	-2.75095	0.0282807	-0.960647	0.575509	-0.0474646	0.981439	1.7903	0.0896265	2.70348	0.0310821	0.913183	0.594459
Contig17014	1	7	0	0	-2.75095	0.0282807	NA	NA	NA	NA	3.7903	0.0110531	3.70348	0.0130063	NA	NA
Contig17178	1	7	0	0	-2.75095	0.0282807	NA	NA	NA	NA	3.7903	0.0110531	3.70348	0.0130063	NA	NA
Contig17444	1	7	0	1	-2.75095	0.0282807	NA	NA	-0.0474646	0.981439	3.7903	0.0110531	2.70348	0.0310821	NA	NA
Contig17897	1	7	1	1	-2.75095	0.0282807	0.0393527	0.984611	-0.0474646	0.981439	2.7903	0.0261112	2.70348	0.0310821	-0.0868173	0.966051
Contig18189	1	7	2	2	-2.75095	0.0282807	-0.960647	0.575509	-1.04746	0.541481	1.7903	0.0896265	1.70348	0.106187	-0.0868173	0.952003
Contig18302	1	7	0	0	-2.75095	0.0282807	NA	NA	NA	NA	3.7903	0.0110531	3.70348	0.0130063	NA	NA
Contig18529	1	7	0	0	-2.75095	0.0282807	NA	NA	NA	NA	3.7903	0.0110531	3.70348	0.0130063	NA	NA
Contig18761	1	7	11	26	-2.75095	0.0282807	-3.42008	0.00226605	-4.7479	1.47835e-07	-0.669133	0.33128	-1.99696	0.000322773	-1.32783	0.00742629
Contig19317	1	7	0	2	-2.75095	0.0282807	NA	NA	-1.04746	0.541481	3.7903	0.0110531	1.70348	0.106187	NA	NA
Contig20560	1	7	1	4	-2.75095	0.0282807	0.0393527	0.984611	-2.04746	0.155812	2.7903	0.0261112	0.703482	0.427536	-2.08682	0.147951
Contig21488	1	7	0	2	-2.75095	0.0282807	NA	NA	-1.04746	0.541481	3.7903	0.0110531	1.70348	0.106187	NA	NA
Contig22353	1	7	3	2	-2.75095	0.0282807	-1.54561	0.318744	-1.04746	0.541481	1.20534	0.205983	1.70348	0.106187	0.498145	0.702303
Contig22539	1	7	10	4	-2.75095	0.0282807	-3.28258	0.00422028	-2.04746	0.155812	-0.531629	0.451019	0.703482	0.427536	1.23511	0.127813
Contig22932	1	7	0	1	-2.75095	0.0282807	NA	NA	-0.0474646	0.981439	3.7903	0.0110531	2.70348	0.0310821	NA	NA
Contig22995	1	7	3	1	-2.75095	0.0282807	-1.54561	0.318744	-0.0474646	0.981439	1.20534	0.205983	2.70348	0.0310821	1.49815	0.333746
Contig478	1	8	0	0	-2.94359	0.0152393	NA	NA	NA	NA	3.98294	0.00576587	3.89613	0.00690314	NA	NA
Contig3346	1	8	0	0	-2.94359	0.0152393	NA	NA	NA	NA	3.98294	0.00576587	3.89613	0.00690314	NA	NA
Contig4613	1	8	4	0	-2.94359	0.0152393	-1.96065	0.174118	NA	NA	0.982944	0.251846	3.89613	0.00690314	NA	NA
Contig4791	1	8	0	2	-2.94359	0.0152393	NA	NA	-1.04746	0.541481	3.98294	0.00576587	1.89613	0.0629819	NA	NA
Contig6820	1	8	1	0	-2.94359	0.0152393	0.0393527	0.984611	NA	NA	2.98294	0.0139375	3.89613	0.00690314	NA	NA
Contig7341	1	8	1	1	-2.94359	0.0152393	0.0393527	0.984611	-0.0474646	0.981439	2.98294	0.0139375	2.89613	0.0169376	-0.0868173	0.966051
Contig9778	1	8	3	2	-2.94359	0.0152393	-1.54561	0.318744	-1.04746	0.541481	1.39798	0.129364	1.89613	0.0629819	0.498145	0.702303
Contig9939	1	8	3	3	-2.94359	0.0152393	-1.54561	0.318744	-1.63243	0.29231	1.39798	0.129364	1.31116	0.154771	-0.0868173	0.941234
Contig10197	1	8	0	5	-2.94359	0.0152393	NA	NA	-2.36939	0.0824418	3.98294	0.00576587	0.574199	0.478942	-3.40875	0.0356136
Contig12432	1	8	0	2	-2.94359	0.0152393	NA	NA	-1.04746	0.541481	3.98294	0.00576587	1.89613	0.0629819	NA	NA
Contig14793	1	8	9	1	-2.94359	0.0152393	-3.13057	0.00786572	-0.0474646	0.981439	-0.186981	0.789495	2.89613	0.0169376	3.08311	0.00884585
Contig15856	1	8	5	6	-2.94359	0.0152393	-2.28258	0.0943232	-2.63243	0.0434384	0.661016	0.415188	0.311164	0.688001	-0.349852	0.688124
Contig16486	1	8	1	2	-2.94359	0.0152393	0.0393527	0.984611	-1.04746	0.541481	2.98294	0.0139375	1.89613	0.0629819	-1.08682	0.526333
Contig17075	1	8	1	3	-2.94359	0.0152393	0.0393527	0.984611	-1.63243	0.29231	2.98294	0.0139375	1.31116	0.154771	-1.67178	0.280755
Contig17085	1	8	2	1	-2.94359	0.0152393	-0.960647	0.575509	-0.0474646	0.981439	1.98294	0.051915	2.89613	0.0169376	0.913183	0.594459
Contig17116	1	8	1	10	-2.94359	0.0152393	0.0393527	0.984611	-3.36939	0.00331463	2.98294	0.0139375	-0.425801	0.532384	-3.40875	0.00296138
Contig17235	1	8	1	0	-2.94359	0.0152393	0.0393527	0.984611	NA	NA	2.98294	0.0139375	3.89613	0.00690314	NA	NA
Contig17353	1	8	0	0	-2.94359	0.0152393	NA	NA	NA	NA	3.98294	0.00576587	3.89613	0.00690314	NA	NA
Contig17412	1	8	0	7	-2.94359	0.0152393	NA	NA	-2.85482	0.0228384	3.98294	0.00576587	0.0887719	0.905224	-3.89417	0.00902198
Contig18053	1	8	0	0	-2.94359	0.0152393	NA	NA	NA	NA	3.98294	0.00576587	3.89613	0.00690314	NA	NA
Contig19024	1	8	2	9	-2.94359	0.0152393	-0.960647	0.575509	-3.21739	0.00630382	1.98294	0.051915	-0.273798	0.695764	-2.25674	0.0226763
Contig19875	1	8	2	5	-2.94359	0.0152393	-0.960647	0.575509	-2.36939	0.0824418	1.98294	0.051915	0.574199	0.478942	-1.40875	0.219397
Contig19978	1	8	1	10	-2.94359	0.0152393	0.0393527	0.984611	-3.36939	0.00331463	2.98294	0.0139375	-0.425801	0.532384	-3.40875	0.00296138
Contig20139	1	8	4	1	-2.94359	0.0152393	-1.96065	0.174118	-0.0474646	0.981439	0.982944	0.251846	2.89613	0.0169376	1.91318	0.184699
Contig20997	1	8	2	3	-2.94359	0.0152393	-0.960647	0.575509	-1.63243	0.29231	1.98294	0.051915	1.31116	0.154771	-0.67178	0.606247
Contig21300	1	8	1	3	-2.94359	0.0152393	0.0393527	0.984611	-1.63243	0.29231	2.98294	0.0139375	1.31116	0.154771	-1.67178	0.280755
Contig21858	1	8	6	0	-2.94359	0.0152393	-2.54561	0.0508402	NA	NA	0.397982	0.607638	3.89613	0.00690314	3.49815	0.0240088
Contig21900	1	8	4	0	-2.94359	0.0152393	-1.96065	0.174118	NA	NA	0.982944	0.251846	3.89613	0.00690314	NA	NA
Contig22273	1	8	1	4	-2.94359	0.0152393	0.0393527	0.984611	-2.04746	0.155812	2.98294	0.0139375	0.896127	0.296024	-2.08682	0.147951
Contig22679	1	8	0	2	-2.94359	0.0152393	NA	NA	-1.04746	0.541481	3.98294	0.00576587	1.89613	0.0629819	NA	NA
Contig23452	1	8	1	6	-2.94359	0.0152393	0.0393527	0.984611	-2.63243	0.0434384	2.98294	0.0139375	0.311164	0.688001	-2.67178	0.040366
Contig1408	1	9	1	0	-3.11352	0.00820708	0.0393527	0.984611	NA	NA	3.15287	0.00743716	4.06605	0.00368952	NA	NA
Contig4365	1	9	0	1	-3.11352	0.00820708	NA	NA	-0.0474646	0.981439	4.15287	0.00303061	3.06605	0.00922164	NA	NA
Contig5407	1	9	9	2	-3.11352	0.00820708	-3.13057	0.00786572	-1.04746	0.541481	-0.0170558	0.979991	2.06605	0.0369343	2.08311	0.0354213
Contig5545	1	9	3	0	-3.11352	0.00820708	-1.54561	0.318744	NA	NA	1.56791	0.0798098	4.06605	0.00368952	NA	NA
Contig5605	1	9	5	9	-3.11352	0.00820708	-2.28258	0.0943232	-3.21739	0.00630382	0.830941	0.291488	-0.103873	0.878566	-0.934814	0.235232
Contig14079	1	9	0	3	-3.11352	0.00820708	NA	NA	-1.63243	0.29231	4.15287	0.00303061	1.48109	0.0978608	NA	NA
Contig16480	1	9	0	4	-3.11352	0.00820708	NA	NA	-2.04746	0.155812	4.15287	0.00303061	1.06605	0.200438	NA	NA
Contig17462	1	9	0	1	-3.11352	0.00820708	NA	NA	-0.0474646	0.981439	4.15287	0.00303061	3.06605	0.00922164	NA	NA
Contig17543	1	9	0	0	-3.11352	0.00820708	NA	NA	NA	NA	4.15287	0.00303061	4.06605	0.00368952	NA	NA
Contig17562	1	9	3	0	-3.11352	0.00820708	-1.54561	0.318744	NA	NA	1.56791	0.0798098	4.06605	0.00368952	NA	NA
Contig17657	1	9	3	28	-3.11352	0.00820708	-1.54561	0.318744	-4.85482	4.39834e-08	1.56791	0.0798098	-1.7413	0.000669659	-3.30921	9.03761e-07
Contig17908	1	9	4	4	-3.11352	0.00820708	-1.96065	0.174118	-2.04746	0.155812	1.15287	0.166318	1.06605	0.200438	-0.0868173	0.932163
Contig18634	1	9	1	1	-3.11352	0.00820708	0.0393527	0.984611	-0.0474646	0.981439	3.15287	0.00743716	3.06605	0.00922164	-0.0868173	0.966051
Contig18645	1	9	0	8	-3.11352	0.00820708	NA	NA	-3.04746	0.011998	4.15287	0.00303061	0.0660519	0.924842	-4.08682	0.00460521
Contig18654	1	9	2	8	-3.11352	0.00820708	-0.960647	0.575509	-3.04746	0.011998	2.15287	0.0297442	0.0660519	0.924842	-2.08682	0.0407457
Contig20177	1	9	3	7	-3.11352	0.00820708	-1.54561	0.318744	-2.85482	0.0228384	1.56791	0.0798098	0.258697	0.720833	-1.30921	0.169449
Contig21525	1	9	0	3	-3.11352	0.00820708	NA	NA	-1.63243	0.29231	4.15287	0.00303061	1.48109	0.0978608	NA	NA
Contig22218	1	9	5	5	-3.11352	0.00820708	-2.28258	0.0943232	-2.36939	0.0824418	0.830941	0.291488	0.744124	0.344685	-0.0868173	0.924179
Contig7312	1	10	1	0	-3.26552	0.00442052	0.0393527	0.984611	NA	NA	3.30487	0.00397001	4.21805	0.00198482	NA	NA
Contig12544	1	10	6	2	-3.26552	0.00442052	-2.54561	0.0508402	-1.04746	0.541481	0.71991	0.326068	2.21805	0.0214605	1.49815	0.171631
Contig17735	1	10	1	0	-3.26552	0.00442052	0.0393527	0.984611	NA	NA	3.30487	0.00397001	4.21805	0.00198482	NA	NA
Contig18959	1	10	0	2	-3.26552	0.00442052	NA	NA	-1.04746	0.541481	4.30487	0.00160416	2.21805	0.0214605	NA	NA
Contig20661	1	10	0	0	-3.26552	0.00442052	NA	NA	NA	NA	4.30487	0.00160416	4.21805	0.00198482	NA	NA
Contig21608	1	10	1	4	-3.26552	0.00442052	0.0393527	0.984611	-2.04746	0.155812	3.30487	0.00397001	1.21805	0.133122	-2.08682	0.147951
Contig22172	1	10	2	3	-3.26552	0.00442052	-0.960647	0.575509	-1.63243	0.29231	2.30487	0.0168922	1.63309	0.0609423	-0.67178	0.606247
Contig23228	1	10	0	5	-3.26552	0.00442052	NA	NA	-2.36939	0.0824418	4.30487	0.00160416	0.896127	0.242666	-3.40875	0.0356136
Contig6366	1	11	2	4	-3.40302	0.00238255	-0.960647	0.575509	-2.04746	0.155812	2.44238	0.00952484	1.35556	0.0869419	-1.08682	0.370216
Contig18398	1	11	1	1	-3.40302	0.00238255	0.0393527	0.984611	-0.0474646	0.981439	3.44238	0.00212107	3.35556	0.00273381	-0.0868173	0.966051
Contig21819	1	11	2	11	-3.40302	0.00238255	-0.960647	0.575509	-3.5069	0.00174501	2.44238	0.00952484	-0.103873	0.865864	-2.54625	0.00686195
Contig22064	1	11	0	0	-3.40302	0.00238255	NA	NA	NA	NA	4.44238	0.000854704	4.35556	0.0010743	NA	NA
Contig23426	1	11	10	0	-3.40302	0.00238255	-3.28258	0.00422028	NA	NA	0.120448	0.848373	4.35556	0.0010743	4.23511	0.00190475
Contig1053	1	12	2	0	-3.52855	0.00128546	-0.960647	0.575509	NA	NA	2.56791	0.00533928	4.48109	0.000584829	NA	NA
Contig6285	1	12	3	16	-3.52855	0.00128546	-1.54561	0.318744	-4.04746	7.25151e-05	1.98294	0.0172789	-0.518911	0.343597	-2.50185	0.00124474
Contig6325	1	12	2	6	-3.52855	0.00128546	-0.960647	0.575509	-2.63243	0.0434384	2.56791	0.00533928	0.896127	0.200591	-1.67178	0.127156
Contig6501	1	12	14	13	-3.52855	0.00128546	-3.768	0.000353516	-3.7479	0.000486025	-0.239448	0.672629	-0.21935	0.703878	0.0200979	0.97113
Contig7355	1	12	20	6	-3.52855	0.00128546	-4.28258	9.03176e-06	-2.63243	0.0434384	-0.754021	0.145754	0.896127	0.200591	1.65015	0.00741568
Contig19926	1	12	0	3	-3.52855	0.00128546	NA	NA	-1.63243	0.29231	4.56791	0.000458209	1.89613	0.0227739	NA	NA
Contig1290	1	13	2	2	-3.64403	0.000694461	-0.960647	0.575509	-1.04746	0.541481	2.68338	0.00297862	2.59657	0.00404341	-0.0868173	0.952003
Contig4864	1	13	3	1	-3.64403	0.000694461	-1.54561	0.318744	-0.0474646	0.981439	2.09842	0.0101615	3.59657	0.000812963	1.49815	0.333746
Contig6739	1	13	18	0	-3.64403	0.000694461	-4.13057	3.04232e-05	NA	NA	-0.486541	0.350957	4.59657	0.000320109	5.08311	1.5873e-05
Contig8087	1	13	21	17	-3.64403	0.000694461	-4.35296	4.9362e-06	-4.13493	3.86292e-05	-0.708934	0.157809	-0.490896	0.353395	0.218037	0.642177
Contig14452	1	13	11	20	-3.64403	0.000694461	-3.42008	0.00226605	-4.36939	5.91984e-06	0.223952	0.704247	-0.725362	0.153252	-0.949314	0.0730627
Contig18214	1	13	4	3	-3.64403	0.000694461	-1.96065	0.174118	-1.63243	0.29231	1.68338	0.0267132	2.0116	0.0137119	0.32822	0.764571
Contig22876	1	13	3	3	-3.64403	0.000694461	-1.54561	0.318744	-1.63243	0.29231	2.09842	0.0101615	2.0116	0.0137119	-0.0868173	0.941234
Contig849	1	14	5	8	-3.75095	0.000375747	-2.28258	0.0943232	-3.04746	0.011998	1.46837	0.0373623	0.703482	0.261829	-0.764889	0.34566
Contig12130	1	14	5	5	-3.75095	0.000375747	-2.28258	0.0943232	-2.36939	0.0824418	1.46837	0.0373623	1.38155	0.0500756	-0.0868173	0.924179
Contig19433	1	14	1	0	-3.75095	0.000375747	0.0393527	0.984611	NA	NA	3.7903	0.000326193	4.70348	0.000176121	NA	NA
Contig19598	1	14	2	3	-3.75095	0.000375747	-0.960647	0.575509	-1.63243	0.29231	2.7903	0.00165509	2.11852	0.0081869	-0.67178	0.606247
Contig20829	1	14	0	3	-3.75095	0.000375747	NA	NA	-1.63243	0.29231	4.7903	0.000133969	2.11852	0.0081869	NA	NA
Contig2492	1	15	0	13	-3.85048	0.000203643	NA	NA	-3.7479	0.000486025	4.88983	7.30199e-05	0.102578	0.850919	-4.78726	0.000178694
Contig17742	1	15	4	3	-3.85048	0.000203643	-1.96065	0.174118	-1.63243	0.29231	1.88983	0.00993686	2.21805	0.00485247	0.32822	0.764571
Contig13673	1	17	22	13	-4.03105	6.01419e-05	-4.42008	2.70338e-06	-3.7479	0.000486025	-0.389025	0.401716	0.28315	0.592452	0.672175	0.175352
Contig21165	1	17	1	5	-4.03105	6.01419e-05	0.0393527	0.984611	-2.36939	0.0824418	4.07041	5.0984e-05	1.66166	0.0133692	-2.40875	0.0774269
Contig5168	1	18	6	10	-4.11352	3.27774e-05	-2.54561	0.0508402	-3.36939	0.00331463	1.56791	0.0132327	0.744124	0.181422	-0.823783	0.261009
Contig6984	1	20	3	2	-4.26552	9.79362e-06	-1.54561	0.318744	-1.04746	0.541481	2.71991	0.00020696	3.21805	7.24881e-05	0.498145	0.702303
Contig13551	1	24	1	29	-4.52855	8.95687e-07	0.0393527	0.984611	-4.90545	2.40678e-08	4.56791	7.21308e-07	-0.376892	0.342521	-4.9448	1.84929e-08
Contig5955	1	27	4	0	-4.69848	1.52121e-07	-1.96065	0.174118	NA	NA	2.73783	1.51813e-05	5.65101	1.09101e-07	NA	NA
Contig1094	2	9	0	4	-2.11352	0.032848	NA	NA	-1.04746	0.38787	4.15287	0.00303061	1.06605	0.200438	NA	NA
Contig2812	2	9	2	2	-2.11352	0.032848	0.0393527	0.978237	-0.0474646	0.973752	2.15287	0.0297442	2.06605	0.0369343	-0.0868173	0.952003
Contig4694	2	9	1	3	-2.11352	0.032848	1.03935	0.544626	-0.632427	0.627558	3.15287	0.00743716	1.48109	0.0978608	-1.67178	0.280755
Contig6375	2	9	1	1	-2.11352	0.032848	1.03935	0.544626	0.952535	0.578731	3.15287	0.00743716	3.06605	0.00922164	-0.0868173	0.966051
Contig7998	2	9	8	6	-2.11352	0.032848	-1.96065	0.054599	-1.63243	0.136416	0.152869	0.827225	0.481089	0.522551	0.32822	0.671902
Contig8102	2	9	8	17	-2.11352	0.032848	-1.96065	0.054599	-3.13493	0.000206762	0.152869	0.827225	-1.02141	0.0781822	-1.17428	0.0492999
Contig8491	2	9	5	1	-2.11352	0.032848	-1.28258	0.263593	0.952535	0.578731	0.830941	0.291488	3.06605	0.00922164	2.23511	0.101312
Contig9483	2	9	0	2	-2.11352	0.032848	NA	NA	-0.0474646	0.973752	4.15287	0.00303061	2.06605	0.0369343	NA	NA
Contig11505	2	9	9	7	-2.11352	0.032848	-2.13057	0.0314722	-1.85482	0.0786375	-0.0170558	0.979991	0.258697	0.720833	0.275753	0.703301
Contig14514	2	9	3	6	-2.11352	0.032848	-0.54561	0.67554	-1.63243	0.136416	1.56791	0.0798098	0.481089	0.522551	-1.08682	0.27244
Contig15038	2	9	8	10	-2.11352	0.032848	-1.96065	0.054599	-2.36939	0.0140466	0.152869	0.827225	-0.255876	0.699189	-0.408745	0.548971
Contig16658	2	9	10	5	-2.11352	0.032848	-2.28258	0.0179802	-1.36939	0.23262	-0.169059	0.798548	0.744124	0.344685	0.913183	0.233862
Contig17461	2	9	0	1	-2.11352	0.032848	NA	NA	0.952535	0.578731	4.15287	0.00303061	3.06605	0.00922164	NA	NA
Contig18823	2	9	0	0	-2.11352	0.032848	NA	NA	NA	NA	4.15287	0.00303061	4.06605	0.00368952	NA	NA
Contig21212	2	9	0	10	-2.11352	0.032848	NA	NA	-2.36939	0.0140466	4.15287	0.00303061	-0.255876	0.699189	-4.40875	0.00122934
Contig21975	2	9	2	2	-2.11352	0.032848	0.0393527	0.978237	-0.0474646	0.973752	2.15287	0.0297442	2.06605	0.0369343	-0.0868173	0.952003
Contig22481	2	9	0	5	-2.11352	0.032848	NA	NA	-1.36939	0.23262	4.15287	0.00303061	0.744124	0.344685	-3.40875	0.0356136
Contig22961	2	9	2	2	-2.11352	0.032848	0.0393527	0.978237	-0.0474646	0.973752	2.15287	0.0297442	2.06605	0.0369343	-0.0868173	0.952003
Contig22976	2	9	5	6	-2.11352	0.032848	-1.28258	0.263593	-1.63243	0.136416	0.830941	0.291488	0.481089	0.522551	-0.349852	0.688124
Contig1628	2	10	1	4	-2.26552	0.0188512	1.03935	0.544626	-1.04746	0.38787	3.30487	0.00397001	1.21805	0.133122	-2.08682	0.147951
Contig2948	2	10	1	6	-2.26552	0.0188512	1.03935	0.544626	-1.63243	0.136416	3.30487	0.00397001	0.633092	0.387639	-2.67178	0.040366
Contig4391	2	10	2	1	-2.26552	0.0188512	0.0393527	0.978237	0.952535	0.578731	2.30487	0.0168922	3.21805	0.00501997	0.913183	0.594459
Contig9184	2	10	17	12	-2.26552	0.0188512	-3.04811	0.00030884	-2.63243	0.00429037	-0.782591	0.166025	-0.366908	0.551568	0.415683	0.441187
Contig9377	2	10	2	3	-2.26552	0.0188512	0.0393527	0.978237	-0.632427	0.627558	2.30487	0.0168922	1.63309	0.0609423	-0.67178	0.606247
Contig12118	2	10	0	3	-2.26552	0.0188512	NA	NA	-0.632427	0.627558	4.30487	0.00160416	1.63309	0.0609423	NA	NA
Contig20182	2	10	11	12	-2.26552	0.0188512	-2.42008	0.0101978	-2.63243	0.00429037	-0.154559	0.806192	-0.366908	0.551568	-0.212348	0.724185
Contig20518	2	10	2	17	-2.26552	0.0188512	0.0393527	0.978237	-3.13493	0.000206762	2.30487	0.0168922	-0.869408	0.123747	-3.17428	0.000171426
Contig20883	2	10	10	0	-2.26552	0.0188512	-2.28258	0.0179802	NA	NA	-0.0170558	0.978909	4.21805	0.00198482	4.23511	0.00190475
Contig21602	2	10	9	1	-2.26552	0.0188512	-2.13057	0.0314722	0.952535	0.578731	0.134947	0.838566	3.21805	0.00501997	3.08311	0.00884585
Contig21660	2	10	0	2	-2.26552	0.0188512	NA	NA	-0.0474646	0.973752	4.30487	0.00160416	2.21805	0.0214605	NA	NA
Contig1070	2	11	12	2	-2.40302	0.0107394	-2.54561	0.00574953	-0.0474646	0.973752	-0.142587	0.81274	2.35556	0.0123756	2.49815	0.00671357
Contig3088	2	11	3	2	-2.40302	0.0107394	-0.54561	0.67554	-0.0474646	0.973752	1.85741	0.029108	2.35556	0.0123756	0.498145	0.702303
Contig5576	2	11	1	2	-2.40302	0.0107394	1.03935	0.544626	-0.0474646	0.973752	3.44238	0.00212107	2.35556	0.0123756	-1.08682	0.526333
Contig7126	2	11	34	16	-2.40302	0.0107394	-4.04811	1.21232e-08	-3.04746	0.000381118	-1.64509	0.000391032	-0.644442	0.249781	1.00065	0.0178217
Contig10973	2	11	2	6	-2.40302	0.0107394	0.0393527	0.978237	-1.63243	0.136416	2.44238	0.00952484	0.770596	0.281525	-1.67178	0.127156
Contig12078	2	11	8	14	-2.40302	0.0107394	-1.96065	0.054599	-2.85482	0.00128657	0.442376	0.506621	-0.451796	0.435183	-0.894172	0.153841
Contig12613	2	11	4	5	-2.40302	0.0107394	-0.960647	0.428418	-1.36939	0.23262	1.44238	0.0686358	1.03363	0.167549	-0.408745	0.671737
Contig17191	2	11	4	9	-2.40302	0.0107394	-0.960647	0.428418	-2.21739	0.0251721	1.44238	0.0686358	0.185633	0.774037	-1.25674	0.131255
Contig23448	2	11	1	10	-2.40302	0.0107394	1.03935	0.544626	-2.36939	0.0140466	3.44238	0.00212107	0.0336304	0.957413	-3.40875	0.00296138
Contig2264	2	12	0	6	-2.52855	0.00608131	NA	NA	-1.63243	0.136416	4.56791	0.000458209	0.896127	0.200591	-3.67178	0.0178355
Contig8518	2	12	9	17	-2.52855	0.00608131	-2.13057	0.0314722	-3.13493	0.000206762	0.397982	0.529447	-0.606373	0.261176	-1.00436	0.0833177
Contig9551	2	12	2	3	-2.52855	0.00608131	0.0393527	0.978237	-0.632427	0.627558	2.56791	0.00533928	1.89613	0.0227739	-0.67178	0.606247
Contig11797	2	12	5	18	-2.52855	0.00608131	-1.28258	0.263593	-3.21739	0.000111992	1.24598	0.089187	-0.688836	0.195392	-1.93481	0.00348232
Contig20951	2	12	0	16	-2.52855	0.00608131	NA	NA	-3.04746	0.000381118	4.56791	0.000458209	-0.518911	0.343597	-5.08682	2.74045e-05
Contig21336	2	12	1	3	-2.52855	0.00608131	1.03935	0.544626	-0.632427	0.627558	3.56791	0.00113462	1.89613	0.0227739	-1.67178	0.280755
Contig8505	2	13	11	10	-2.64403	0.0034265	-2.42008	0.0101978	-2.36939	0.0140466	0.223952	0.704247	0.274638	0.649333	0.0506862	0.935859
Contig10188	2	13	4	4	-2.64403	0.0034265	-0.960647	0.428418	-1.04746	0.38787	1.68338	0.0267132	1.59657	0.0355465	-0.0868173	0.932163
Contig18224	2	13	8	11	-2.64403	0.0034265	-1.96065	0.054599	-2.5069	0.00778473	0.683384	0.284767	0.137135	0.816139	-0.546249	0.412088
Contig19536	2	13	5	6	-2.64403	0.0034265	-1.28258	0.263593	-1.63243	0.136416	1.36146	0.0581227	1.0116	0.140482	-0.349852	0.688124
Contig21124	2	13	0	1	-2.64403	0.0034265	NA	NA	0.952535	0.578731	4.68338	0.00024708	3.59657	0.000812963	NA	NA
Contig8847	2	14	7	3	-2.75095	0.0019227	-1.768	0.0936804	-0.632427	0.627558	0.982944	0.129552	2.11852	0.0081869	1.13558	0.233359
Contig17997	2	14	0	0	-2.75095	0.0019227	NA	NA	NA	NA	4.7903	0.000133969	4.70348	0.000176121	NA	NA
Contig20008	2	14	1	1	-2.75095	0.0019227	1.03935	0.544626	0.952535	0.578731	3.7903	0.000326193	3.70348	0.000444154	-0.0868173	0.966051
Contig20273	2	14	0	5	-2.75095	0.0019227	NA	NA	-1.36939	0.23262	4.7903	0.000133969	1.38155	0.0500756	-3.40875	0.0356136
Contig12860	2	15	2	5	-2.85048	0.00107518	0.0393527	0.978237	-1.36939	0.23262	2.88983	0.00091665	1.48109	0.032596	-1.40875	0.219397
Contig17675	2	15	0	4	-2.85048	0.00107518	NA	NA	-1.04746	0.38787	4.88983	7.30199e-05	1.80302	0.0138796	NA	NA
Contig19720	2	15	0	2	-2.85048	0.00107518	NA	NA	-0.0474646	0.973752	4.88983	7.30199e-05	2.80302	0.00129828	NA	NA
Contig8668	2	16	5	5	-2.94359	0.000599545	-1.28258	0.263593	-1.36939	0.23262	1.66102	0.0148979	1.5742	0.0209815	-0.0868173	0.924179
Contig11882	2	16	6	14	-2.94359	0.000599545	-1.54561	0.158529	-2.85482	0.00128657	1.39798	0.031965	0.0887719	0.866279	-1.30921	0.0520013
Contig17058	2	17	6	8	-3.03105	0.000333533	-1.54561	0.158529	-2.04746	0.0447278	1.48544	0.0206763	0.98359	0.0995798	-0.501855	0.517244
Contig4269	2	20	2	0	-3.26552	5.68368e-05	0.0393527	0.978237	NA	NA	3.30487	4.62661e-05	5.21805	5.37724e-06	NA	NA
Contig5862	2	21	3	3	-3.33591	3.14348e-05	-0.54561	0.67554	-0.632427	0.627558	2.7903	0.00011663	2.70348	0.000188166	-0.0868173	0.941234
Contig7170	2	21	8	0	-3.33591	3.14348e-05	-1.96065	0.054599	NA	NA	1.37526	0.0152303	5.28844	3.04943e-06	3.91318	0.00666686
Contig7804	2	22	2	18	-3.40302	1.73717e-05	0.0393527	0.978237	-3.21739	0.000111992	3.44238	1.38929e-05	0.185633	0.68472	-3.25674	9.19555e-05
Contig17549	2	29	16	14	-3.80157	2.70968e-07	-2.96065	0.000557405	-2.85482	0.00128657	0.840925	0.0557399	0.946753	0.0371825	0.105828	0.840917
Contig391	3	11	2	8	-1.81806	0.0326813	0.624315	0.631986	-1.4625	0.11258	2.44238	0.00952484	0.355558	0.59338	-2.08682	0.0407457
Contig622	3	11	0	4	-1.81806	0.0326813	NA	NA	-0.462502	0.673067	4.44238	0.000854704	1.35556	0.0869419	NA	NA
Contig2220	3	11	11	14	-1.81806	0.0326813	-1.83512	0.0310908	-2.26986	0.00461953	-0.0170558	0.97788	-0.451796	0.435183	-0.434741	0.452761
Contig3549	3	11	3	4	-1.81806	0.0326813	0.0393527	0.973348	-0.462502	0.673067	1.85741	0.029108	1.35556	0.0869419	-0.501855	0.647012
Contig3637	3	11	3	6	-1.81806	0.0326813	0.0393527	0.973348	-1.04746	0.290258	1.85741	0.029108	0.770596	0.281525	-1.08682	0.27244
Contig3847	3	11	3	0	-1.81806	0.0326813	0.0393527	0.973348	NA	NA	1.85741	0.029108	4.35556	0.0010743	NA	NA
Contig4080	3	11	1	1	-1.81806	0.0326813	1.62432	0.294725	1.5375	0.321281	3.44238	0.00212107	3.35556	0.00273381	-0.0868173	0.966051
Contig5423	3	11	9	4	-1.81806	0.0326813	-1.54561	0.0841776	-0.462502	0.673067	0.272451	0.673584	1.35556	0.0869419	1.08311	0.193374
Contig8198	3	11	2	4	-1.81806	0.0326813	0.624315	0.631986	-0.462502	0.673067	2.44238	0.00952484	1.35556	0.0869419	-1.08682	0.370216
Contig9336	3	11	7	5	-1.81806	0.0326813	-1.18304	0.21448	-0.78443	0.449231	0.635021	0.356522	1.03363	0.167549	0.39861	0.634562
Contig12064	3	11	2	8	-1.81806	0.0326813	0.624315	0.631986	-1.4625	0.11258	2.44238	0.00952484	0.355558	0.59338	-2.08682	0.0407457
Contig13251	3	11	2	8	-1.81806	0.0326813	0.624315	0.631986	-1.4625	0.11258	2.44238	0.00952484	0.355558	0.59338	-2.08682	0.0407457
Contig16198	3	11	2	4	-1.81806	0.0326813	0.624315	0.631986	-0.462502	0.673067	2.44238	0.00952484	1.35556	0.0869419	-1.08682	0.370216
Contig18457	3	11	5	4	-1.81806	0.0326813	-0.697613	0.500989	-0.462502	0.673067	1.12045	0.134766	1.35556	0.0869419	0.235111	0.807424
Contig1979	3	12	6	3	-1.94359	0.0196127	-0.960647	0.332106	-0.0474646	0.967856	0.982944	0.160492	1.89613	0.0227739	0.913183	0.356463
Contig3253	3	12	3	0	-1.94359	0.0196127	0.0393527	0.973348	NA	NA	1.98294	0.0172789	4.48109	0.000584829	NA	NA
Contig4890	3	12	4	7	-1.94359	0.0196127	-0.375685	0.7318	-1.26986	0.182707	1.56791	0.0430933	0.673734	0.317286	-0.894172	0.313269
Contig6684	3	12	10	5	-1.94359	0.0196127	-1.69761	0.0514858	-0.78443	0.449231	0.245979	0.68986	1.15916	0.113702	0.913183	0.233862
Contig11903	3	12	3	8	-1.94359	0.0196127	0.0393527	0.973348	-1.4625	0.11258	1.98294	0.0172789	0.481089	0.460306	-1.50185	0.103174
Contig12116	3	12	9	2	-1.94359	0.0196127	-1.54561	0.0841776	0.537498	0.680089	0.397982	0.529447	2.48109	0.00709221	2.08311	0.0354213
Contig15350	3	12	17	5	-1.94359	0.0196127	-2.46315	0.00125342	-0.78443	0.449231	-0.519556	0.335829	1.15916	0.113702	1.67872	0.012457
Contig15987	3	12	4	23	-1.94359	0.0196127	-0.375685	0.7318	-2.98606	2.45884e-05	1.56791	0.0430933	-1.04247	0.0372179	-2.61038	7.38772e-05
Contig16714	3	12	6	3	-1.94359	0.0196127	-0.960647	0.332106	-0.0474646	0.967856	0.982944	0.160492	1.89613	0.0227739	0.913183	0.356463
Contig17104	3	12	2	13	-1.94359	0.0196127	0.624315	0.631986	-2.16294	0.00806175	2.56791	0.00533928	-0.21935	0.703878	-2.78726	0.00203159
Contig22996	3	12	21	16	-1.94359	0.0196127	-2.768	0.000132127	-2.4625	0.00148735	-0.824411	0.107395	-0.518911	0.343597	0.3055	0.521358
Contig5868	3	13	2	2	-2.05907	0.0116589	0.624315	0.631986	0.537498	0.680089	2.68338	0.00297862	2.59657	0.00404341	-0.0868173	0.952003
Contig11519	3	13	2	4	-2.05907	0.0116589	0.624315	0.631986	-0.462502	0.673067	2.68338	0.00297862	1.59657	0.0355465	-1.08682	0.370216
Contig12878	3	13	16	11	-2.05907	0.0116589	-2.37568	0.00217626	-1.92193	0.0239487	-0.316616	0.555619	0.137135	0.816139	0.453751	0.417793
Contig19429	3	13	0	1	-2.05907	0.0116589	NA	NA	1.5375	0.321281	4.68338	0.00024708	3.59657	0.000812963	NA	NA
Contig22175	3	14	6	20	-2.16598	0.00687398	-0.960647	0.332106	-2.78443	0.00014551	1.20534	0.0736851	-0.618446	0.214824	-1.82378	0.00308317
Contig94	3	15	9	6	-2.26552	0.00402387	-1.54561	0.0841776	-1.04746	0.290258	0.71991	0.229056	1.21805	0.0658468	0.498145	0.507956
Contig7572	3	15	6	3	-2.26552	0.00402387	-0.960647	0.332106	-0.0474646	0.967856	1.30487	0.048844	2.21805	0.00485247	0.913183	0.356463
Contig17821	3	15	2	0	-2.26552	0.00402387	0.624315	0.631986	NA	NA	2.88983	0.00091665	4.80302	9.73775e-05	NA	NA
Contig18759	3	15	5	12	-2.26552	0.00402387	-0.697613	0.500989	-2.04746	0.0139585	1.56791	0.0237236	0.218055	0.695347	-1.34985	0.065504
Contig22706	3	15	11	11	-2.26552	0.00402387	-1.83512	0.0310908	-1.92193	0.0239487	0.430403	0.449591	0.343586	0.545994	-0.0868173	0.88774
Contig931	3	16	11	12	-2.35863	0.00234073	-1.83512	0.0310908	-2.04746	0.0139585	0.523513	0.349982	0.311164	0.570091	-0.212348	0.724185
Contig18299	3	16	5	4	-2.35863	0.00234073	-0.697613	0.500989	-0.462502	0.673067	1.66102	0.0148979	1.89613	0.00855087	0.235111	0.807424
Contig18535	3	17	10	4	-2.44609	0.00135414	-1.69761	0.0514858	-0.462502	0.673067	0.748479	0.185265	1.98359	0.00522524	1.23511	0.127813
Contig18888	3	17	3	12	-2.44609	0.00135414	0.0393527	0.973348	-2.04746	0.0139585	2.48544	0.00113185	0.398627	0.460113	-2.08682	0.0122114
Contig21680	3	17	3	2	-2.44609	0.00135414	0.0393527	0.973348	0.537498	0.680089	2.48544	0.00113185	2.98359	0.000411831	0.498145	0.702303
Contig5491	3	18	10	10	-2.52855	0.000779574	-1.69761	0.0514858	-1.78443	0.0406537	0.830941	0.135743	0.744124	0.181422	-0.0868173	0.892932
Contig9632	3	18	21	11	-2.52855	0.000779574	-2.768	0.000132127	-1.92193	0.0239487	-0.239448	0.604795	0.60662	0.264544	0.846069	0.105856
Contig21159	3	20	35	7	-2.68056	0.000255183	-3.50497	3.808e-08	-1.26986	0.182707	-0.824411	0.0376558	1.4107	0.0173495	2.23511	1.45552e-05
Contig8862	3	23	28	23	-2.88219	4.66294e-05	-3.18304	2.31933e-06	-2.98606	2.45884e-05	-0.300849	0.457556	-0.103873	0.807031	0.196976	0.626617
Contig23085	3	23	4	21	-2.88219	4.66294e-05	-0.375685	0.7318	-2.85482	8.06583e-05	2.50651	0.000141865	0.0273714	0.949833	-2.47913	0.000233673
Contig20613	3	26	2	1	-3.05907	8.33776e-06	0.624315	0.631986	1.5375	0.321281	3.68338	1.2465e-06	4.59657	3.59901e-07	0.913183	0.594459
Contig15180	3	27	17	27	-3.11352	4.68012e-06	-2.46315	0.00125342	-3.21739	2.23126e-06	0.650369	0.140063	-0.103873	0.791279	-0.754242	0.0869708
Contig19166	3	28	6	3	-3.16598	2.62309e-06	-0.960647	0.332106	-0.0474646	0.967856	2.20534	9.95658e-05	3.11852	3.67537e-06	0.913183	0.356463
Contig917	3	32	13	40	-3.35863	2.55789e-07	-2.07612	0.0109883	-3.78443	8.26507e-10	1.2825	0.00452478	-0.425801	0.211721	-1.70831	6.34751e-05
Contig22340	3	46	10	3	-3.88219	6.91438e-11	-1.69761	0.0514858	-0.0474646	0.967856	2.18458	7.08346e-07	3.83473	1.16187e-10	1.65015	0.0583179
Contig2163	4	12	8	3	-1.52855	0.0485861	-0.960647	0.262745	0.367573	0.73737	0.567907	0.383586	1.89613	0.0227739	1.32822	0.149515
Contig4536	4	12	1	5	-1.52855	0.0485861	2.03935	0.157466	-0.369393	0.70179	3.56791	0.00113462	1.15916	0.113702	-2.40875	0.0774269
Contig6782	4	12	34	13	-1.52855	0.0485861	-3.04811	3.3564e-07	-1.7479	0.0214061	-1.51956	0.000815394	-0.21935	0.703878	1.30021	0.00346854
Contig8057	4	12	8	7	-1.52855	0.0485861	-0.960647	0.262745	-0.85482	0.335119	0.567907	0.383586	0.673734	0.317286	0.105828	0.887138
Contig9476	4	12	4	6	-1.52855	0.0485861	0.0393527	0.969227	-0.632427	0.492628	1.56791	0.0430933	0.896127	0.200591	-0.67178	0.466035
Contig19689	4	12	1	3	-1.52855	0.0485861	2.03935	0.157466	0.367573	0.73737	3.56791	0.00113462	1.89613	0.0227739	-1.67178	0.280755
Contig265	4	13	11	6	-1.64403	0.0304585	-1.42008	0.0730159	-0.632427	0.492628	0.223952	0.704247	1.0116	0.140482	0.787652	0.271059
Contig1980	4	13	6	0	-1.64403	0.0304585	-0.54561	0.553896	NA	NA	1.09842	0.1096	4.59657	0.000320109	3.49815	0.0240088
Contig5314	4	13	10	10	-1.64403	0.0304585	-1.28258	0.113874	-1.36939	0.0913969	0.361456	0.549685	0.274638	0.649333	-0.0868173	0.892932
Contig6560	4	13	4	4	-1.64403	0.0304585	0.0393527	0.969227	-0.0474646	0.962887	1.68338	0.0267132	1.59657	0.0355465	-0.0868173	0.932163
Contig8101	4	13	5	4	-1.64403	0.0304585	-0.282575	0.769594	-0.0474646	0.962887	1.36146	0.0581227	1.59657	0.0355465	0.235111	0.807424
Contig10756	4	13	5	10	-1.64403	0.0304585	-0.282575	0.769594	-1.36939	0.0913969	1.36146	0.0581227	0.274638	0.649333	-1.08682	0.156533
Contig19991	4	13	1	1	-1.64403	0.0304585	2.03935	0.157466	1.95254	0.175898	3.68338	0.000607851	3.59657	0.000812963	-0.0868173	0.966051
Contig13353	4	14	4	17	-1.75095	0.018879	0.0393527	0.969227	-2.13493	0.00265478	1.7903	0.0163739	-0.383981	0.459616	-2.17428	0.00220602
Contig13372	4	14	7	16	-1.75095	0.018879	-0.768002	0.386521	-2.04746	0.00453044	0.982944	0.129552	-0.296518	0.573809	-1.27946	0.0412919
Contig18728	4	14	12	10	-1.75095	0.018879	-1.54561	0.0461395	-1.36939	0.0913969	0.205337	0.717093	0.381554	0.519894	0.176217	0.774928
Contig20680	4	14	3	1	-1.75095	0.018879	0.45439	0.678483	1.95254	0.175898	2.20534	0.00592766	3.70348	0.000444154	1.49815	0.333746
Contig21716	4	14	2	2	-1.75095	0.018879	1.03935	0.391566	0.952535	0.432318	2.7903	0.00165509	2.70348	0.0022953	-0.0868173	0.952003
Contig5449	4	15	8	10	-1.85048	0.0115845	-0.960647	0.262745	-1.36939	0.0913969	0.889835	0.148864	0.481089	0.409089	-0.408745	0.548971
Contig6110	4	15	7	6	-1.85048	0.0115845	-0.768002	0.386521	-0.632427	0.492628	1.08248	0.0894287	1.21805	0.0658468	0.135575	0.865636
Contig13577	4	15	1	7	-1.85048	0.0115845	2.03935	0.157466	-0.85482	0.335119	3.88983	0.000175366	0.995663	0.118124	-2.89417	0.0210064
Contig14474	4	15	5	33	-1.85048	0.0115845	-0.282575	0.769594	-3.09186	2.78996e-07	1.56791	0.0237236	-1.24138	0.0040915	-2.80928	7.96593e-07
Contig1836	4	16	2	7	-1.94359	0.00704492	1.03935	0.391566	-0.85482	0.335119	2.98294	0.000506307	1.08877	0.0824528	-1.89417	0.0724557
Contig17460	4	16	33	11	-1.94359	0.00704492	-3.00504	5.95249e-07	-1.5069	0.0571225	-1.06145	0.01263	0.436695	0.435464	1.49815	0.00134588
Contig19665	4	16	0	1	-1.94359	0.00704492	NA	NA	1.95254	0.175898	4.98294	3.99982e-05	3.89613	0.000133184	NA	NA
Contig7922	4	17	8	3	-2.03105	0.00425	-0.960647	0.262745	0.367573	0.73737	1.07041	0.0731824	2.39863	0.00167343	1.32822	0.149515
Contig8257	4	17	7	7	-2.03105	0.00425	-0.768002	0.386521	-0.85482	0.335119	1.26305	0.0408812	1.17623	0.0568076	-0.0868173	0.91034
Contig13863	4	17	10	10	-2.03105	0.00425	-1.28258	0.113874	-1.36939	0.0913969	0.748479	0.185265	0.661662	0.241425	-0.0868173	0.892932
Contig22919	4	17	7	10	-2.03105	0.00425	-0.768002	0.386521	-1.36939	0.0913969	1.26305	0.0408812	0.661662	0.241425	-0.60139	0.393766
Contig4909	4	18	8	4	-2.11352	0.00254549	-0.960647	0.262745	-0.0474646	0.962887	1.15287	0.0502893	2.06605	0.00316972	0.913183	0.286974
Contig13306	4	18	4	33	-2.11352	0.00254549	0.0393527	0.969227	-3.09186	2.78996e-07	2.15287	0.00211348	-0.978342	0.017874	-3.13121	1.95763e-07
Contig15267	4	18	5	6	-2.11352	0.00254549	-0.282575	0.769594	-0.632427	0.492628	1.83094	0.00570712	1.48109	0.0192319	-0.349852	0.688124
Contig18555	4	18	11	3	-2.11352	0.00254549	-1.42008	0.0730159	0.367573	0.73737	0.693438	0.202313	2.48109	0.000975045	1.78765	0.0356826
Contig7880	4	19	10	32	-2.19152	0.00151473	-1.28258	0.113874	-3.04746	5.04631e-07	0.908944	0.0981103	-0.855946	0.0371563	-1.76489	0.000252572
Contig13578	4	19	8	7	-2.19152	0.00151473	-0.960647	0.262745	-0.85482	0.335119	1.23087	0.0341428	1.3367	0.0260354	0.105828	0.887138
Contig22875	4	19	6	12	-2.19152	0.00151473	-0.54561	0.553896	-1.63243	0.0351895	1.64591	0.00838673	0.559092	0.286777	-1.08682	0.120647
Contig8255	4	20	11	22	-2.26552	0.000896088	-1.42008	0.0730159	-2.5069	0.000167448	0.845441	0.110497	-0.241377	0.587785	-1.08682	0.0355925
Contig10640	4	22	4	4	-2.40302	0.000308798	0.0393527	0.969227	-0.0474646	0.962887	2.44238	0.000245828	2.35556	0.000404159	-0.0868173	0.932163
Contig20125	4	22	6	14	-2.40302	0.000308798	-0.54561	0.553896	-1.85482	0.0128778	1.85741	0.00202939	0.548204	0.260148	-1.30921	0.0520013
Contig22911	4	23	7	11	-2.46715	0.000180047	-0.768002	0.386521	-1.5069	0.0571225	1.69915	0.00301043	0.960257	0.0604138	-0.738894	0.283243
Contig8108	4	24	7	8	-2.52855	0.000104559	-0.768002	0.386521	-1.04746	0.222023	1.76055	0.00189151	1.48109	0.00686776	-0.279462	0.707816
Contig9783	4	25	8	5	-2.58745	6.04995e-05	-0.960647	0.262745	-0.369393	0.70179	1.6268	0.00271186	2.21805	0.000276525	0.591255	0.466023
Contig1072	4	29	1	7	-2.80157	6.57664e-06	2.03935	0.157466	-0.85482	0.335119	4.84093	3.66735e-08	1.94675	0.000314656	-2.89417	0.0210064
Contig11162	4	34	7	12	-3.03105	3.89647e-07	-0.768002	0.386521	-1.63243	0.0351895	2.26305	1.31943e-05	1.39863	0.00205552	-0.864425	0.199501
Contig1803	5	14	2	4	-1.42902	0.0427476	1.36128	0.235409	0.274463	0.776024	2.7903	0.00165509	1.70348	0.0223253	-1.08682	0.370216
Contig5333	5	14	3	20	-1.42902	0.0427476	0.776318	0.453944	-2.04746	0.00150493	2.20534	0.00592766	-0.618446	0.214824	-2.82378	0.000116724
Contig12163	5	14	15	10	-1.42902	0.0427476	-1.54561	0.0257807	-1.04746	0.172155	-0.116592	0.827781	0.381554	0.519894	0.498145	0.392728
Contig20589	5	14	4	9	-1.42902	0.0427476	0.361281	0.708041	-0.895462	0.255605	1.7903	0.0163739	0.533557	0.380772	-1.25674	0.131255
Contig2774	5	15	3	13	-1.52855	0.0274537	0.776318	0.453944	-1.42598	0.0471795	2.30487	0.0034336	0.102578	0.850919	-2.20229	0.00697355
Contig5401	5	15	10	12	-1.52855	0.0274537	-0.960647	0.210525	-1.3105	0.0738042	0.567907	0.329977	0.218055	0.695347	-0.349852	0.570253
Contig8405	5	15	11	41	-1.52855	0.0274537	-1.09815	0.142686	-3.08309	1.07452e-08	0.430403	0.449591	-1.55453	0.000147165	-1.98494	7.30332e-06
Contig12218	5	15	2	1	-1.52855	0.0274537	1.36128	0.235409	2.27446	0.0954924	2.88983	0.00091665	3.80302	0.00024302	0.913183	0.594459
Contig15298	5	15	1	12	-1.52855	0.0274537	2.36128	0.0835039	-1.3105	0.0738042	3.88983	0.000175366	0.218055	0.695347	-3.67178	0.000807202
Contig20249	5	15	2	0	-1.52855	0.0274537	1.36128	0.235409	3.27446	0.043569	2.88983	0.00091665	4.80302	9.73775e-05	NA	NA
Contig20465	5	15	4	0	-1.52855	0.0274537	0.361281	0.708041	3.27446	0.043569	1.88983	0.00993686	4.80302	9.73775e-05	NA	NA
Contig6332	5	16	14	18	-1.62166	0.0174365	-1.44607	0.04034	-1.89546	0.00421337	0.175589	0.739163	-0.273798	0.580239	-0.449387	0.380046
Contig14492	5	16	3	5	-1.62166	0.0174365	0.776318	0.453944	-0.0474646	0.95851	2.39798	0.00197671	1.5742	0.0209815	-0.823783	0.426739
Contig17341	5	16	3	6	-1.62166	0.0174365	0.776318	0.453944	-0.310499	0.721694	2.39798	0.00197671	1.31116	0.04419	-1.08682	0.27244
Contig20218	5	18	15	11	-1.79159	0.00683093	-1.54561	0.0257807	-1.18497	0.113699	0.245979	0.625029	0.60662	0.264544	0.360642	0.526287
Contig787	5	20	6	13	-1.94359	0.0025885	-0.223682	0.797491	-1.42598	0.0471795	1.71991	0.00526815	0.517615	0.308148	-1.20229	0.0798285
Contig2448	5	20	17	21	-1.94359	0.0025885	-1.72618	0.0101957	-2.11785	0.000890134	0.217409	0.647239	-0.174262	0.698899	-0.391672	0.403894
Contig4183	5	20	11	21	-1.94359	0.0025885	-1.09815	0.142686	-2.11785	0.000890134	0.845441	0.110497	-0.174262	0.698899	-1.0197	0.0512985
Contig4258	5	20	3	3	-1.94359	0.0025885	0.776318	0.453944	0.689501	0.505971	2.71991	0.00020696	2.63309	0.000326806	-0.0868173	0.941234
Contig6483	5	20	56	26	-1.94359	0.0025885	-3.44607	4.85243e-12	-2.42598	5.9347e-05	-1.50248	2.03866e-05	-0.482385	0.258698	1.0201	0.00200471
Contig9691	5	20	5	12	-1.94359	0.0025885	0.0393527	0.965597	-1.3105	0.0738042	1.98294	0.0021154	0.633092	0.221792	-1.34985	0.065504
Contig13570	5	20	36	25	-1.94359	0.0025885	-2.80864	4.58998e-07	-2.36939	0.000102977	-0.865053	0.0280583	-0.425801	0.323516	0.439252	0.238171
Contig18448	5	21	2	1	-2.01398	0.00157646	1.36128	0.235409	2.27446	0.0954924	3.37526	2.53618e-05	4.28844	6.76248e-06	0.913183	0.594459
Contig8148	5	27	19	7	-2.37655	7.15768e-05	-1.88665	0.00388783	-0.532891	0.525209	0.489904	0.253106	1.84366	0.000803153	1.35376	0.0242048
Contig3321	5	30	13	9	-2.52855	1.43957e-05	-1.33916	0.0623482	-0.895462	0.255605	1.1894	0.00957554	1.63309	0.00117111	0.443697	0.474354
Contig11509	5	35	10	4	-2.75095	9.35768e-07	-0.960647	0.210525	0.274463	0.776024	1.7903	0.000147282	3.02541	3.35188e-07	1.23511	0.127813
Contig3038	6	16	0	12	-1.35863	0.0371008	3.62432	0.0193887	-1.04746	0.13475	4.98294	3.99982e-05	0.311164	0.570091	-4.67178	0.000337685
Contig4466	6	16	1	2	-1.35863	0.0371008	2.62432	0.0440932	1.5375	0.160716	3.98294	9.44615e-05	2.89613	0.000732131	-1.08682	0.526333
Contig5184	6	16	2	13	-1.35863	0.0371008	1.62432	0.138383	-1.16294	0.0902503	2.98294	0.000506307	0.195687	0.715578	-2.78726	0.00203159
Contig17869	6	16	48	7	-1.35863	0.0371008	-2.96065	2.25278e-09	-0.269857	0.736313	-1.60202	3.56681e-05	1.08877	0.0824528	2.69079	1.6228e-08
Contig19995	6	16	4	12	-1.35863	0.0371008	0.624315	0.498203	-1.04746	0.13475	1.98294	0.0059771	0.311164	0.570091	-1.67178	0.0309834
Contig21363	6	16	4	15	-1.35863	0.0371008	0.624315	0.498203	-1.36939	0.0386888	1.98294	0.0059771	-0.0107637	0.983427	-1.99371	0.00652204
Contig21754	6	16	10	23	-1.35863	0.0371008	-0.697613	0.341257	-1.98606	0.000847749	0.661016	0.24919	-0.627435	0.17784	-1.28845	0.013895
Contig9074	6	17	49	63	-1.44609	0.0242755	-2.99039	1.2813e-09	-3.43978	1.04709e-13	-1.5443	4.76763e-05	-1.99369	2.23914e-08	-0.449387	0.100499
Contig9380	6	17	12	7	-1.44609	0.0242755	-0.960647	0.170177	-0.269857	0.736313	0.485445	0.36852	1.17623	0.0568076	0.69079	0.305237
Contig1449	6	18	10	18	-1.52855	0.0157147	-0.697613	0.341257	-1.63243	0.00989292	0.830941	0.135743	-0.103873	0.828925	-0.934814	0.0932125
Contig4047	6	18	7	5	-1.52855	0.0157147	-0.18304	0.819335	0.21557	0.80468	1.34551	0.0271342	1.74412	0.00844064	0.39861	0.634562
Contig8700	6	18	8	13	-1.52855	0.0157147	-0.375685	0.627888	-1.16294	0.0902503	1.15287	0.0502893	0.365612	0.483224	-0.787257	0.217751
Contig14962	6	18	9	30	-1.52855	0.0157147	-0.54561	0.468469	-2.36939	2.09838e-05	0.982944	0.0856412	-0.840839	0.0468738	-1.82378	0.000289548
Contig19569	6	18	9	2	-1.52855	0.0157147	-0.54561	0.468469	1.5375	0.160716	0.982944	0.0856412	3.06605	0.000231176	2.08311	0.0354213
Contig19658	6	18	17	17	-1.52855	0.0157147	-1.46315	0.0226552	-1.54996	0.0157572	0.0654063	0.893334	-0.021411	0.964978	-0.0868173	0.860691
Contig16731	6	19	0	2	-1.60656	0.0100737	3.62432	0.0193887	1.5375	0.160716	5.23087	6.75875e-06	3.14405	0.000129543	NA	NA
Contig6373	6	20	9	7	-1.68056	0.00639982	-0.54561	0.468469	-0.269857	0.736313	1.13495	0.0415868	1.4107	0.0173495	0.275753	0.703301
Contig23063	6	20	9	1	-1.68056	0.00639982	-0.54561	0.468469	2.5375	0.0515773	1.13495	0.0415868	4.21805	1.22283e-05	3.08311	0.00884585
Contig11537	6	21	4	6	-1.75095	0.00403227	0.624315	0.498203	-0.0474646	0.954554	2.37526	0.000424152	1.70348	0.00513701	-0.67178	0.466035
Contig16693	6	22	16	25	-1.81806	0.00252124	-1.37568	0.0347964	-2.10636	0.000302249	0.442376	0.347619	-0.288298	0.493618	-0.730673	0.109146
Contig1390	6	24	4	0	-1.94359	0.00096555	0.624315	0.498203	3.5375	0.0224884	2.56791	8.15496e-05	5.48109	5.68256e-07	NA	NA
Contig4232	6	28	8	5	-2.16598	0.000132085	-0.375685	0.627888	0.21557	0.80468	1.7903	0.000686644	2.38155	5.90416e-05	0.591255	0.466023
Contig4531	6	31	1	8	-2.31283	2.82807e-05	2.62432	0.0440932	-0.462502	0.550692	4.93714	1.12964e-08	1.85032	0.000317908	-3.08682	0.0109263
Contig21017	6	31	2	2	-2.31283	2.82807e-05	1.62432	0.138383	1.5375	0.160716	3.93714	6.12674e-08	3.85032	1.17509e-07	-0.0868173	0.952003
Contig7671	6	34	12	23	-2.44609	5.85394e-06	-0.960647	0.170177	-1.98606	0.000847749	1.48544	0.0010665	0.460028	0.23294	-1.02542	0.0404542
Contig9461	6	37	23	13	-2.56808	1.17833e-06	-1.89925	0.00141887	-1.16294	0.0902503	0.668836	0.0766042	1.40514	0.00125297	0.736305	0.133331
Contig6586	6	69	17	10	-3.46715	1.7663e-14	-1.46315	0.0226552	-0.78443	0.284554	2.00401	8.984e-09	2.68272	1.56453e-11	0.678717	0.229553
Contig2546	7	17	11	9	-1.2237	0.047569	-0.612724	0.373642	-0.410035	0.571225	0.610975	0.268108	0.813665	0.160589	0.202689	0.753942
Contig4755	7	17	17	6	-1.2237	0.047569	-1.24076	0.0445675	0.174928	0.827209	-0.0170558	0.972503	1.39863	0.0293095	1.41568	0.0274078
Contig7951	7	17	19	20	-1.2237	0.047569	-1.40122	0.0196762	-1.56204	0.00844398	-0.177521	0.712216	-0.338338	0.476244	-0.160818	0.727758
Contig10795	7	17	3	5	-1.2237	0.047569	1.26175	0.185528	0.437962	0.601561	2.48544	0.00113185	1.66166	0.0133692	-0.823783	0.426739
Contig19675	7	18	2	5	-1.30616	0.0319413	1.84671	0.07996	0.437962	0.601561	3.15287	0.000153505	1.74412	0.00844064	-1.40875	0.219397
Contig20528	7	18	1	21	-1.30616	0.0319413	2.84671	0.0232311	-1.63243	0.00533221	4.15287	2.75743e-05	-0.326266	0.480575	-4.47913	2.59252e-06
Contig15252	7	19	12	11	-1.38416	0.0212121	-0.738255	0.27329	-0.699541	0.309747	0.645909	0.218608	0.684623	0.201843	0.0387136	0.948705
Contig444	7	20	0	12	-1.45816	0.0139439	3.84671	0.00991072	-0.825072	0.220811	5.30487	3.76883e-06	0.633092	0.221792	-4.67178	0.000337685
Contig18138	7	20	1	3	-1.45816	0.0139439	2.84671	0.0232311	1.17493	0.21763	4.30487	8.11658e-06	2.63309	0.000326806	-1.67178	0.280755
Contig22576	7	20	17	6	-1.45816	0.0139439	-1.24076	0.0445675	0.174928	0.827209	0.217409	0.647239	1.63309	0.00804537	1.41568	0.0274078
Contig1275	7	21	39	20	-1.52855	0.00908006	-2.43869	1.17954e-06	-1.56204	0.00844398	-0.910141	0.0170045	-0.0334838	0.940753	0.876657	0.0231207
Contig4750	7	21	12	11	-1.52855	0.00908006	-0.738255	0.27329	-0.699541	0.309747	0.790299	0.122735	0.829013	0.113044	0.0387136	0.948705
Contig12959	7	21	7	15	-1.52855	0.00908006	0.0393527	0.959298	-1.147	0.0718984	1.56791	0.00745154	0.381554	0.430609	-1.18635	0.0626307
Contig20250	7	22	16	15	-1.59567	0.00586129	-1.15329	0.0659108	-1.147	0.0718984	0.442376	0.347619	0.448668	0.348437	0.00629211	0.990313
Contig21256	7	23	1	4	-1.6598	0.00375292	2.84671	0.0232311	0.75989	0.391547	4.50651	1.31692e-06	2.41969	0.000238534	-2.08682	0.147951
Contig17497	7	24	11	33	-1.7212	0.00238487	-0.612724	0.373642	-2.2845	1.26706e-05	1.10848	0.0285175	-0.563305	0.142851	-1.67178	0.000346778
Contig21799	7	24	3	1	-1.7212	0.00238487	1.26175	0.185528	2.75989	0.0277756	2.98294	2.05379e-05	4.48109	1.15686e-06	1.49815	0.333746
Contig277	7	25	4	5	-1.78009	0.00150487	0.846708	0.339736	0.437962	0.601561	2.6268	4.67113e-05	2.21805	0.000276525	-0.408745	0.671737
Contig7794	7	50	14	17	-2.78009	3.75626e-09	-0.960647	0.138462	-1.32757	0.0316095	1.81945	4.48892e-06	1.45252	0.000120243	-0.366925	0.479837
Contig11910	7	57	17	32	-2.96913	7.76685e-11	-1.24076	0.0445675	-2.24011	2.15619e-05	1.72837	2.28013e-06	0.729017	0.0194828	-0.999354	0.0179695
Contig14683	7	64	104	34	-3.13624	1.51534e-12	-3.85373	9.9439e-23	-2.32757	7.41732e-06	-0.717496	0.00148706	0.808664	0.00676283	1.52616	7.90095e-09
Contig699	8	19	1	5	-1.19152	0.0402832	3.03935	0.0122291	0.630607	0.436946	4.23087	1.49445e-05	1.82213	0.00528446	-2.40875	0.0774269
Contig1645	8	19	5	2	-1.19152	0.0402832	0.717425	0.3765	1.95254	0.0556019	1.90894	0.00348763	3.14405	0.000129543	1.23511	0.281587
Contig14663	8	19	6	8	-1.19152	0.0402832	0.45439	0.557711	-0.0474646	0.947532	1.64591	0.00838673	1.14405	0.0488856	-0.501855	0.517244
Contig15489	8	19	7	2	-1.19152	0.0402832	0.231998	0.75574	1.95254	0.0556019	1.42352	0.0178126	3.14405	0.000129543	1.72054	0.102767
Contig19861	8	19	12	19	-1.19152	0.0402832	-0.54561	0.402519	-1.29539	0.0257767	0.645909	0.218608	-0.103873	0.824312	-0.749782	0.153178
Contig6699	8	20	9	19	-1.26552	0.0273619	-0.130572	0.852104	-1.29539	0.0257767	1.13495	0.0415868	-0.0298725	0.948438	-1.16482	0.0389166
Contig9211	8	20	6	14	-1.26552	0.0273619	0.45439	0.557711	-0.85482	0.172845	1.71991	0.00526815	0.4107	0.41009	-1.30921	0.0520013
Contig6299	8	21	12	15	-1.33591	0.0183926	-0.54561	0.402519	-0.954355	0.121546	0.790299	0.122735	0.381554	0.430609	-0.408745	0.462947
Contig22982	8	21	17	9	-1.33591	0.0183926	-1.04811	0.0793555	-0.21739	0.756256	0.287799	0.539751	1.11852	0.0420093	0.830721	0.15204
Contig22645	8	22	10	2	-1.40302	0.0122442	-0.282575	0.6787	1.95254	0.0556019	1.12045	0.0344214	3.35556	2.26235e-05	2.23511	0.0204906
Contig18458	8	23	8	11	-1.46715	0.00807769	0.0393527	0.95649	-0.506896	0.446649	1.50651	0.00653579	0.960257	0.0604138	-0.546249	0.412088
Contig22381	8	25	8	14	-1.58745	0.00342954	0.0393527	0.95649	-0.85482	0.172845	1.6268	0.00271186	0.732628	0.120248	-0.894172	0.153841
Contig2525	8	26	14	5	-1.64403	0.00220943	-0.768002	0.220707	0.630607	0.436946	0.876029	0.0607144	2.27464	0.000165973	1.39861	0.0473325
Contig19901	8	26	21	9	-1.64403	0.00220943	-1.35296	0.0169587	-0.21739	0.756256	0.291066	0.490408	1.42664	0.00622213	1.13558	0.0389956
Contig4931	8	27	9	15	-1.69848	0.00141355	-0.130572	0.852104	-0.954355	0.121546	1.56791	0.00241106	0.744124	0.101679	-0.823783	0.168623
Contig5846	8	27	2	13	-1.69848	0.00141355	2.03935	0.0455857	-0.747904	0.241706	3.73783	6.82056e-07	0.950575	0.043655	-2.78726	0.00203159
Contig19188	8	29	4	6	-1.80157	0.000567603	1.03935	0.225634	0.367573	0.635325	2.84093	4.88055e-06	2.16915	0.000112124	-0.67178	0.466035
Contig20045	8	33	3	17	-1.98799	8.56026e-05	1.45439	0.114596	-1.13493	0.0574589	3.44238	1.02498e-07	0.853058	0.0417858	-2.58932	0.000693044
Contig10662	8	38	8	22	-2.19152	7.26447e-06	0.0393527	0.95649	-1.5069	0.00713627	2.23087	4.97262e-06	0.684623	0.0710643	-1.54625	0.00576045
Contig11959	8	38	14	15	-2.19152	7.26447e-06	-0.768002	0.220707	-0.954355	0.121546	1.42352	0.000804964	1.23716	0.0030366	-0.186353	0.727996
Contig17918	8	54	4	14	-2.69848	1.63224e-09	1.03935	0.225634	-0.85482	0.172845	3.73783	2.16048e-12	1.84366	2.13474e-06	-1.89417	0.0110757
Contig15222	9	20	26	81	-1.09559	0.0491657	-1.49116	0.0042528	-3.21739	2.50054e-16	-0.395567	0.354496	-2.1218	4.09311e-11	-1.72623	9.8271e-09
Contig15272	9	20	3	12	-1.09559	0.0491657	1.62432	0.0695417	-0.462502	0.464875	2.71991	0.00020696	0.633092	0.221792	-2.08682	0.0122114
Contig3858	9	21	7	30	-1.16598	0.034071	0.401923	0.578872	-1.78443	0.000391559	1.56791	0.00745154	-0.618446	0.128706	-2.18635	4.49567e-05
Contig15535	9	21	47	14	-1.16598	0.034071	-2.34531	1.85138e-07	-0.684895	0.260678	-1.17933	0.00119454	0.481089	0.328689	1.66042	3.73909e-05
Contig18915	9	22	4	9	-1.2331	0.0233637	1.20928	0.146526	-0.0474646	0.944354	2.44238	0.000245828	1.18563	0.0292089	-1.25674	0.131255
Contig11714	9	23	7	6	-1.29723	0.0158646	0.401923	0.578872	0.537498	0.475098	1.69915	0.00301043	1.83473	0.00204756	0.135575	0.865636
Contig21399	9	23	27	2	-1.29723	0.0158646	-1.54561	0.00277836	2.12246	0.0321205	-0.248381	0.54334	3.41969	1.26236e-05	3.66807	1.08931e-06
Contig20837	9	24	6	17	-1.35863	0.0106736	0.624315	0.406793	-0.965002	0.0961853	1.98294	0.000760163	0.393627	0.385714	-1.58932	0.0132794
Contig20253	9	25	10	24	-1.41752	0.00711934	-0.11265	0.864952	-1.4625	0.00598983	1.30487	0.0109828	-0.0449794	0.913081	-1.34985	0.0091937
Contig4143	9	26	29	39	-1.47411	0.00471018	-1.6487	0.001161	-2.16294	4.4494e-06	-0.174597	0.653816	-0.688836	0.0566522	-0.514239	0.143707
Contig1648	9	29	0	4	-1.63165	0.00130515	4.20928	0.00265582	1.12246	0.177753	5.84093	2.31638e-08	2.75411	9.35337e-06	NA	NA
Contig22071	9	29	1	4	-1.63165	0.00130515	3.20928	0.00643796	1.12246	0.177753	4.84093	3.66735e-08	2.75411	9.35337e-06	-2.08682	0.147951
Contig17924	9	30	12	10	-1.68056	0.000839605	-0.375685	0.552752	-0.199468	0.763298	1.30487	0.00533611	1.48109	0.0025087	0.176217	0.774928
Contig5365	9	31	37	29	-1.72786	0.000536853	-2.00018	2.81093e-05	-1.73552	0.000627555	-0.272313	0.437268	-0.00765781	0.983596	0.264655	0.457694
Contig5893	9	40	11	10	-2.09559	7.65327e-06	-0.250154	0.698922	-0.199468	0.763298	1.84544	3.42933e-05	1.89613	3.21367e-05	0.0506862	0.935859
Contig7523	10	24	14	21	-1.20663	0.0199078	-0.446074	0.451981	-1.11785	0.036985	0.760552	0.110473	0.0887719	0.836606	-0.67178	0.172635
Contig17170	10	24	3	5	-1.20663	0.0199078	1.77632	0.0415805	0.952535	0.214393	2.98294	2.05379e-05	2.15916	0.000458572	-0.823783	0.426739
Contig1746	10	25	5	9	-1.26552	0.0136342	1.03935	0.175511	0.104538	0.874591	2.30487	0.000158417	1.37006	0.00927648	-0.934814	0.235232
Contig17639	10	25	3	10	-1.26552	0.0136342	1.77632	0.0415805	-0.0474646	0.941349	3.04184	1.14608e-05	1.21805	0.0175591	-1.82378	0.036392
Contig18523	10	25	16	27	-1.26552	0.0136342	-0.638719	0.265497	-1.48042	0.00326479	0.6268	0.169444	-0.214904	0.591196	-0.841705	0.0599254
Contig17624	10	32	35	19	-1.62166	0.000773231	-1.768	0.000177907	-0.973464	0.0764599	-0.146339	0.67816	0.648199	0.114514	0.794538	0.0479093
Contig4745	10	33	6	4	-1.66606	0.000499686	0.776318	0.289575	1.27446	0.11617	2.44238	7.09981e-06	2.94052	1.0243e-06	0.498145	0.588828
Contig18424	11	25	14	15	-1.12802	0.0243373	-0.308571	0.594157	-0.494924	0.384577	0.819445	0.0823335	0.633092	0.171937	-0.186353	0.727996
Contig7797	11	26	10	20	-1.1846	0.0169395	0.176856	0.778905	-0.909961	0.0858214	1.36146	0.00736934	0.274638	0.520192	-1.08682	0.0450976
Contig1105	11	28	11	9	-1.29151	0.00799603	0.0393527	0.948989	0.242042	0.708224	1.33087	0.00627961	1.53356	0.00273665	0.202689	0.753942
Contig9255	11	29	40	34	-1.34214	0.00542767	-1.82314	4.25808e-05	-1.6755	0.000304039	-0.481003	0.168819	-0.333355	0.359695	0.147648	0.660217
Contig14808	11	29	13	25	-1.34214	0.00542767	-0.201655	0.73249	-1.23189	0.0139305	1.14049	0.013767	0.110252	0.779082	-1.03023	0.0319874
Contig7106	11	30	8	12	-1.39105	0.00365675	0.498784	0.453966	-0.172995	0.773782	1.88983	0.000266401	1.21805	0.00928243	-0.67178	0.302587
Contig6806	11	32	9	6	-1.48416	0.00162531	0.328859	0.611126	0.827005	0.247913	1.81302	0.000251337	2.31116	2.46272e-05	0.498145	0.507956
Contig10183	11	32	16	34	-1.48416	0.00162531	-0.501216	0.370866	-1.6755	0.000304039	0.982944	0.021913	-0.191336	0.590006	-1.17428	0.0054287
Contig16768	11	40	20	8	-1.80609	5.01521e-05	-0.823144	0.120201	0.411967	0.536249	0.982944	0.0103941	2.21805	4.22978e-06	1.23511	0.0312728
Contig6247	11	46	56	21	-2.00772	3.04269e-06	-2.30857	1.72332e-08	-0.98035	0.0610044	-0.300849	0.293411	1.02737	0.00497823	1.32822	0.000136995
Contig9523	11	49	41	17	-2.09887	7.13941e-07	-1.85877	2.68297e-05	-0.675496	0.220782	0.240102	0.43071	1.42337	0.000177205	1.18327	0.00287467
Contig17498	11	53	21	8	-2.21208	9.9046e-08	-0.893533	0.0877263	0.411967	0.536249	1.31855	0.000189086	2.62405	5.27117e-09	1.3055	0.0212083
Contig22625	11	84	23	15	-2.87648	7.57573e-15	-1.02478	0.0451373	-0.494924	0.384577	1.8517	1.76703e-09	2.38155	3.46402e-12	0.529854	0.262904
Contig5433	12	25	13	9	-1.00249	0.0408363	-0.0761245	0.895085	0.367573	0.561351	0.926361	0.0538651	1.37006	0.00927648	0.443697	0.474354
Contig5879	12	25	6	19	-1.00249	0.0408363	1.03935	0.137805	-0.71043	0.175988	2.04184	0.000460966	0.292056	0.503797	-1.74978	0.00506191
Contig6688	12	25	8	14	-1.00249	0.0408363	0.624315	0.338118	-0.269857	0.633909	1.6268	0.00271186	0.732628	0.120248	-0.894172	0.153841
Contig11933	12	25	12	22	-1.00249	0.0408363	0.0393527	0.946724	-0.921934	0.0685094	1.04184	0.0335627	0.0805514	0.848314	-0.961286	0.0574727
Contig7356	12	28	26	10	-1.16598	0.0144006	-1.07612	0.0266266	0.21557	0.726538	0.0898594	0.819029	1.38155	0.00558904	1.29169	0.0109928
Contig3620	12	29	10	12	-1.21661	0.00999898	0.302387	0.623728	-0.0474646	0.935763	1.519	0.00212268	1.16915	0.0132887	-0.349852	0.570253
Contig765	12	31	0	5	-1.31283	0.00470872	4.62432	0.000388945	1.21557	0.097253	5.93714	7.73937e-09	2.5284	1.21894e-05	-3.40875	0.0356136
Contig3239	12	33	30	27	-1.40302	0.00215437	-1.28258	0.00617179	-1.21739	0.0113477	0.120448	0.740509	0.185633	0.618978	0.0651858	0.864618
Contig21013	12	34	0	5	-1.44609	0.00144276	4.62432	0.000388945	1.21557	0.097253	6.07041	1.52623e-09	2.66166	2.44924e-06	-3.40875	0.0356136
Contig9865	12	36	28	45	-1.52855	0.000635235	-1.18304	0.0130359	-1.95436	3.8706e-06	0.345514	0.339929	-0.425801	0.185297	-0.771315	0.0242524
Contig22825	12	36	57	8	-1.52855	0.000635235	-2.20857	3.08429e-08	0.537498	0.40954	-0.680021	0.0248598	2.06605	3.00424e-05	2.74607	4.92605e-10
Contig11192	12	38	11	4	-1.60656	0.000273382	0.164884	0.784125	1.5375	0.0472902	1.77144	8.63333e-05	3.14405	6.20606e-08	1.37261	0.0830737
Contig3316	12	40	7	18	-1.68056	0.000115225	0.81696	0.225394	-0.632427	0.234653	2.49752	5.50976e-07	1.04813	0.00776387	-1.44939	0.0172807
Contig8816	13	27	20	14	-0.998039	0.0342059	-0.582136	0.251866	-0.15438	0.781051	0.415904	0.325738	0.843659	0.0681567	0.427756	0.390969
Contig17500	13	27	4	11	-0.998039	0.0342059	1.73979	0.0220204	0.193543	0.742857	2.73783	1.51813e-05	1.19158	0.0152905	-1.54625	0.0508952
Contig2739	13	29	8	29	-1.10113	0.0173833	0.739792	0.24686	-1.20501	0.00924653	1.84093	0.00042892	-0.103873	0.78387	-1.9448	0.000198325
Contig4219	13	30	15	14	-1.15004	0.0122351	-0.167098	0.759546	-0.15438	0.781051	0.982944	0.0264809	0.995663	0.0271012	0.0127184	0.981063
Contig58	13	31	11	29	-1.19735	0.00854311	0.280361	0.634628	-1.20501	0.00924653	1.47771	0.0018548	-0.00765781	0.983596	-1.48537	0.00208664
Contig18244	13	31	47	61	-1.19735	0.00854311	-1.8148	9.74082e-06	-2.27776	3.11855e-09	-0.617448	0.0614908	-1.08041	0.000476554	-0.462966	0.0966997
Contig7670	13	41	13	18	-1.6007	0.000163054	0.0393527	0.944552	-0.51695	0.321641	1.64006	0.000112164	1.08375	0.0056108	-0.556303	0.286105
Contig7668	13	42	19	3	-1.63547	0.000106422	-0.508135	0.323433	2.06801	0.011303	1.12733	0.00331398	3.70348	1.17426e-09	2.57615	0.000520009
Contig5956	14	28	16	20	-0.943591	0.0395726	-0.153292	0.771287	-0.562038	0.259749	0.790299	0.0747189	0.381554	0.362773	-0.408745	0.39668
Contig7416	14	28	13	14	-0.943591	0.0395726	0.146268	0.792289	-0.0474646	0.930628	1.08986	0.0196283	0.896127	0.0505713	-0.193732	0.727197
Contig7981	14	28	35	36	-0.943591	0.0395726	-1.28258	0.00309683	-1.41003	0.0010567	-0.338984	0.352528	-0.466443	0.197496	-0.127459	0.709652
Contig9042	14	29	3	2	-0.994218	0.02869	2.26175	0.00476881	2.75989	0.00185875	3.25596	1.0936e-06	3.75411	3.78331e-07	0.498145	0.702303
Contig16346	14	29	26	36	-0.994218	0.02869	-0.853732	0.0675641	-1.41003	0.0010567	0.140485	0.718213	-0.415817	0.246468	-0.556303	0.131395
Contig4587	14	30	2	2	-1.04313	0.0206194	2.84671	0.00132854	2.75989	0.00185875	3.88983	1.11861e-07	3.80302	2.10829e-07	-0.0868173	0.952003
Contig9398	14	30	31	53	-1.04313	0.0206194	-1.10749	0.0132187	-1.96803	4.77539e-07	-0.0643616	0.861691	-0.924903	0.00418523	-0.860541	0.00722607
Contig10658	14	30	5	12	-1.04313	0.0206194	1.52478	0.0306306	0.174928	0.757546	2.56791	1.05851e-05	1.21805	0.00928243	-1.34985	0.065504
Contig18341	14	30	14	2	-1.04313	0.0206194	0.0393527	0.942463	2.75989	0.00185875	1.08248	0.0163056	3.80302	2.10829e-07	2.72054	0.00215472
Contig5676	14	32	7	15	-1.13624	0.0103914	1.03935	0.108951	-0.147	0.783851	2.17559	3.69988e-05	0.989236	0.0231869	-1.18635	0.0626307
Contig5998	14	32	30	23	-1.13624	0.0103914	-1.06018	0.0186418	-0.763672	0.112796	0.0760536	0.83561	0.372565	0.34135	0.296511	0.456228
Contig19871	14	32	18	51	-1.13624	0.0103914	-0.323217	0.527881	-1.91254	1.25782e-06	0.813019	0.0508996	-0.776298	0.0155445	-1.58932	1.79357e-05
Contig6411	14	33	9	4	-1.18063	0.00729185	0.676783	0.266377	1.75989	0.0182828	1.85741	0.000157142	2.94052	1.0243e-06	1.08311	0.193374
Contig4731	14	41	8	5	-1.49379	0.000338019	0.846708	0.176967	1.43796	0.0414706	2.3405	1.04915e-06	2.93175	5.35165e-08	0.591255	0.466023
Contig575	14	51	9	29	-1.80866	4.57897e-06	0.676783	0.266377	-1.09809	0.0156824	2.48544	1.71072e-08	0.710571	0.0307153	-1.77487	0.000469633
Contig22764	15	29	2	5	-0.894682	0.0451824	2.94624	0.00072547	1.5375	0.0265652	3.84093	2.04305e-07	2.43218	3.50133e-05	-1.40875	0.219397
Contig9464	15	33	28	15	-1.0811	0.0124281	-0.861112	0.056022	-0.0474646	0.928199	0.219983	0.552168	1.03363	0.0168232	0.813647	0.0709396
Contig19789	15	35	12	16	-1.16598	0.00621925	0.361281	0.516563	-0.140574	0.786223	1.52726	0.000701555	1.02541	0.0144516	-0.501855	0.359738
Contig21431	15	36	10	9	-1.20663	0.00435309	0.624315	0.284187	0.689501	0.249297	1.83094	9.25978e-05	1.89613	8.00054e-05	0.0651858	0.921589
Contig23262	15	36	4	14	-1.20663	0.00435309	1.94624	0.00792919	0.0520711	0.922595	3.15287	8.63349e-08	1.2587	0.00345318	-1.89417	0.0110757
Contig4023	15	37	3	7	-1.24615	0.00302658	2.36128	0.00272011	1.05207	0.0987779	3.60744	9.50802e-09	2.29823	6.16816e-06	-1.30921	0.169449
Contig6866	15	37	66	20	-1.24615	0.00302658	-2.09815	7.96315e-09	-0.462502	0.345408	-0.851997	0.00332493	0.783652	0.0450594	1.63565	1.33928e-06
Contig14140	15	42	43	32	-1.42902	0.000448772	-1.48002	0.000256043	-1.14057	0.00887061	-0.0510032	0.870531	0.288444	0.391792	0.339447	0.310752
Contig617	16	31	8	11	-0.897788	0.0378063	1.03935	0.0866009	0.493104	0.378649	1.93714	0.000164572	1.39089	0.00338297	-0.546249	0.412088
Contig5769	16	31	10	30	-0.897788	0.0378063	0.717425	0.211043	-0.954355	0.0285439	1.61521	0.000893555	-0.0565674	0.878263	-1.67178	0.000647064
Contig8034	16	32	3	18	-0.943591	0.027785	2.45439	0.0015423	-0.21739	0.660672	3.39798	1.85471e-07	0.726202	0.081089	-2.67178	0.000384162
Contig13117	16	32	12	24	-0.943591	0.027785	0.45439	0.407052	-0.632427	0.169959	1.39798	0.00241845	0.311164	0.421864	-1.08682	0.0281629
Contig23561	16	34	39	22	-1.03105	0.0146474	-1.24605	0.00226732	-0.506896	0.281807	-0.214995	0.524805	0.524158	0.178922	0.739153	0.0498383
Contig5656	16	35	23	7	-1.07287	0.0105136	-0.484209	0.298542	1.14518	0.0678299	0.588665	0.124298	2.21805	1.68766e-05	1.62939	0.00443428
Contig15859	16	35	9	78	-1.07287	0.0105136	0.869428	0.139867	-2.33287	1.06647e-11	1.9423	6.05109e-05	-1.25999	7.96505e-06	-3.20229	6.39903e-16
Contig17503	16	37	10	5	-1.15304	0.00530154	0.717425	0.211043	1.63061	0.0168292	1.87047	5.79368e-05	2.78365	4.8139e-07	0.913183	0.233862
Contig1152	16	39	15	21	-1.22899	0.00260268	0.132462	0.798289	-0.439782	0.356023	1.36146	0.00103074	0.789212	0.0384372	-0.572244	0.237233
Contig19275	16	39	6	8	-1.22899	0.00260268	1.45439	0.0256495	0.952535	0.116298	2.68338	2.68607e-07	2.18153	6.94177e-06	-0.501855	0.517244
Contig8493	16	42	19	23	-1.33591	0.00085512	-0.208575	0.669446	-0.571027	0.220205	1.12733	0.00331398	0.764882	0.0365375	-0.362452	0.416522
Contig10195	16	51	62	39	-1.61602	2.29495e-05	-1.91484	1.38024e-07	-1.33287	0.00109249	-0.298827	0.271988	0.28315	0.353808	0.581977	0.0453932
Contig21517	16	67	11	7	-2.00968	1.72734e-08	0.579921	0.300496	1.14518	0.0678299	2.5896	3.74626e-11	3.15486	6.07903e-13	0.565259	0.411702
Contig15738	17	35	40	53	-0.985412	0.0170427	-1.19511	0.00277531	-1.68792	5.80679e-06	-0.209701	0.529496	-0.702511	0.0237761	-0.49281	0.101091
Contig22135	17	36	19	18	-1.02605	0.0123583	-0.121112	0.801291	-0.129927	0.789951	0.904942	0.0233005	0.896127	0.026629	-0.00881478	0.985173
Contig14661	17	37	24	20	-1.06558	0.0088971	-0.458147	0.312823	-0.28193	0.552887	0.607435	0.10408	0.783652	0.0450594	0.176217	0.685928
Contig18963	17	41	8	12	-1.21368	0.00223542	1.12682	0.0592703	0.455036	0.399245	2.3405	1.04915e-06	1.66872	0.000116443	-0.67178	0.302587
Contig10627	17	44	2	5	-1.31556	0.000744416	3.12682	0.000214814	1.71807	0.0105548	4.44238	2.57503e-11	3.03363	1.01333e-08	-1.40875	0.219397
Contig10378	17	58	2	11	-1.71411	2.49294e-06	3.12682	0.000214814	0.580567	0.292627	4.84093	6.86082e-15	2.29468	1.56091e-08	-2.54625	0.00686195
Contig4912	18	33	18	13	-0.818061	0.0477285	0.0393527	0.934774	0.422021	0.418461	0.857413	0.038002	1.24008	0.00565366	0.382668	0.463093
Contig7362	18	33	14	21	-0.818061	0.0477285	0.401923	0.43248	-0.269857	0.559708	1.21998	0.00556435	0.548204	0.167848	-0.67178	0.172635
Contig15405	18	34	24	39	-0.861129	0.0357621	-0.375685	0.401154	-1.16294	0.00334198	0.485445	0.203449	-0.301813	0.371833	-0.787257	0.0327658
Contig16470	18	35	22	19	-0.90295	0.0265818	-0.250154	0.584378	-0.125467	0.791406	0.652796	0.0918758	0.777482	0.0528804	0.124687	0.782234
Contig20799	18	42	42	21	-1.16598	0.00272497	-1.18304	0.00235899	-0.269857	0.559708	-0.0170558	0.956789	0.896127	0.0166397	0.913183	0.0146909
Contig9884	19	39	3	12	-0.981066	0.0120993	2.70232	0.000273131	0.6155	0.24104	3.68338	2.8896e-09	1.59657	0.000271508	-2.08682	0.0122114
Contig17114	19	39	14	14	-0.981066	0.0120993	0.479925	0.342087	0.393108	0.436448	1.46099	0.000536753	1.37417	0.00112582	-0.0868173	0.873467
Contig3920	19	41	22	7	-1.05322	0.00637844	-0.172151	0.702788	1.39311	0.0203943	0.881065	0.0179422	2.44632	7.93547e-07	1.56526	0.00686574
Contig12911	19	41	15	40	-1.05322	0.00637844	0.38039	0.443609	-1.12147	0.00389589	1.43361	0.000466282	-0.0682492	0.831352	-1.50185	0.000268175
Contig7337	19	48	24	11	-1.28063	0.000560681	-0.297682	0.50012	0.741031	0.167241	0.982944	0.00499968	2.02166	2.0172e-06	1.03871	0.0401007
Contig22004	19	61	12	28	-1.6264	3.28625e-06	0.702318	0.180985	-0.606892	0.153072	2.32872	2.89617e-09	1.01951	0.00130986	-1.30921	0.00599472
Contig12072	20	36	33	34	-0.791588	0.0444193	-0.683113	0.0896509	-0.812999	0.0418373	0.108475	0.75491	-0.021411	0.950484	-0.129886	0.712451
Contig21696	20	37	3	2	-0.831117	0.0335869	2.77632	0.000152195	3.27446	5.42572e-05	3.60744	9.50802e-09	4.10558	3.54824e-09	0.498145	0.702303
Contig7889	20	39	11	21	-0.907066	0.0187779	0.901849	0.0886595	-0.117854	0.793682	1.80891	5.45367e-05	0.789212	0.0384372	-1.0197	0.0512985
Contig173	21	38	16	15	-0.799202	0.0373136	0.43167	0.364976	0.437962	0.365763	1.23087	0.00273586	1.23716	0.0030366	0.00629211	0.990313
Contig4945	21	38	51	40	-0.799202	0.0373136	-1.24076	0.000502483	-0.977075	0.00992122	-0.441554	0.150965	-0.177874	0.58603	0.26368	0.384918
Contig7725	21	39	82	15	-0.836676	0.0282238	-1.92588	1.18923e-09	0.437962	0.365763	-1.08921	5.937e-05	1.27464	0.0021143	2.36384	6.71488e-12
Contig21913	21	39	69	31	-0.836676	0.0282238	-1.67685	3.94506e-07	-0.609344	0.131349	-0.840178	0.00301292	0.227333	0.510985	1.06751	0.000371471
Contig10825	21	41	23	34	-0.908826	0.0158061	-0.0918919	0.832758	-0.74261	0.0598699	0.816934	0.0264824	0.166216	0.618475	-0.650718	0.0915836
Contig18726	21	44	2	18	-1.01071	0.00630059	3.43167	1.85135e-05	0.174928	0.705362	4.44238	2.57503e-11	1.18563	0.00204205	-3.25674	9.19555e-05
Contig12377	21	45	4	5	-1.04313	0.00457929	2.43167	0.000308064	2.02292	0.00150262	3.4748	4.41815e-10	3.06605	5.80339e-09	-0.408745	0.671737
Contig2150	21	48	11	42	-1.13624	0.0016979	0.972238	0.0631805	-1.04746	0.00513794	2.10848	7.26375e-07	0.0887719	0.770529	-2.0197	4.41602e-06
Contig15263	21	53	74	55	-1.27919	0.000292255	-1.77778	4.4565e-08	-1.43651	4.03871e-05	-0.498589	0.0530806	-0.157312	0.570835	0.341276	0.181354
Contig2001	21	62	19	21	-1.50547	9.28109e-06	0.183743	0.687286	-0.0474646	0.915089	1.68921	1.22849e-06	1.45801	1.75092e-05	-0.231207	0.612423
Contig10887	21	311	199	137	-3.83204	5.31093e-64	-3.20495	1.3884e-36	-2.75318	4.82843e-23	0.62709	1.22539e-06	1.07887	2.86091e-14	0.451775	0.00440768
Contig56	22	40	22	25	-0.806088	0.0313769	0.0393527	0.927907	-0.231889	0.581989	0.845441	0.0239998	0.574199	0.113359	-0.271242	0.519573
Contig7604	22	40	43	62	-0.806088	0.0313769	-0.92748	0.0116874	-1.54223	4.33675e-06	-0.121392	0.70156	-0.736141	0.0108537	-0.614749	0.0303175
Contig14709	22	40	1	14	-0.806088	0.0313769	4.49878	1.79076e-06	0.604612	0.214387	5.30487	6.19243e-11	1.4107	0.00076587	-3.89417	0.00022176
Contig3370	22	46	22	7	-1.00772	0.00533111	0.0393527	0.927907	1.60461	0.00559165	1.04707	0.00379318	2.61233	5.76781e-08	1.56526	0.00686574
Contig19444	22	53	40	61	-1.21208	0.000516231	-0.823144	0.0279711	-1.51877	6.59659e-06	0.388937	0.195765	-0.30669	0.256777	-0.695627	0.0165221
Contig7302	22	56	83	58	-1.29151	0.000176108	-1.87626	1.82685e-09	-1.44601	2.26862e-05	-0.58474	0.0179368	-0.154499	0.567355	0.430241	0.0788695
Contig7584	23	54	7	64	-1.17492	0.000627837	1.75556	0.00217468	-1.5239	3.70476e-06	2.93048	2.39497e-10	-0.348986	0.189471	-3.27946	1.39222e-13
Contig4188	23	62	16	28	-1.37423	3.47451e-05	0.562915	0.22684	-0.331258	0.413348	1.93714	9.87618e-08	1.04297	0.000962872	-0.894172	0.0437089
Contig5111	23	64	40	72	-1.42003	1.61794e-05	-0.759013	0.0404502	-1.69383	1.17718e-07	0.661016	0.021172	-0.273798	0.26862	-0.934814	0.000785644
Contig14870	24	48	20	64	-0.943591	0.00704076	0.302387	0.487808	-1.4625	7.17714e-06	1.24598	0.000674738	-0.518911	0.0581705	-1.76489	2.26937e-07
Contig17577	25	53	16	17	-1.02766	0.00236972	0.683209	0.13421	0.508929	0.257332	1.71086	6.02512e-06	1.53658	3.66087e-05	-0.17428	0.728596
Contig16650	25	54	17	48	-1.05462	0.00172515	0.595746	0.184867	-0.988571	0.0043408	1.65037	8.47068e-06	0.0660519	0.817231	-1.58432	3.30203e-05
Contig8279	25	58	76	25	-1.15772	0.000461351	-1.56472	4.10046e-07	-0.0474646	0.907386	-0.407002	0.103999	1.11025	0.000781022	1.51725	9.03786e-07
Contig20320	25	91	14	3	-1.80753	9.36172e-10	0.875854	0.0633157	3.01143	1.39912e-05	2.68338	3.88947e-15	4.81896	7.66492e-22	2.13558	0.00769216
Contig5934	26	44	55	35	-0.702583	0.0451672	-1.04157	0.0016906	-0.476308	0.199696	-0.338984	0.243817	0.226275	0.487018	0.565259	0.0663881
Contig7006	26	48	43	36	-0.828114	0.0158253	-0.686472	0.051673	-0.51695	0.16101	0.141642	0.639787	0.311164	0.32524	0.169522	0.60212
Contig9186	26	54	43	13	-0.998039	0.00274479	-0.686472	0.051673	0.952535	0.0452791	0.311567	0.289046	1.95057	8.52074e-07	1.63901	9.33396e-05
Contig11355	27	50	43	43	-0.83256	0.0133609	-0.632025	0.0705288	-0.718842	0.0396889	0.200536	0.50325	0.113718	0.704159	-0.0868173	0.780144
Contig17971	27	78	32	21	-1.47411	9.80031e-07	-0.20576	0.58449	0.315105	0.451002	1.26835	1.10927e-05	1.78921	2.38537e-08	0.520865	0.193531
Contig18183	28	56	24	40	-0.943591	0.00360405	0.261745	0.513588	-0.562038	0.110963	1.20534	0.000346995	0.381554	0.198038	-0.823783	0.0245646
Contig6113	28	61	58	62	-1.06697	0.000771957	-1.01127	0.00164943	-1.19431	0.00015733	0.0557005	0.833206	-0.127332	0.624368	-0.183033	0.487066
Contig11555	28	96	164	34	-1.7212	1.23307e-09	-2.51084	3.94009e-24	-0.327573	0.37241	-0.789645	1.44436e-05	1.39363	2.39795e-07	2.18327	2.21944e-20
Contig23410	29	51	14	13	-0.758036	0.0211921	1.08998	0.0164704	1.11008	0.0164959	1.84801	2.83374e-06	1.86811	3.35146e-06	0.0200979	0.97113
Contig13401	29	58	45	62	-0.943591	0.00305228	-0.594519	0.0798337	-1.14368	0.000261319	0.349072	0.221298	-0.200088	0.447364	-0.549161	0.0503526
Contig5120	29	69	19	24	-1.19413	9.02524e-05	0.649406	0.123003	0.225554	0.570097	1.84354	5.39723e-08	1.41969	8.9611e-06	-0.423852	0.336919
Contig10037	30	80	36	54	-1.35863	3.13173e-06	-0.223682	0.529623	-0.895462	0.0053532	1.13495	4.58643e-05	0.463167	0.0655623	-0.67178	0.0287348
Contig19207	31	63	4	1	-0.966675	0.00163042	2.99355	9.75496e-07	4.90673	1.38536e-08	3.96022	1.04207e-14	5.87341	4.93423e-16	1.91318	0.184699
Contig8494	32	54	31	8	-0.698479	0.0272629	0.0851564	0.814775	1.95254	0.000128963	0.783635	0.0140068	2.65101	3.10385e-09	1.86738	0.000280052
Contig22128	32	69	16	16	-1.05212	0.000406664	1.03935	0.0153721	0.952535	0.0263436	2.09147	3.43124e-09	2.00465	1.46162e-08	-0.0868173	0.864811
Contig12526	32	113	57	23	-1.76377	2.00716e-11	-0.793537	0.0110154	0.428973	0.273392	0.970233	2.03312e-05	2.19274	1.6245e-14	1.22251	0.000310102
Contig15475	33	53	27	44	-0.627118	0.0467925	0.328859	0.378456	-0.462502	0.161639	0.955977	0.00394932	0.164616	0.574835	-0.791361	0.0227325
Contig324	33	60	20	22	-0.806088	0.00838678	0.761819	0.0583856	0.537498	0.171409	1.56791	6.08232e-06	1.34359	7.15458e-05	-0.224321	0.614474
Contig13421	33	65	35	34	-0.921565	0.00210745	-0.0455362	0.896463	-0.0905333	0.797289	0.876029	0.00301904	0.831032	0.00520562	-0.0449971	0.896901
Contig19997	36	66	45	40	-0.818061	0.00510965	-0.282575	0.379501	-0.199468	0.546935	0.535485	0.0526403	0.618593	0.0296799	0.0831077	0.79069
Contig279	37	58	1	8	-0.592119	0.048184	5.24881	2.22043e-10	2.16199	1.10355e-05	5.84093	2.77449e-15	2.75411	3.67012e-10	-3.08682	0.0109263
Contig20810	37	90	22	25	-1.22599	4.97334e-06	0.789374	0.0387487	0.518133	0.161291	2.01537	4.3949e-11	1.74412	3.85466e-09	-0.271242	0.519573
Contig21784	38	89	41	10	-1.1714	1.18938e-05	-0.0702718	0.828657	1.87853	4.78951e-05	1.10113	2.72383e-05	3.04993	3.12884e-16	1.94881	1.71313e-05
Contig18018	39	65	55	44	-0.680557	0.0179119	-0.456605	0.12768	-0.221494	0.484641	0.223952	0.395925	0.459063	0.0997188	0.235111	0.418779
Contig1527	40	67	29	53	-0.687753	0.0152672	0.5033	0.14991	-0.453457	0.131446	1.19105	0.000106042	0.234296	0.375123	-0.956757	0.003312
Contig13927	41	78	28	39	-0.871442	0.00131442	0.58955	0.0925268	0.0246852	0.939003	1.46099	9.78344e-07	0.896127	0.00110041	-0.564865	0.111376
Contig15840	42	70	25	29	-0.680557	0.0140168	0.787814	0.0279248	0.486872	0.158544	1.46837	3.23225e-06	1.16743	0.000121775	-0.300942	0.443903
Contig3221	42	88	9	50	-1.01071	0.000111734	2.26175	1.01621e-06	-0.299003	0.321061	3.27245	1.74637e-17	0.711702	0.00447593	-2.56075	7.36448e-09
Contig9663	43	71	34	44	-0.667074	0.0150581	0.378155	0.251682	-0.0806315	0.794327	1.04523	0.000328796	0.586442	0.0315585	-0.458786	0.161826
Contig16846	46	76	24	31	-0.667957	0.0117991	0.977952	0.00572123	0.521901	0.115902	1.64591	1.34436e-07	1.18986	4.80415e-05	-0.456051	0.242905
Contig6792	46	85	95	65	-0.82942	0.00130198	-1.00694	5.97772e-05	-0.54627	0.0476647	-0.177521	0.409358	0.28315	0.231245	0.460671	0.0452345
Contig3908	46	182	17	7	-1.92782	1.54297e-19	1.47545	0.000130943	2.66874	2.99719e-08	3.40328	1.53235e-35	4.59657	2.49316e-41	1.19329	0.0533324
Contig9960	47	91	111	71	-0.896797	0.000377055	-1.20047	5.67661e-07	-0.642623	0.016643	-0.303677	0.135536	0.254174	0.263759	0.557851	0.00995265
Contig23208	50	89	64	53	-0.775469	0.00190125	-0.316791	0.242781	-0.131529	0.643622	0.458678	0.0507603	0.64394	0.00887028	0.185262	0.488154
Contig20155	52	98	58	70	-0.857862	0.000379959	-0.118189	0.66765	-0.476308	0.0697105	0.739673	0.00164058	0.381554	0.0885788	-0.358119	0.161005
Contig23382	53	112	37	73	-1.02303	1.06934e-05	0.55782	0.0688025	-0.509369	0.0488948	1.58085	5.03872e-10	0.513657	0.0166012	-1.06719	0.000161774
Contig17440	53	275	19	61	-2.31896	8.03111e-36	1.51935	2.72231e-05	-0.250281	0.354848	3.8383	1.31588e-57	2.06868	7.60677e-31	-1.76963	4.13978e-07
Contig18879	54	81	34	28	-0.528554	0.035082	0.706777	0.0233305	0.900068	0.00593376	1.23533	1.14978e-05	1.42862	1.33539e-06	0.193291	0.598606
Contig6633	55	85	36	42	-0.571623	0.0204828	0.650787	0.0333273	0.341578	0.245678	1.22241	8.31479e-06	0.9132	0.00053716	-0.30921	0.344469
Contig22866	55	86	50	52	-0.588497	0.0167213	0.176856	0.530104	0.0334554	0.904529	0.765353	0.00237925	0.621952	0.0126256	-0.143401	0.615611
Contig12969	55	101	18	74	-0.820443	0.000515196	1.65079	5.64864e-06	-0.475558	0.0625725	2.47123	2.57179e-15	0.344885	0.115801	-2.12635	3.01067e-10
Contig5092	57	85	9	23	-0.520092	0.0333871	2.70232	2.89774e-10	1.26186	0.000197473	3.22241	9.81112e-17	1.78196	6.23803e-09	-1.44045	0.00739136
Contig20628	57	91	41	82	-0.618496	0.0100693	0.514691	0.0793773	-0.572127	0.0203812	1.13319	1.41432e-05	0.0463695	0.83261	-1.08682	4.9531e-05
Contig15488	57	112	59	126	-0.918056	5.73463e-05	-0.0104004	0.969028	-1.19185	7.46949e-08	0.907656	6.02088e-05	-0.273798	0.143287	-1.18145	7.46577e-08
Contig22913	57	138	92	61	-1.21923	1.8042e-08	-0.651319	0.00658172	-0.145312	0.584347	0.567907	0.0031199	1.07391	4.53907e-07	0.506007	0.031748
Contig21901	58	87	126	91	-0.528554	0.0289548	-1.07995	9.80561e-07	-0.697278	0.00357028	-0.551392	0.00567121	-0.168724	0.435079	0.382668	0.0521476
Contig1203	59	88	21	41	-0.52038	0.0303326	1.52968	8.63394e-06	0.477626	0.100565	2.05006	4.43117e-11	0.998006	0.00014884	-1.05205	0.00520498
Contig20448	61	94	39	43	-0.567443	0.0154791	0.684688	0.01907	0.457008	0.108853	1.25213	1.78549e-06	1.02445	6.18362e-05	-0.22768	0.474999
Contig11185	61	105	39	83	-0.7271	0.00142665	0.684688	0.01907	-0.491767	0.041976	1.41179	3.08668e-08	0.235333	0.264793	-1.17645	1.35468e-05
Contig13491	61	280	125	149	-2.14214	3.19895e-33	-0.995694	5.07234e-06	-1.3359	1.60043e-10	1.14644	1.47066e-14	0.806241	1.57669e-08	-0.340202	0.0512722
Contig15950	62	111	25	39	-0.783811	0.000464773	1.34969	3.30355e-05	0.621329	0.0326824	2.1335	3.17716e-14	1.40514	2.27995e-08	-0.728363	0.045989
Contig8449	62	224	66	22	-1.79675	1.1288e-21	-0.0508451	0.841977	1.4473	1.61971e-05	1.7459	3.75049e-21	3.24405	1.56734e-40	1.49815	5.78063e-06
Contig17926	63	244	53	60	-1.89705	3.84692e-25	0.288712	0.281966	0.0229247	0.929777	2.18576	3.01847e-30	1.91997	3.83038e-25	-0.265787	0.327754
Contig6	64	93	30	85	-0.48275	0.0376224	1.13246	0.000237999	-0.456856	0.0544016	1.61521	8.68523e-09	0.0258947	0.904685	-1.58932	3.06606e-08
Contig1311	64	127	85	139	-0.932276	1.42334e-05	-0.370038	0.119226	-1.16641	2.78948e-08	0.562238	0.0049571	-0.23413	0.1856	-0.796367	4.66655e-05
Contig2384	65	135	51	83	-0.998039	2.1769e-06	0.389295	0.147581	-0.400136	0.0927033	1.38733	5.80785e-10	0.597903	0.00255272	-0.789431	0.00179447
Contig2315	66	105	62	73	-0.613443	0.00606532	0.12955	0.611473	-0.192895	0.430753	0.742993	0.00106826	0.420548	0.0536311	-0.322446	0.194687
Contig13807	67	99	41	76	-0.506859	0.0249149	0.74789	0.00794685	-0.229303	0.342283	1.25475	9.11916e-07	0.277556	0.204889	-0.977193	0.000343796
Contig7145	67	115	118	142	-0.722992	0.000896294	-0.777201	0.000326734	-1.13112	4.31602e-08	-0.0542088	0.774213	-0.40813	0.0236405	-0.353921	0.0482849
Contig1025	68	97	63	76	-0.456041	0.0438999	0.149536	0.553117	-0.207929	0.3874	0.605577	0.00866717	0.248112	0.259536	-0.357465	0.144824
Contig10626	68	108	102	75	-0.611016	0.00554853	-0.54561	0.0146389	-0.18882	0.434031	0.0654063	0.742509	0.422196	0.0494951	0.356789	0.101783
Contig15749	68	128	245	110	-0.856129	5.02261e-05	-1.80982	6.61772e-24	-0.741361	0.000723872	-0.953694	4.855e-10	0.114767	0.539765	1.06846	1.88368e-11
Contig17653	70	123	184	170	-0.756823	0.000350838	-1.35493	1.4682e-12	-1.32757	1.05456e-11	-0.598103	0.000321616	-0.57075	0.00076123	0.0273537	0.85838
Contig8718	71	154	211	46	-1.06063	1.049e-07	-1.532	9.51242e-17	0.578721	0.0319669	-0.471368	0.00191196	1.63935	1.63408e-13	2.11072	9.2429e-25
Contig4105	72	103	9	63	-0.460167	0.0362823	3.03935	5.60839e-14	0.14518	0.559133	3.49952	2.92825e-21	0.605347	0.00771117	-2.89417	4.38855e-12
Contig1345	73	122	49	130	-0.684504	0.00111244	0.614467	0.019825	-0.880008	2.05615e-05	1.29897	2.14886e-08	-0.195504	0.281883	-1.49448	5.87116e-11
Contig74	75	123	25	17	-0.657287	0.00158599	1.62432	1.60807e-07	2.09389	8.58713e-10	2.2816	8.15867e-17	2.75118	7.33185e-20	0.469576	0.295885
Contig6877	76	140	171	93	-0.824947	3.98766e-05	-1.13057	3.24282e-09	-0.338696	0.127855	-0.305625	0.0622963	0.486251	0.0108489	0.791876	1.2934e-05
Contig4871	79	115	63	76	-0.485301	0.0201728	0.365854	0.131934	0.00838862	0.97112	0.851154	0.000118189	0.493689	0.0192299	-0.357465	0.144824
Contig1999	83	124	18	32	-0.522748	0.00983166	2.24447	7.89561e-12	1.32757	2.97902e-06	2.76722	1.12248e-20	1.85032	5.95245e-13	-0.916892	0.0276481
Contig11336	84	134	48	87	-0.617363	0.00182065	0.846708	0.000940572	-0.0980907	0.65656	1.46407	1.29389e-10	0.519273	0.00813633	-0.944798	0.000195982
Contig494	85	121	94	168	-0.453064	0.0252757	-0.105845	0.623685	-1.03039	3.3292e-08	0.347219	0.0787359	-0.577327	0.000721306	-0.924546	3.71573e-07
Contig10341	86	168	535	284	-0.909644	1.00682e-06	-2.59778	1.02914e-77	-1.77095	1.84428e-27	-1.68813	1.24108e-46	-0.861303	4.22726e-10	0.826831	1.1228e-15
Contig7035	86	201	18	215	-1.16838	5.04739e-11	2.29569	1.67771e-12	-1.36939	4.85898e-15	3.46407	1.29997e-39	-0.201014	0.155056	-3.66509	1.31926e-45
Contig1477	87	143	25	63	-0.660519	0.000624873	1.83844	7.5216e-10	0.418199	0.0777036	2.49896	2.72857e-21	1.07872	2.54786e-07	-1.42024	1.15045e-05
Contig14739	87	155	62	47	-0.776772	4.0514e-05	0.5281	0.0264987	0.84089	0.000978484	1.30487	2.38571e-10	1.61766	2.3137e-13	0.31279	0.259815
Contig1136	90	128	43	26	-0.451738	0.0217445	1.10494	1.93304e-05	1.74395	2.74328e-09	1.55668	4.92265e-11	2.19569	2.88662e-16	0.639008	0.0700425
Contig1243	91	135	42	66	-0.512612	0.00813871	1.15483	8.52813e-06	0.415936	0.0726173	1.66744	1.30773e-12	0.928548	9.6717e-06	-0.738894	0.00856816
Contig18314	92	134	87	147	-0.486119	0.0120156	0.119971	0.577966	-0.723575	0.00013017	0.60609	0.00201644	-0.237456	0.167634	-0.843546	1.08614e-05
Contig18923	92	217	86	136	-1.18158	5.6756e-12	0.13665	0.527469	-0.611365	0.0015218	1.31823	4.19399e-14	0.570215	0.00024613	-0.748015	0.000136273
Contig1049	97	229	18	27	-1.18288	1.42288e-12	2.46934	5.08066e-15	1.79756	2.8974e-10	3.65222	1.12748e-46	2.98044	2.0359e-38	-0.67178	0.122005
Contig9648	99	145	52	55	-0.494144	0.00799552	0.96827	5.79546e-05	0.800532	0.000747664	1.46241	2.37318e-11	1.29468	1.9707e-09	-0.167737	0.547537
Contig17538	99	157	50	89	-0.608856	0.000857235	1.02485	2.5042e-05	0.106159	0.614057	1.63371	4.73019e-14	0.715014	0.00013738	-0.918695	0.000233909
Contig11413	100	148	45	76	-0.509189	0.00588782	1.19136	1.72086e-06	0.348464	0.110662	1.70054	5.01833e-14	0.857653	1.4785e-05	-0.842892	0.00157455
Contig10347	100	184	140	173	-0.823297	2.57471e-06	-0.446074	0.0173509	-0.838237	2.42769e-06	0.377223	0.0191051	-0.0149394	0.922019	-0.392163	0.0164151
Contig7525	102	146	145	186	-0.460991	0.0125195	-0.468131	0.0113622	-0.914198	1.42987e-07	-0.00714037	0.966313	-0.453207	0.00431869	-0.446067	0.00504982
Contig11992	124	202	71	149	-0.647607	6.45669e-05	0.843802	6.13806e-05	-0.312437	0.074059	1.49141	1.22008e-15	0.33517	0.030339	-1.15624	8.89661e-09
Contig9496	129	187	87	74	-0.479259	0.00339926	0.607636	0.00216577	0.754309	0.000256405	1.0869	1.75716e-09	1.23357	5.30599e-11	0.146673	0.519412
Contig14161	130	182	245	190	-0.429018	0.00907077	-0.874917	9.91894e-09	-0.594952	0.000254443	-0.445899	0.00148354	-0.165934	0.266975	0.279965	0.0436564
Contig14203	131	204	348	237	-0.582594	0.000259097	-1.37017	9.25103e-23	-0.902785	4.17193e-09	-0.787574	2.86218e-10	-0.320191	0.0198353	0.467383	0.000101713
Contig10766	131	211	159	334	-0.631268	6.55563e-05	-0.240107	0.157221	-1.39775	3.56709e-23	0.39116	0.00942747	-0.766478	8.89957e-10	-1.15764	6.60934e-18
Contig812	132	309	121	71	-1.17066	3.3528e-16	0.164884	0.363402	0.847182	4.36917e-05	1.33554	8.40817e-20	2.01784	2.03554e-33	0.682299	0.00127645
Contig1058	137	367	34	50	-1.3652	1.15406e-23	2.04992	1.01935e-16	1.40671	3.50672e-10	3.41512	4.41162e-70	2.77191	2.11799e-56	-0.643211	0.0428648
Contig18482	146	212	52	46	-0.481687	0.00172759	1.52874	2.62779e-12	1.6188	6.72346e-13	2.01042	5.51951e-24	2.10049	1.35193e-24	0.0900605	0.757461
Contig7299	164	343	72	106	-1.0081	2.62325e-14	1.22698	3.58038e-10	0.582167	0.00104551	2.23508	5.88685e-43	1.59027	4.62439e-27	-0.644813	0.00312231
Contig22382	169	223	88	111	-0.343612	0.0188666	0.9808	1.09092e-07	0.558999	0.00133633	1.32441	1.51424e-14	0.902611	2.79901e-08	-0.421802	0.0397461
Contig23356	174	302	90	101	-0.739053	4.04827e-08	0.990443	5.5468e-08	0.737267	3.1463e-05	1.7295	1.2917e-27	1.47632	1.06031e-21	-0.253176	0.225407
Contig167	211	284	46	139	-0.372239	0.00427748	2.23689	1.34448e-27	0.554694	0.000370809	2.60913	1.40028e-42	0.926933	1.45604e-10	-1.6822	1.62769e-13
Contig6190	226	382	801	297	-0.700841	3.7707e-09	-1.78613	4.40837e-73	-0.441605	0.000488529	-1.08529	5.00676e-36	0.259237	0.0195372	1.34452	3.79858e-48
Contig5813	234	308	135	130	-0.340013	0.00627508	0.832902	5.16147e-08	0.800532	2.16004e-07	1.17292	2.13419e-16	1.14055	2.46977e-15	-0.0323695	0.855015
Contig5352	242	682	213	70	-1.43836	6.09403e-46	0.223506	0.0985627	1.74212	1.91939e-22	1.66186	4.57998e-57	3.18047	1.0325e-117	1.51861	1.87485e-16
Contig18652	308	407	780	404	-0.34569	0.00141347	-1.30119	2.11174e-45	-0.43889	5.23285e-05	-0.955501	8.42732e-29	-0.0931996	0.356885	0.862302	1.08579e-23
Contig6012	357	525	423	809	-0.499985	3.28794e-07	-0.205381	0.0469394	-1.22768	2.24424e-44	0.294604	0.00169497	-0.727695	7.06385e-20	-1.0223	6.18196e-34
Contig17803	402	866	65	84	-1.05076	4.88112e-36	2.66804	3.88441e-62	2.21127	6.30404e-49	3.7188	1.11148e-173	3.26203	2.64354e-152	-0.456767	0.0541897
Contig1236	429	697	218	208	-0.643772	1.45104e-13	1.016	2.85822e-18	0.99693	2.82183e-17	1.65977	3.49723e-58	1.6407	1.18913e-55	-0.0190727	0.891399
Contig130	445	543	348	281	-0.230738	0.012025	0.394071	0.000124879	0.615771	1.32995e-08	0.624809	1.6229e-10	0.846509	2.16165e-16	0.2217	0.0543729
Contig10910	477	579	291	500	-0.223166	0.0120127	0.752323	1.03428e-12	-0.115403	0.210568	0.975488	3.04968e-22	0.107762	0.219594	-0.867726	8.93343e-17
Contig1947	544	675	227	258	-0.254872	0.0020622	1.30027	5.73758e-33	1.02877	1.48562e-22	1.55514	1.65893e-51	1.28364	6.3563e-38	-0.271496	0.0382548
Contig1553	560	960	60	93	-0.721199	8.47086e-22	3.26175	5.14831e-104	2.54266	3.46236e-79	3.98294	3.31837e-201	3.26386	1.00078e-168	-0.719086	0.00230722
Contig18474	860	3012	361	341	-1.7519	1.16636e-262	1.29169	1.14316e-50	1.2871	5.83988e-49	3.0436	0	3.039	0	-0.00459019	0.966341
Contig1699	4119	11284	4086	767	-1.3975	0	0.0509576	0.105139	2.37753	0	1.44846	0	3.77504	0	2.32657	0

## Sheet: Cluster IV
contig	A read number	B read number	C read number	D read number	A-B		A-C		A-D		B-C		B-D		C-D
					log2(Fold_change) normalized	p-value	log2(Fold_change) normalized	p-value	log2(Fold_change) normalized	p-value	log2(Fold_change) normalized	p-value	log2(Fold_change) normalized	p-value	log2(Fold_change) normalized	p-value
Contig160	5	0	5	6	3.37834	0.0373157	0.0393527	0.965597	-0.310499	0.721694	-3.33898	0.0396036	-3.68884	0.0173008	-0.349852	0.688124
Contig272	5	0	0	0	3.37834	0.0373157	3.36128	0.0382953	3.27446	0.043569	NA	NA	NA	NA	NA	NA
Contig384	5	0	0	0	3.37834	0.0373157	3.36128	0.0382953	3.27446	0.043569	NA	NA	NA	NA	NA	NA
Contig435	5	0	0	0	3.37834	0.0373157	3.36128	0.0382953	3.27446	0.043569	NA	NA	NA	NA	NA	NA
Contig507	5	0	0	3	3.37834	0.0373157	3.36128	0.0382953	0.689501	0.505971	NA	NA	NA	NA	NA	NA
Contig638	5	0	0	0	3.37834	0.0373157	3.36128	0.0382953	3.27446	0.043569	NA	NA	NA	NA	NA	NA
Contig740	5	0	1	2	3.37834	0.0373157	2.36128	0.0835039	1.27446	0.266615	NA	NA	NA	NA	-1.08682	0.526333
Contig789	5	0	1	2	3.37834	0.0373157	2.36128	0.0835039	1.27446	0.266615	NA	NA	NA	NA	-1.08682	0.526333
Contig838	5	0	0	1	3.37834	0.0373157	3.36128	0.0382953	2.27446	0.0954924	NA	NA	NA	NA	NA	NA
Contig844	5	0	0	1	3.37834	0.0373157	3.36128	0.0382953	2.27446	0.0954924	NA	NA	NA	NA	NA	NA
Contig874	5	0	2	0	3.37834	0.0373157	1.36128	0.235409	3.27446	0.043569	NA	NA	NA	NA	NA	NA
Contig995	5	0	2	0	3.37834	0.0373157	1.36128	0.235409	3.27446	0.043569	NA	NA	NA	NA	NA	NA
Contig996	5	0	0	0	3.37834	0.0373157	3.36128	0.0382953	3.27446	0.043569	NA	NA	NA	NA	NA	NA
Contig1026	5	0	0	0	3.37834	0.0373157	3.36128	0.0382953	3.27446	0.043569	NA	NA	NA	NA	NA	NA
Contig1417	5	0	0	0	3.37834	0.0373157	3.36128	0.0382953	3.27446	0.043569	NA	NA	NA	NA	NA	NA
Contig1548	5	0	1	0	3.37834	0.0373157	2.36128	0.0835039	3.27446	0.043569	NA	NA	NA	NA	NA	NA
Contig1670	5	0	0	0	3.37834	0.0373157	3.36128	0.0382953	3.27446	0.043569	NA	NA	NA	NA	NA	NA
Contig1734	5	0	0	0	3.37834	0.0373157	3.36128	0.0382953	3.27446	0.043569	NA	NA	NA	NA	NA	NA
Contig2068	5	0	1	3	3.37834	0.0373157	2.36128	0.0835039	0.689501	0.505971	NA	NA	NA	NA	-1.67178	0.280755
Contig2082	5	0	2	2	3.37834	0.0373157	1.36128	0.235409	1.27446	0.266615	NA	NA	NA	NA	-0.0868173	0.952003
Contig2374	5	0	0	0	3.37834	0.0373157	3.36128	0.0382953	3.27446	0.043569	NA	NA	NA	NA	NA	NA
Contig2584	5	0	0	1	3.37834	0.0373157	3.36128	0.0382953	2.27446	0.0954924	NA	NA	NA	NA	NA	NA
Contig3087	5	0	0	0	3.37834	0.0373157	3.36128	0.0382953	3.27446	0.043569	NA	NA	NA	NA	NA	NA
Contig3096	5	0	0	1	3.37834	0.0373157	3.36128	0.0382953	2.27446	0.0954924	NA	NA	NA	NA	NA	NA
Contig3170	5	0	1	1	3.37834	0.0373157	2.36128	0.0835039	2.27446	0.0954924	NA	NA	NA	NA	-0.0868173	0.966051
Contig3216	5	0	1	0	3.37834	0.0373157	2.36128	0.0835039	3.27446	0.043569	NA	NA	NA	NA	NA	NA
Contig3372	5	0	0	3	3.37834	0.0373157	3.36128	0.0382953	0.689501	0.505971	NA	NA	NA	NA	NA	NA
Contig3510	5	0	0	0	3.37834	0.0373157	3.36128	0.0382953	3.27446	0.043569	NA	NA	NA	NA	NA	NA
Contig3514	5	0	3	3	3.37834	0.0373157	0.776318	0.453944	0.689501	0.505971	NA	NA	NA	NA	-0.0868173	0.941234
Contig3769	5	0	0	0	3.37834	0.0373157	3.36128	0.0382953	3.27446	0.043569	NA	NA	NA	NA	NA	NA
Contig3860	5	0	0	0	3.37834	0.0373157	3.36128	0.0382953	3.27446	0.043569	NA	NA	NA	NA	NA	NA
Contig4206	5	0	0	0	3.37834	0.0373157	3.36128	0.0382953	3.27446	0.043569	NA	NA	NA	NA	NA	NA
Contig4268	5	0	0	0	3.37834	0.0373157	3.36128	0.0382953	3.27446	0.043569	NA	NA	NA	NA	NA	NA
Contig4400	5	0	2	0	3.37834	0.0373157	1.36128	0.235409	3.27446	0.043569	NA	NA	NA	NA	NA	NA
Contig4674	5	0	1	1	3.37834	0.0373157	2.36128	0.0835039	2.27446	0.0954924	NA	NA	NA	NA	-0.0868173	0.966051
Contig5042	5	0	0	0	3.37834	0.0373157	3.36128	0.0382953	3.27446	0.043569	NA	NA	NA	NA	NA	NA
Contig5081	5	0	0	0	3.37834	0.0373157	3.36128	0.0382953	3.27446	0.043569	NA	NA	NA	NA	NA	NA
Contig5175	5	0	0	0	3.37834	0.0373157	3.36128	0.0382953	3.27446	0.043569	NA	NA	NA	NA	NA	NA
Contig5984	5	0	2	1	3.37834	0.0373157	1.36128	0.235409	2.27446	0.0954924	NA	NA	NA	NA	0.913183	0.594459
Contig6279	5	0	2	0	3.37834	0.0373157	1.36128	0.235409	3.27446	0.043569	NA	NA	NA	NA	NA	NA
Contig6477	5	0	4	7	3.37834	0.0373157	0.361281	0.708041	-0.532891	0.525209	NA	NA	-3.91123	0.00871816	-0.894172	0.313269
Contig7400	5	0	7	1	3.37834	0.0373157	-0.446074	0.594852	2.27446	0.0954924	-3.82441	0.0103508	NA	NA	2.72054	0.0300516
Contig7823	5	0	4	1	3.37834	0.0373157	0.361281	0.708041	2.27446	0.0954924	NA	NA	NA	NA	1.91318	0.184699
Contig7991	5	0	1	0	3.37834	0.0373157	2.36128	0.0835039	3.27446	0.043569	NA	NA	NA	NA	NA	NA
Contig8601	5	0	10	4	3.37834	0.0373157	-0.960647	0.210525	0.274463	0.776024	-4.33898	0.00147198	NA	NA	1.23511	0.127813
Contig9956	5	0	1	2	3.37834	0.0373157	2.36128	0.0835039	1.27446	0.266615	NA	NA	NA	NA	-1.08682	0.526333
Contig10114	5	0	1	6	3.37834	0.0373157	2.36128	0.0835039	-0.310499	0.721694	NA	NA	-3.68884	0.0173008	-2.67178	0.040366
Contig10145	5	0	0	3	3.37834	0.0373157	3.36128	0.0382953	0.689501	0.505971	NA	NA	NA	NA	NA	NA
Contig10225	5	0	7	2	3.37834	0.0373157	-0.446074	0.594852	1.27446	0.266615	-3.82441	0.0103508	NA	NA	1.72054	0.102767
Contig11267	5	0	0	4	3.37834	0.0373157	3.36128	0.0382953	0.274463	0.776024	NA	NA	NA	NA	NA	NA
Contig11386	5	0	0	1	3.37834	0.0373157	3.36128	0.0382953	2.27446	0.0954924	NA	NA	NA	NA	NA	NA
Contig11699	5	0	0	1	3.37834	0.0373157	3.36128	0.0382953	2.27446	0.0954924	NA	NA	NA	NA	NA	NA
Contig11947	5	0	0	1	3.37834	0.0373157	3.36128	0.0382953	2.27446	0.0954924	NA	NA	NA	NA	NA	NA
Contig13674	5	0	0	1	3.37834	0.0373157	3.36128	0.0382953	2.27446	0.0954924	NA	NA	NA	NA	NA	NA
Contig14001	5	0	3	3	3.37834	0.0373157	0.776318	0.453944	0.689501	0.505971	NA	NA	NA	NA	-0.0868173	0.941234
Contig14357	5	0	1	2	3.37834	0.0373157	2.36128	0.0835039	1.27446	0.266615	NA	NA	NA	NA	-1.08682	0.526333
Contig14855	5	0	0	1	3.37834	0.0373157	3.36128	0.0382953	2.27446	0.0954924	NA	NA	NA	NA	NA	NA
Contig15424	5	0	0	7	3.37834	0.0373157	3.36128	0.0382953	-0.532891	0.525209	NA	NA	-3.91123	0.00871816	-3.89417	0.00902198
Contig15529	5	0	5	5	3.37834	0.0373157	0.0393527	0.965597	-0.0474646	0.95851	-3.33898	0.0396036	-3.4258	0.0346837	-0.0868173	0.924179
Contig15571	5	0	0	1	3.37834	0.0373157	3.36128	0.0382953	2.27446	0.0954924	NA	NA	NA	NA	NA	NA
Contig15601	5	0	1	3	3.37834	0.0373157	2.36128	0.0835039	0.689501	0.505971	NA	NA	NA	NA	-1.67178	0.280755
Contig16067	5	0	0	2	3.37834	0.0373157	3.36128	0.0382953	1.27446	0.266615	NA	NA	NA	NA	NA	NA
Contig16435	5	0	0	3	3.37834	0.0373157	3.36128	0.0382953	0.689501	0.505971	NA	NA	NA	NA	NA	NA
Contig117	6	0	0	1	3.64137	0.0188194	3.62432	0.0193887	2.5375	0.0515773	NA	NA	NA	NA	NA	NA
Contig291	6	0	2	0	3.64137	0.0188194	1.62432	0.138383	3.5375	0.0224884	NA	NA	NA	NA	NA	NA
Contig589	6	0	0	1	3.64137	0.0188194	3.62432	0.0193887	2.5375	0.0515773	NA	NA	NA	NA	NA	NA
Contig676	6	0	1	1	3.64137	0.0188194	2.62432	0.0440932	2.5375	0.0515773	NA	NA	NA	NA	-0.0868173	0.966051
Contig793	6	0	2	1	3.64137	0.0188194	1.62432	0.138383	2.5375	0.0515773	NA	NA	NA	NA	0.913183	0.594459
Contig947	6	0	0	5	3.64137	0.0188194	3.62432	0.0193887	0.21557	0.80468	NA	NA	-3.4258	0.0346837	-3.40875	0.0356136
Contig959	6	0	0	0	3.64137	0.0188194	3.62432	0.0193887	3.5375	0.0224884	NA	NA	NA	NA	NA	NA
Contig1073	6	0	0	0	3.64137	0.0188194	3.62432	0.0193887	3.5375	0.0224884	NA	NA	NA	NA	NA	NA
Contig1074	6	0	0	0	3.64137	0.0188194	3.62432	0.0193887	3.5375	0.0224884	NA	NA	NA	NA	NA	NA
Contig1384	6	0	2	4	3.64137	0.0188194	1.62432	0.138383	0.537498	0.559796	NA	NA	NA	NA	-1.08682	0.370216
Contig1880	6	0	2	3	3.64137	0.0188194	1.62432	0.138383	0.952535	0.336194	NA	NA	NA	NA	-0.67178	0.606247
Contig1935	6	0	1	0	3.64137	0.0188194	2.62432	0.0440932	3.5375	0.0224884	NA	NA	NA	NA	NA	NA
Contig2099	6	0	0	0	3.64137	0.0188194	3.62432	0.0193887	3.5375	0.0224884	NA	NA	NA	NA	NA	NA
Contig2103	6	0	1	2	3.64137	0.0188194	2.62432	0.0440932	1.5375	0.160716	NA	NA	NA	NA	-1.08682	0.526333
Contig2393	6	0	0	2	3.64137	0.0188194	3.62432	0.0193887	1.5375	0.160716	NA	NA	NA	NA	NA	NA
Contig2509	6	0	0	0	3.64137	0.0188194	3.62432	0.0193887	3.5375	0.0224884	NA	NA	NA	NA	NA	NA
Contig2596	6	0	0	2	3.64137	0.0188194	3.62432	0.0193887	1.5375	0.160716	NA	NA	NA	NA	NA	NA
Contig2790	6	0	0	2	3.64137	0.0188194	3.62432	0.0193887	1.5375	0.160716	NA	NA	NA	NA	NA	NA
Contig2952	6	0	0	5	3.64137	0.0188194	3.62432	0.0193887	0.21557	0.80468	NA	NA	-3.4258	0.0346837	-3.40875	0.0356136
Contig3363	6	0	0	1	3.64137	0.0188194	3.62432	0.0193887	2.5375	0.0515773	NA	NA	NA	NA	NA	NA
Contig3381	6	0	1	8	3.64137	0.0188194	2.62432	0.0440932	-0.462502	0.550692	NA	NA	-4.10387	0.00443379	-3.08682	0.0109263
Contig3523	6	0	2	5	3.64137	0.0188194	1.62432	0.138383	0.21557	0.80468	NA	NA	-3.4258	0.0346837	-1.40875	0.219397
Contig3574	6	0	0	1	3.64137	0.0188194	3.62432	0.0193887	2.5375	0.0515773	NA	NA	NA	NA	NA	NA
Contig4197	6	0	0	0	3.64137	0.0188194	3.62432	0.0193887	3.5375	0.0224884	NA	NA	NA	NA	NA	NA
Contig4371	6	0	4	6	3.64137	0.0188194	0.624315	0.498203	-0.0474646	0.954554	NA	NA	-3.68884	0.0173008	-0.67178	0.466035
Contig4512	6	0	0	2	3.64137	0.0188194	3.62432	0.0193887	1.5375	0.160716	NA	NA	NA	NA	NA	NA
Contig4797	6	0	0	2	3.64137	0.0188194	3.62432	0.0193887	1.5375	0.160716	NA	NA	NA	NA	NA	NA
Contig4875	6	0	0	0	3.64137	0.0188194	3.62432	0.0193887	3.5375	0.0224884	NA	NA	NA	NA	NA	NA
Contig5162	6	0	2	3	3.64137	0.0188194	1.62432	0.138383	0.952535	0.336194	NA	NA	NA	NA	-0.67178	0.606247
Contig5571	6	0	1	1	3.64137	0.0188194	2.62432	0.0440932	2.5375	0.0515773	NA	NA	NA	NA	-0.0868173	0.966051
Contig5629	6	0	3	6	3.64137	0.0188194	1.03935	0.29402	-0.0474646	0.954554	NA	NA	-3.68884	0.0173008	-1.08682	0.27244
Contig7038	6	0	1	7	3.64137	0.0188194	2.62432	0.0440932	-0.269857	0.736313	NA	NA	-3.91123	0.00871816	-2.89417	0.0210064
Contig7358	6	0	4	2	3.64137	0.0188194	0.624315	0.498203	1.5375	0.160716	NA	NA	NA	NA	0.913183	0.451504
Contig7380	6	0	11	6	3.64137	0.0188194	-0.835116	0.243315	-0.0474646	0.954554	-4.47649	0.000779291	-3.68884	0.0173008	0.787652	0.271059
Contig9271	6	0	1	2	3.64137	0.0188194	2.62432	0.0440932	1.5375	0.160716	NA	NA	NA	NA	-1.08682	0.526333
Contig11240	6	0	0	2	3.64137	0.0188194	3.62432	0.0193887	1.5375	0.160716	NA	NA	NA	NA	NA	NA
Contig12817	6	0	1	6	3.64137	0.0188194	2.62432	0.0440932	-0.0474646	0.954554	NA	NA	-3.68884	0.0173008	-2.67178	0.040366
Contig12975	6	0	0	5	3.64137	0.0188194	3.62432	0.0193887	0.21557	0.80468	NA	NA	-3.4258	0.0346837	-3.40875	0.0356136
Contig14103	6	0	0	2	3.64137	0.0188194	3.62432	0.0193887	1.5375	0.160716	NA	NA	NA	NA	NA	NA
Contig14835	6	0	4	9	3.64137	0.0188194	0.624315	0.498203	-0.632427	0.400714	NA	NA	-4.2738	0.00227393	-1.25674	0.131255
Contig14881	6	0	0	2	3.64137	0.0188194	3.62432	0.0193887	1.5375	0.160716	NA	NA	NA	NA	NA	NA
Contig14993	6	0	2	1	3.64137	0.0188194	1.62432	0.138383	2.5375	0.0515773	NA	NA	NA	NA	0.913183	0.594459
Contig16138	6	0	0	3	3.64137	0.0188194	3.62432	0.0193887	0.952535	0.336194	NA	NA	NA	NA	NA	NA
Contig111	6	1	0	0	2.64137	0.0427251	3.62432	0.0193887	3.5375	0.0224884	NA	NA	NA	NA	NA	NA
Contig196	6	1	0	0	2.64137	0.0427251	3.62432	0.0193887	3.5375	0.0224884	NA	NA	NA	NA	NA	NA
Contig215	6	1	0	8	2.64137	0.0427251	3.62432	0.0193887	-0.462502	0.550692	NA	NA	-3.10387	0.0104865	-4.08682	0.00460521
Contig216	6	1	1	2	2.64137	0.0427251	2.62432	0.0440932	1.5375	0.160716	-0.0170558	0.99333	-1.10387	0.519822	-1.08682	0.526333
Contig243	6	1	0	0	2.64137	0.0427251	3.62432	0.0193887	3.5375	0.0224884	NA	NA	NA	NA	NA	NA
Contig317	6	1	0	2	2.64137	0.0427251	3.62432	0.0193887	1.5375	0.160716	NA	NA	-1.10387	0.519822	NA	NA
Contig520	6	1	1	5	2.64137	0.0427251	2.62432	0.0440932	0.21557	0.80468	-0.0170558	0.99333	-2.4258	0.0753231	-2.40875	0.0774269
Contig563	6	1	6	3	2.64137	0.0427251	0.0393527	0.962315	0.952535	0.336194	-2.60202	0.0459314	-1.68884	0.27583	0.913183	0.356463
Contig604	6	1	0	1	2.64137	0.0427251	3.62432	0.0193887	2.5375	0.0515773	NA	NA	-0.103873	0.959383	NA	NA
Contig750	6	1	3	0	2.64137	0.0427251	1.03935	0.29402	3.5375	0.0224884	-1.60202	0.301421	NA	NA	NA	NA
Contig759	6	1	0	0	2.64137	0.0427251	3.62432	0.0193887	3.5375	0.0224884	NA	NA	NA	NA	NA	NA
Contig894	6	1	1	3	2.64137	0.0427251	2.62432	0.0440932	0.952535	0.336194	-0.0170558	0.99333	-1.68884	0.27583	-1.67178	0.280755
Contig962	6	1	0	2	2.64137	0.0427251	3.62432	0.0193887	1.5375	0.160716	NA	NA	-1.10387	0.519822	NA	NA
Contig989	6	1	2	0	2.64137	0.0427251	1.62432	0.138383	3.5375	0.0224884	-1.01706	0.553306	NA	NA	NA	NA
Contig997	6	1	0	2	2.64137	0.0427251	3.62432	0.0193887	1.5375	0.160716	NA	NA	-1.10387	0.519822	NA	NA
Contig1440	6	1	0	0	2.64137	0.0427251	3.62432	0.0193887	3.5375	0.0224884	NA	NA	NA	NA	NA	NA
Contig1532	6	1	0	0	2.64137	0.0427251	3.62432	0.0193887	3.5375	0.0224884	NA	NA	NA	NA	NA	NA
Contig1593	6	1	5	5	2.64137	0.0427251	0.302387	0.72868	0.21557	0.80468	-2.33898	0.0864736	-2.4258	0.0753231	-0.0868173	0.924179
Contig1963	6	1	0	3	2.64137	0.0427251	3.62432	0.0193887	0.952535	0.336194	NA	NA	-1.68884	0.27583	NA	NA
Contig2040	6	1	0	0	2.64137	0.0427251	3.62432	0.0193887	3.5375	0.0224884	NA	NA	NA	NA	NA	NA
Contig2057	6	1	0	1	2.64137	0.0427251	3.62432	0.0193887	2.5375	0.0515773	NA	NA	-0.103873	0.959383	NA	NA
Contig2083	6	1	0	0	2.64137	0.0427251	3.62432	0.0193887	3.5375	0.0224884	NA	NA	NA	NA	NA	NA
Contig2141	6	1	1	2	2.64137	0.0427251	2.62432	0.0440932	1.5375	0.160716	-0.0170558	0.99333	-1.10387	0.519822	-1.08682	0.526333
Contig2608	6	1	1	1	2.64137	0.0427251	2.62432	0.0440932	2.5375	0.0515773	-0.0170558	0.99333	-0.103873	0.959383	-0.0868173	0.966051
Contig2673	6	1	0	0	2.64137	0.0427251	3.62432	0.0193887	3.5375	0.0224884	NA	NA	NA	NA	NA	NA
Contig2847	6	1	1	3	2.64137	0.0427251	2.62432	0.0440932	0.952535	0.336194	-0.0170558	0.99333	-1.68884	0.27583	-1.67178	0.280755
Contig2852	6	1	0	2	2.64137	0.0427251	3.62432	0.0193887	1.5375	0.160716	NA	NA	-1.10387	0.519822	NA	NA
Contig2896	6	1	0	1	2.64137	0.0427251	3.62432	0.0193887	2.5375	0.0515773	NA	NA	-0.103873	0.959383	NA	NA
Contig2910	6	1	0	0	2.64137	0.0427251	3.62432	0.0193887	3.5375	0.0224884	NA	NA	NA	NA	NA	NA
Contig3048	6	1	2	3	2.64137	0.0427251	1.62432	0.138383	0.952535	0.336194	-1.01706	0.553306	-1.68884	0.27583	-0.67178	0.606247
Contig3222	6	1	2	2	2.64137	0.0427251	1.62432	0.138383	1.5375	0.160716	-1.01706	0.553306	-1.10387	0.519822	-0.0868173	0.952003
Contig3301	6	1	0	2	2.64137	0.0427251	3.62432	0.0193887	1.5375	0.160716	NA	NA	-1.10387	0.519822	NA	NA
Contig3423	6	1	0	1	2.64137	0.0427251	3.62432	0.0193887	2.5375	0.0515773	NA	NA	-0.103873	0.959383	NA	NA
Contig3728	6	1	0	1	2.64137	0.0427251	3.62432	0.0193887	2.5375	0.0515773	NA	NA	-0.103873	0.959383	NA	NA
Contig3738	6	1	5	4	2.64137	0.0427251	0.302387	0.72868	0.537498	0.559796	-2.33898	0.0864736	-2.10387	0.144627	0.235111	0.807424
Contig3765	6	1	0	0	2.64137	0.0427251	3.62432	0.0193887	3.5375	0.0224884	NA	NA	NA	NA	NA	NA
Contig3824	6	1	4	1	2.64137	0.0427251	0.624315	0.498203	2.5375	0.0515773	-2.01706	0.162072	-0.103873	0.959383	1.91318	0.184699
Contig3868	6	1	0	0	2.64137	0.0427251	3.62432	0.0193887	3.5375	0.0224884	NA	NA	NA	NA	NA	NA
Contig3897	6	1	3	1	2.64137	0.0427251	1.03935	0.29402	2.5375	0.0515773	-1.60202	0.301421	-0.103873	0.959383	1.49815	0.333746
Contig3902	6	1	0	0	2.64137	0.0427251	3.62432	0.0193887	3.5375	0.0224884	NA	NA	NA	NA	NA	NA
Contig4202	6	1	0	1	2.64137	0.0427251	3.62432	0.0193887	2.5375	0.0515773	NA	NA	-0.103873	0.959383	NA	NA
Contig4654	6	1	2	0	2.64137	0.0427251	1.62432	0.138383	3.5375	0.0224884	-1.01706	0.553306	NA	NA	NA	NA
Contig4752	6	1	0	3	2.64137	0.0427251	3.62432	0.0193887	0.952535	0.336194	NA	NA	-1.68884	0.27583	NA	NA
Contig4787	6	1	2	4	2.64137	0.0427251	1.62432	0.138383	0.537498	0.559796	-1.01706	0.553306	-2.10387	0.144627	-1.08682	0.370216
Contig4822	6	1	0	0	2.64137	0.0427251	3.62432	0.0193887	3.5375	0.0224884	NA	NA	NA	NA	NA	NA
Contig4896	6	1	0	0	2.64137	0.0427251	3.62432	0.0193887	3.5375	0.0224884	NA	NA	NA	NA	NA	NA
Contig4940	6	1	0	0	2.64137	0.0427251	3.62432	0.0193887	3.5375	0.0224884	NA	NA	NA	NA	NA	NA
Contig5006	6	1	13	7	2.64137	0.0427251	-1.07612	0.11698	-0.269857	0.736313	-3.7175	0.000540508	-2.91123	0.0202493	0.806268	0.222144
Contig5150	6	1	1	0	2.64137	0.0427251	2.62432	0.0440932	3.5375	0.0224884	-0.0170558	0.99333	NA	NA	NA	NA
Contig5171	6	1	6	11	2.64137	0.0427251	0.0393527	0.962315	-0.921934	0.197724	-2.60202	0.0459314	-3.5633	0.00146422	-0.961286	0.179189
Contig5570	6	1	5	2	2.64137	0.0427251	0.302387	0.72868	1.5375	0.160716	-2.33898	0.0864736	-1.10387	0.519822	1.23511	0.281587
Contig5603	6	1	2	0	2.64137	0.0427251	1.62432	0.138383	3.5375	0.0224884	-1.01706	0.553306	NA	NA	NA	NA
Contig5702	6	1	1	0	2.64137	0.0427251	2.62432	0.0440932	3.5375	0.0224884	-0.0170558	0.99333	NA	NA	NA	NA
Contig5746	6	1	2	2	2.64137	0.0427251	1.62432	0.138383	1.5375	0.160716	-1.01706	0.553306	-1.10387	0.519822	-0.0868173	0.952003
Contig6097	6	1	2	1	2.64137	0.0427251	1.62432	0.138383	2.5375	0.0515773	-1.01706	0.553306	-0.103873	0.959383	0.913183	0.594459
Contig6618	6	1	4	2	2.64137	0.0427251	0.624315	0.498203	1.5375	0.160716	-2.01706	0.162072	-1.10387	0.519822	0.913183	0.451504
Contig6757	6	1	3	3	2.64137	0.0427251	1.03935	0.29402	0.952535	0.336194	-1.60202	0.301421	-1.68884	0.27583	-0.0868173	0.941234
Contig6964	6	1	3	12	2.64137	0.0427251	1.03935	0.29402	-1.04746	0.13475	-1.60202	0.301421	-3.68884	0.000762103	-2.08682	0.0122114
Contig7118	6	1	9	6	2.64137	0.0427251	-0.54561	0.468469	-0.0474646	0.954554	-3.18698	0.00681879	-2.68884	0.0390868	0.498145	0.507956
Contig8489	6	1	1	1	2.64137	0.0427251	2.62432	0.0440932	2.5375	0.0515773	-0.0170558	0.99333	-0.103873	0.959383	-0.0868173	0.966051
Contig8708	6	1	2	4	2.64137	0.0427251	1.62432	0.138383	0.537498	0.559796	-1.01706	0.553306	-2.10387	0.144627	-1.08682	0.370216
Contig10007	6	1	2	9	2.64137	0.0427251	1.62432	0.138383	-0.632427	0.400714	-1.01706	0.553306	-3.2738	0.00543343	-2.25674	0.0226763
Contig10348	6	1	0	6	2.64137	0.0427251	3.62432	0.0193887	-0.0474646	0.954554	NA	NA	-2.68884	0.0390868	-3.67178	0.0178355
Contig11279	6	1	3	2	2.64137	0.0427251	1.03935	0.29402	1.5375	0.160716	-1.60202	0.301421	-1.10387	0.519822	0.498145	0.702303
Contig12266	6	1	0	5	2.64137	0.0427251	3.62432	0.0193887	0.21557	0.80468	NA	NA	-2.4258	0.0753231	-3.40875	0.0356136
Contig12396	6	1	0	2	2.64137	0.0427251	3.62432	0.0193887	1.5375	0.160716	NA	NA	-1.10387	0.519822	NA	NA
Contig12454	6	1	2	5	2.64137	0.0427251	1.62432	0.138383	0.21557	0.80468	-1.01706	0.553306	-2.4258	0.0753231	-1.40875	0.219397
Contig12579	6	1	1	3	2.64137	0.0427251	2.62432	0.0440932	0.952535	0.336194	-0.0170558	0.99333	-1.68884	0.27583	-1.67178	0.280755
Contig13266	6	1	1	6	2.64137	0.0427251	2.62432	0.0440932	-0.0474646	0.954554	-0.0170558	0.99333	-2.68884	0.0390868	-2.67178	0.040366
Contig14183	6	1	0	1	2.64137	0.0427251	3.62432	0.0193887	2.5375	0.0515773	NA	NA	-0.103873	0.959383	NA	NA
Contig16190	6	1	0	5	2.64137	0.0427251	3.62432	0.0193887	0.21557	0.80468	NA	NA	-2.4258	0.0753231	-3.40875	0.0356136
Contig17496	6	1	0	2	2.64137	0.0427251	3.62432	0.0193887	1.5375	0.160716	NA	NA	-1.10387	0.519822	NA	NA
Contig17613	6	1	0	0	2.64137	0.0427251	3.62432	0.0193887	3.5375	0.0224884	NA	NA	NA	NA	NA	NA
Contig18142	6	1	7	14	2.64137	0.0427251	-0.18304	0.819335	-1.26986	0.0595085	-2.82441	0.0243381	-3.91123	0.000207767	-1.08682	0.0936541
Contig19027	6	1	0	4	2.64137	0.0427251	3.62432	0.0193887	0.537498	0.559796	NA	NA	-2.10387	0.144627	NA	NA
Contig19754	6	1	0	3	2.64137	0.0427251	3.62432	0.0193887	0.952535	0.336194	NA	NA	-1.68884	0.27583	NA	NA
Contig19982	6	1	0	2	2.64137	0.0427251	3.62432	0.0193887	1.5375	0.160716	NA	NA	-1.10387	0.519822	NA	NA
Contig20386	6	1	0	0	2.64137	0.0427251	3.62432	0.0193887	3.5375	0.0224884	NA	NA	NA	NA	NA	NA
Contig21038	6	1	1	0	2.64137	0.0427251	2.62432	0.0440932	3.5375	0.0224884	-0.0170558	0.99333	NA	NA	NA	NA
Contig21235	6	1	1	0	2.64137	0.0427251	2.62432	0.0440932	3.5375	0.0224884	-0.0170558	0.99333	NA	NA	NA	NA
Contig21341	6	1	0	0	2.64137	0.0427251	3.62432	0.0193887	3.5375	0.0224884	NA	NA	NA	NA	NA	NA
Contig22592	6	1	6	0	2.64137	0.0427251	0.0393527	0.962315	3.5375	0.0224884	-2.60202	0.0459314	NA	NA	3.49815	0.0240088
Contig22686	6	1	2	5	2.64137	0.0427251	1.62432	0.138383	0.21557	0.80468	-1.01706	0.553306	-2.4258	0.0753231	-1.40875	0.219397
Contig22722	6	1	4	6	2.64137	0.0427251	0.624315	0.498203	-0.0474646	0.954554	-2.01706	0.162072	-2.68884	0.0390868	-0.67178	0.466035
Contig22819	6	1	3	2	2.64137	0.0427251	1.03935	0.29402	1.5375	0.160716	-1.60202	0.301421	-1.10387	0.519822	0.498145	0.702303
Contig23183	6	1	3	4	2.64137	0.0427251	1.03935	0.29402	0.537498	0.559796	-1.60202	0.301421	-2.10387	0.144627	-0.501855	0.647012
Contig23495	6	1	1	4	2.64137	0.0427251	2.62432	0.0440932	0.537498	0.559796	-0.0170558	0.99333	-2.10387	0.144627	-2.08682	0.147951
Contig785	7	0	0	0	3.86376	0.00958393	3.84671	0.00991072	3.75989	0.0117096	NA	NA	NA	NA	NA	NA
Contig861	7	0	3	11	3.86376	0.00958393	1.26175	0.185528	-0.699541	0.309747	NA	NA	-4.5633	0.000611881	-1.96129	0.0211918
Contig950	7	0	0	0	3.86376	0.00958393	3.84671	0.00991072	3.75989	0.0117096	NA	NA	NA	NA	NA	NA
Contig1207	7	0	0	0	3.86376	0.00958393	3.84671	0.00991072	3.75989	0.0117096	NA	NA	NA	NA	NA	NA
Contig1255	7	0	0	1	3.86376	0.00958393	3.84671	0.00991072	2.75989	0.0277756	NA	NA	NA	NA	NA	NA
Contig1599	7	0	0	1	3.86376	0.00958393	3.84671	0.00991072	2.75989	0.0277756	NA	NA	NA	NA	NA	NA
Contig1601	7	0	0	0	3.86376	0.00958393	3.84671	0.00991072	3.75989	0.0117096	NA	NA	NA	NA	NA	NA
Contig1810	7	0	0	1	3.86376	0.00958393	3.84671	0.00991072	2.75989	0.0277756	NA	NA	NA	NA	NA	NA
Contig2073	7	0	3	3	3.86376	0.00958393	1.26175	0.185528	1.17493	0.21763	NA	NA	NA	NA	-0.0868173	0.941234
Contig2233	7	0	0	1	3.86376	0.00958393	3.84671	0.00991072	2.75989	0.0277756	NA	NA	NA	NA	NA	NA
Contig2772	7	0	1	4	3.86376	0.00958393	2.84671	0.0232311	0.75989	0.391547	NA	NA	NA	NA	-2.08682	0.147951
Contig3232	7	0	0	0	3.86376	0.00958393	3.84671	0.00991072	3.75989	0.0117096	NA	NA	NA	NA	NA	NA
Contig3392	7	0	0	0	3.86376	0.00958393	3.84671	0.00991072	3.75989	0.0117096	NA	NA	NA	NA	NA	NA
Contig4253	7	0	0	11	3.86376	0.00958393	3.84671	0.00991072	-0.699541	0.309747	NA	NA	-4.5633	0.000611881	-4.54625	0.000642158
Contig4422	7	0	0	0	3.86376	0.00958393	3.84671	0.00991072	3.75989	0.0117096	NA	NA	NA	NA	NA	NA
Contig4522	7	0	0	1	3.86376	0.00958393	3.84671	0.00991072	2.75989	0.0277756	NA	NA	NA	NA	NA	NA
Contig4601	7	0	0	0	3.86376	0.00958393	3.84671	0.00991072	3.75989	0.0117096	NA	NA	NA	NA	NA	NA
Contig6301	7	0	5	4	3.86376	0.00958393	0.52478	0.531544	0.75989	0.391547	-3.33898	0.0396036	NA	NA	0.235111	0.807424
Contig7069	7	0	1	1	3.86376	0.00958393	2.84671	0.0232311	2.75989	0.0277756	NA	NA	NA	NA	-0.0868173	0.966051
Contig7201	7	0	2	1	3.86376	0.00958393	1.84671	0.07996	2.75989	0.0277756	NA	NA	NA	NA	0.913183	0.594459
Contig7586	7	0	1	6	3.86376	0.00958393	2.84671	0.0232311	0.174928	0.827209	NA	NA	-3.68884	0.0173008	-2.67178	0.040366
Contig9290	7	0	2	10	3.86376	0.00958393	1.84671	0.07996	-0.562038	0.425522	NA	NA	-4.4258	0.00117531	-2.40875	0.0125158
Contig10275	7	0	5	5	3.86376	0.00958393	0.52478	0.531544	0.437962	0.601561	-3.33898	0.0396036	-3.4258	0.0346837	-0.0868173	0.924179
Contig13827	7	0	0	14	3.86376	0.00958393	3.84671	0.00991072	-1.04746	0.106209	NA	NA	-4.91123	8.97726e-05	-4.89417	9.51223e-05
Contig13934	7	0	2	16	3.86376	0.00958393	1.84671	0.07996	-1.24011	0.0479838	NA	NA	-5.10387	2.57071e-05	-3.08682	0.000319107
Contig14451	7	0	1	1	3.86376	0.00958393	2.84671	0.0232311	2.75989	0.0277756	NA	NA	NA	NA	-0.0868173	0.966051
Contig14578	7	0	0	3	3.86376	0.00958393	3.84671	0.00991072	1.17493	0.21763	NA	NA	NA	NA	NA	NA
Contig14907	7	0	3	6	3.86376	0.00958393	1.26175	0.185528	0.174928	0.827209	NA	NA	-3.68884	0.0173008	-1.08682	0.27244
Contig15483	7	0	3	6	3.86376	0.00958393	1.26175	0.185528	0.174928	0.827209	NA	NA	-3.68884	0.0173008	-1.08682	0.27244
Contig16059	7	0	0	7	3.86376	0.00958393	3.84671	0.00991072	-0.0474646	0.950917	NA	NA	-3.91123	0.00871816	-3.89417	0.00902198
Contig53	7	1	0	7	2.86376	0.0224114	3.84671	0.00991072	-0.0474646	0.950917	NA	NA	-2.91123	0.0202493	-3.89417	0.00902198
Contig68	7	1	0	0	2.86376	0.0224114	3.84671	0.00991072	3.75989	0.0117096	NA	NA	NA	NA	NA	NA
Contig131	7	1	0	2	2.86376	0.0224114	3.84671	0.00991072	1.75989	0.0951888	NA	NA	-1.10387	0.519822	NA	NA
Contig330	7	1	0	0	2.86376	0.0224114	3.84671	0.00991072	3.75989	0.0117096	NA	NA	NA	NA	NA	NA
Contig339	7	1	0	2	2.86376	0.0224114	3.84671	0.00991072	1.75989	0.0951888	NA	NA	-1.10387	0.519822	NA	NA
Contig596	7	1	2	1	2.86376	0.0224114	1.84671	0.07996	2.75989	0.0277756	-1.01706	0.553306	-0.103873	0.959383	0.913183	0.594459
Contig853	7	1	1	1	2.86376	0.0224114	2.84671	0.0232311	2.75989	0.0277756	-0.0170558	0.99333	-0.103873	0.959383	-0.0868173	0.966051
Contig940	7	1	0	0	2.86376	0.0224114	3.84671	0.00991072	3.75989	0.0117096	NA	NA	NA	NA	NA	NA
Contig1175	7	1	0	4	2.86376	0.0224114	3.84671	0.00991072	0.75989	0.391547	NA	NA	-2.10387	0.144627	NA	NA
Contig1204	7	1	7	2	2.86376	0.0224114	0.0393527	0.959298	1.75989	0.0951888	-2.82441	0.0243381	-1.10387	0.519822	1.72054	0.102767
Contig1569	7	1	2	6	2.86376	0.0224114	1.84671	0.07996	0.174928	0.827209	-1.01706	0.553306	-2.68884	0.0390868	-1.67178	0.127156
Contig1804	7	1	0	0	2.86376	0.0224114	3.84671	0.00991072	3.75989	0.0117096	NA	NA	NA	NA	NA	NA
Contig2042	7	1	8	6	2.86376	0.0224114	-0.153292	0.837146	0.174928	0.827209	-3.01706	0.0128829	-2.68884	0.0390868	0.32822	0.671902
Contig2159	7	1	0	0	2.86376	0.0224114	3.84671	0.00991072	3.75989	0.0117096	NA	NA	NA	NA	NA	NA
Contig2261	7	1	0	5	2.86376	0.0224114	3.84671	0.00991072	0.437962	0.601561	NA	NA	-2.4258	0.0753231	-3.40875	0.0356136
Contig2369	7	1	0	0	2.86376	0.0224114	3.84671	0.00991072	3.75989	0.0117096	NA	NA	NA	NA	NA	NA
Contig2438	7	1	0	3	2.86376	0.0224114	3.84671	0.00991072	1.17493	0.21763	NA	NA	-1.68884	0.27583	NA	NA
Contig2442	7	1	1	3	2.86376	0.0224114	2.84671	0.0232311	1.17493	0.21763	-0.0170558	0.99333	-1.68884	0.27583	-1.67178	0.280755
Contig2515	7	1	0	2	2.86376	0.0224114	3.84671	0.00991072	1.75989	0.0951888	NA	NA	-1.10387	0.519822	NA	NA
Contig2638	7	1	1	1	2.86376	0.0224114	2.84671	0.0232311	2.75989	0.0277756	-0.0170558	0.99333	-0.103873	0.959383	-0.0868173	0.966051
Contig2894	7	1	0	0	2.86376	0.0224114	3.84671	0.00991072	3.75989	0.0117096	NA	NA	NA	NA	NA	NA
Contig3211	7	1	3	3	2.86376	0.0224114	1.26175	0.185528	1.17493	0.21763	-1.60202	0.301421	-1.68884	0.27583	-0.0868173	0.941234
Contig3220	7	1	1	0	2.86376	0.0224114	2.84671	0.0232311	3.75989	0.0117096	-0.0170558	0.99333	NA	NA	NA	NA
Contig3508	7	1	0	0	2.86376	0.0224114	3.84671	0.00991072	3.75989	0.0117096	NA	NA	NA	NA	NA	NA
Contig3612	7	1	0	1	2.86376	0.0224114	3.84671	0.00991072	2.75989	0.0277756	NA	NA	-0.103873	0.959383	NA	NA
Contig3657	7	1	1	0	2.86376	0.0224114	2.84671	0.0232311	3.75989	0.0117096	-0.0170558	0.99333	NA	NA	NA	NA
Contig3854	7	1	1	4	2.86376	0.0224114	2.84671	0.0232311	0.75989	0.391547	-0.0170558	0.99333	-2.10387	0.144627	-2.08682	0.147951
Contig4251	7	1	0	0	2.86376	0.0224114	3.84671	0.00991072	3.75989	0.0117096	NA	NA	NA	NA	NA	NA
Contig4353	7	1	0	3	2.86376	0.0224114	3.84671	0.00991072	1.17493	0.21763	NA	NA	-1.68884	0.27583	NA	NA
Contig4385	7	1	2	0	2.86376	0.0224114	1.84671	0.07996	3.75989	0.0117096	-1.01706	0.553306	NA	NA	NA	NA
Contig4433	7	1	9	0	2.86376	0.0224114	-0.323217	0.655348	3.75989	0.0117096	-3.18698	0.00681879	NA	NA	4.08311	0.00355176
Contig4497	7	1	0	0	2.86376	0.0224114	3.84671	0.00991072	3.75989	0.0117096	NA	NA	NA	NA	NA	NA
Contig4749	7	1	0	1	2.86376	0.0224114	3.84671	0.00991072	2.75989	0.0277756	NA	NA	-0.103873	0.959383	NA	NA
Contig4859	7	1	0	0	2.86376	0.0224114	3.84671	0.00991072	3.75989	0.0117096	NA	NA	NA	NA	NA	NA
Contig4863	7	1	1	2	2.86376	0.0224114	2.84671	0.0232311	1.75989	0.0951888	-0.0170558	0.99333	-1.10387	0.519822	-1.08682	0.526333
Contig5833	7	1	5	2	2.86376	0.0224114	0.52478	0.531544	1.75989	0.0951888	-2.33898	0.0864736	-1.10387	0.519822	1.23511	0.281587
Contig7867	7	1	7	1	2.86376	0.0224114	0.0393527	0.959298	2.75989	0.0277756	-2.82441	0.0243381	-0.103873	0.959383	2.72054	0.0300516
Contig8658	7	1	2	2	2.86376	0.0224114	1.84671	0.07996	1.75989	0.0951888	-1.01706	0.553306	-1.10387	0.519822	-0.0868173	0.952003
Contig10200	7	1	1	9	2.86376	0.0224114	2.84671	0.0232311	-0.410035	0.571225	-0.0170558	0.99333	-3.2738	0.00543343	-3.25674	0.00568543
Contig11450	7	1	0	4	2.86376	0.0224114	3.84671	0.00991072	0.75989	0.391547	NA	NA	-2.10387	0.144627	NA	NA
Contig12020	7	1	3	5	2.86376	0.0224114	1.26175	0.185528	0.437962	0.601561	-1.60202	0.301421	-2.4258	0.0753231	-0.823783	0.426739
Contig14796	7	1	0	9	2.86376	0.0224114	3.84671	0.00991072	-0.410035	0.571225	NA	NA	-3.2738	0.00543343	-4.25674	0.00237026
Contig16085	7	1	0	1	2.86376	0.0224114	3.84671	0.00991072	2.75989	0.0277756	NA	NA	-0.103873	0.959383	NA	NA
Contig16955	7	1	0	6	2.86376	0.0224114	3.84671	0.00991072	0.174928	0.827209	NA	NA	-2.68884	0.0390868	-3.67178	0.0178355
Contig17038	7	1	0	0	2.86376	0.0224114	3.84671	0.00991072	3.75989	0.0117096	NA	NA	NA	NA	NA	NA
Contig17282	7	1	1	1	2.86376	0.0224114	2.84671	0.0232311	2.75989	0.0277756	-0.0170558	0.99333	-0.103873	0.959383	-0.0868173	0.966051
Contig21437	7	1	7	1	2.86376	0.0224114	0.0393527	0.959298	2.75989	0.0277756	-2.82441	0.0243381	-0.103873	0.959383	2.72054	0.0300516
Contig22212	7	1	1	4	2.86376	0.0224114	2.84671	0.0232311	0.75989	0.391547	-0.0170558	0.99333	-2.10387	0.144627	-2.08682	0.147951
Contig1790	8	0	0	1	4.05641	0.00492385	4.03935	0.00511005	2.95254	0.0149351	NA	NA	NA	NA	NA	NA
Contig2101	8	0	1	3	4.05641	0.00492385	3.03935	0.0122291	1.36757	0.137885	NA	NA	NA	NA	-1.67178	0.280755
Contig2989	8	0	2	2	4.05641	0.00492385	2.03935	0.0455857	1.95254	0.0556019	NA	NA	NA	NA	-0.0868173	0.952003
Contig3201	8	0	2	1	4.05641	0.00492385	2.03935	0.0455857	2.95254	0.0149351	NA	NA	NA	NA	0.913183	0.594459
Contig4682	8	0	0	4	4.05641	0.00492385	4.03935	0.00511005	0.952535	0.266786	NA	NA	NA	NA	NA	NA
Contig5671	8	0	4	3	4.05641	0.00492385	1.03935	0.225634	1.36757	0.137885	NA	NA	NA	NA	0.32822	0.764571
Contig7974	8	0	2	0	4.05641	0.00492385	2.03935	0.0455857	3.95254	0.00614595	NA	NA	NA	NA	NA	NA
Contig8713	8	0	2	2	4.05641	0.00492385	2.03935	0.0455857	1.95254	0.0556019	NA	NA	NA	NA	-0.0868173	0.952003
Contig13414	8	0	6	6	4.05641	0.00492385	0.45439	0.557711	0.367573	0.635325	-3.60202	0.0201523	-3.68884	0.0173008	-0.0868173	0.916967
Contig286	8	1	10	2	3.05641	0.0117473	-0.282575	0.6787	1.95254	0.0556019	-3.33898	0.00361121	-1.10387	0.519822	2.23511	0.0204906
Contig380	8	1	0	0	3.05641	0.0117473	4.03935	0.00511005	3.95254	0.00614595	NA	NA	NA	NA	NA	NA
Contig876	8	1	0	1	3.05641	0.0117473	4.03935	0.00511005	2.95254	0.0149351	NA	NA	-0.103873	0.959383	NA	NA
Contig1149	8	1	2	0	3.05641	0.0117473	2.03935	0.0455857	3.95254	0.00614595	-1.01706	0.553306	NA	NA	NA	NA
Contig1197	8	1	0	1	3.05641	0.0117473	4.03935	0.00511005	2.95254	0.0149351	NA	NA	-0.103873	0.959383	NA	NA
Contig2008	8	1	0	2	3.05641	0.0117473	4.03935	0.00511005	1.95254	0.0556019	NA	NA	-1.10387	0.519822	NA	NA
Contig2602	8	1	0	2	3.05641	0.0117473	4.03935	0.00511005	1.95254	0.0556019	NA	NA	-1.10387	0.519822	NA	NA
Contig2671	8	1	6	3	3.05641	0.0117473	0.45439	0.557711	1.36757	0.137885	-2.60202	0.0459314	-1.68884	0.27583	0.913183	0.356463
Contig2957	8	1	0	3	3.05641	0.0117473	4.03935	0.00511005	1.36757	0.137885	NA	NA	-1.68884	0.27583	NA	NA
Contig3092	8	1	0	0	3.05641	0.0117473	4.03935	0.00511005	3.95254	0.00614595	NA	NA	NA	NA	NA	NA
Contig3236	8	1	0	4	3.05641	0.0117473	4.03935	0.00511005	0.952535	0.266786	NA	NA	-2.10387	0.144627	NA	NA
Contig3357	8	1	0	1	3.05641	0.0117473	4.03935	0.00511005	2.95254	0.0149351	NA	NA	-0.103873	0.959383	NA	NA
Contig3610	8	1	3	0	3.05641	0.0117473	1.45439	0.114596	3.95254	0.00614595	-1.60202	0.301421	NA	NA	NA	NA
Contig3939	8	1	0	0	3.05641	0.0117473	4.03935	0.00511005	3.95254	0.00614595	NA	NA	NA	NA	NA	NA
Contig4157	8	1	0	7	3.05641	0.0117473	4.03935	0.00511005	0.14518	0.845649	NA	NA	-2.91123	0.0202493	-3.89417	0.00902198
Contig4560	8	1	0	3	3.05641	0.0117473	4.03935	0.00511005	1.36757	0.137885	NA	NA	-1.68884	0.27583	NA	NA
Contig6444	8	1	4	1	3.05641	0.0117473	1.03935	0.225634	2.95254	0.0149351	-2.01706	0.162072	-0.103873	0.959383	1.91318	0.184699
Contig7100	8	1	19	7	3.05641	0.0117473	-1.20857	0.0375175	0.14518	0.845649	-4.26498	1.27465e-05	-2.91123	0.0202493	1.35376	0.0242048
Contig10761	8	1	13	11	3.05641	0.0117473	-0.661087	0.300757	-0.506896	0.446649	-3.7175	0.000540508	-3.5633	0.00146422	0.154191	0.793779
Contig12986	8	1	0	2	3.05641	0.0117473	4.03935	0.00511005	1.95254	0.0556019	NA	NA	-1.10387	0.519822	NA	NA
Contig14366	8	1	8	10	3.05641	0.0117473	0.0393527	0.95649	-0.369393	0.58815	-3.01706	0.0128829	-3.4258	0.00281842	-0.408745	0.548971
Contig15012	8	1	0	9	3.05641	0.0117473	4.03935	0.00511005	-0.21739	0.756256	NA	NA	-3.2738	0.00543343	-4.25674	0.00237026
Contig16560	8	1	2	17	3.05641	0.0117473	2.03935	0.0455857	-1.13493	0.0574589	-1.01706	0.553306	-4.19134	3.00957e-05	-3.17428	0.000171426
Contig17244	8	1	0	1	3.05641	0.0117473	4.03935	0.00511005	2.95254	0.0149351	NA	NA	-0.103873	0.959383	NA	NA
Contig19147	8	1	1	2	3.05641	0.0117473	3.03935	0.0122291	1.95254	0.0556019	-0.0170558	0.99333	-1.10387	0.519822	-1.08682	0.526333
Contig21503	8	1	2	6	3.05641	0.0117473	2.03935	0.0455857	0.367573	0.635325	-1.01706	0.553306	-2.68884	0.0390868	-1.67178	0.127156
Contig13	8	2	1	1	2.05641	0.043797	3.03935	0.0122291	2.95254	0.0149351	0.982944	0.566691	0.896127	0.601327	-0.0868173	0.966051
Contig505	8	2	2	0	2.05641	0.043797	2.03935	0.0455857	3.95254	0.00614595	-0.0170558	0.990567	NA	NA	NA	NA
Contig840	8	2	0	1	2.05641	0.043797	4.03935	0.00511005	2.95254	0.0149351	NA	NA	0.896127	0.601327	NA	NA
Contig960	8	2	5	1	2.05641	0.043797	0.717425	0.3765	2.95254	0.0149351	-1.33898	0.243185	0.896127	0.601327	2.23511	0.101312
Contig1304	8	2	2	1	2.05641	0.043797	2.03935	0.0455857	2.95254	0.0149351	-0.0170558	0.990567	0.896127	0.601327	0.913183	0.594459
Contig1505	8	2	4	2	2.05641	0.043797	1.03935	0.225634	1.95254	0.0556019	-1.01706	0.401823	-0.103873	0.942583	0.913183	0.451504
Contig1510	8	2	2	13	2.05641	0.043797	2.03935	0.0455857	-0.747904	0.241706	-0.0170558	0.990567	-2.80431	0.00190434	-2.78726	0.00203159
Contig1834	8	2	1	20	2.05641	0.043797	3.03935	0.0122291	-1.36939	0.0169705	0.982944	0.566691	-3.4258	2.3987e-05	-4.40875	4.85985e-06
Contig1917	8	2	2	6	2.05641	0.043797	2.03935	0.0455857	0.367573	0.635325	-0.0170558	0.990567	-1.68884	0.123286	-1.67178	0.127156
Contig2300	8	2	4	7	2.05641	0.043797	1.03935	0.225634	0.14518	0.845649	-1.01706	0.401823	-1.91123	0.0698943	-0.894172	0.313269
Contig2312	8	2	4	2	2.05641	0.043797	1.03935	0.225634	1.95254	0.0556019	-1.01706	0.401823	-0.103873	0.942583	0.913183	0.451504
Contig2900	8	2	0	0	2.05641	0.043797	4.03935	0.00511005	3.95254	0.00614595	NA	NA	NA	NA	NA	NA
Contig2960	8	2	1	3	2.05641	0.043797	3.03935	0.0122291	1.36757	0.137885	0.982944	0.566691	-0.688836	0.597099	-1.67178	0.280755
Contig3137	8	2	3	2	2.05641	0.043797	1.45439	0.114596	1.95254	0.0556019	-0.602018	0.644216	-0.103873	0.942583	0.498145	0.702303
Contig3242	8	2	0	0	2.05641	0.043797	4.03935	0.00511005	3.95254	0.00614595	NA	NA	NA	NA	NA	NA
Contig3774	8	2	0	0	2.05641	0.043797	4.03935	0.00511005	3.95254	0.00614595	NA	NA	NA	NA	NA	NA
Contig3817	8	2	4	3	2.05641	0.043797	1.03935	0.225634	1.36757	0.137885	-1.01706	0.401823	-0.688836	0.597099	0.32822	0.764571
Contig4277	8	2	1	1	2.05641	0.043797	3.03935	0.0122291	2.95254	0.0149351	0.982944	0.566691	0.896127	0.601327	-0.0868173	0.966051
Contig4479	8	2	2	3	2.05641	0.043797	2.03935	0.0455857	1.36757	0.137885	-0.0170558	0.990567	-0.688836	0.597099	-0.67178	0.606247
Contig6520	8	2	2	0	2.05641	0.043797	2.03935	0.0455857	3.95254	0.00614595	-0.0170558	0.990567	NA	NA	NA	NA
Contig6861	8	2	5	11	2.05641	0.043797	0.717425	0.3765	-0.506896	0.446649	-1.33898	0.243185	-2.5633	0.00649186	-1.22432	0.102138
Contig6906	8	2	1	0	2.05641	0.043797	3.03935	0.0122291	3.95254	0.00614595	0.982944	0.566691	NA	NA	NA	NA
Contig7795	8	2	4	1	2.05641	0.043797	1.03935	0.225634	2.95254	0.0149351	-1.01706	0.401823	0.896127	0.601327	1.91318	0.184699
Contig8804	8	2	6	3	2.05641	0.043797	0.45439	0.557711	1.36757	0.137885	-1.60202	0.143894	-0.688836	0.597099	0.913183	0.356463
Contig10951	8	2	3	4	2.05641	0.043797	1.45439	0.114596	0.952535	0.266786	-0.602018	0.644216	-1.10387	0.362706	-0.501855	0.647012
Contig12399	8	2	0	2	2.05641	0.043797	4.03935	0.00511005	1.95254	0.0556019	NA	NA	-0.103873	0.942583	NA	NA
Contig12689	8	2	3	3	2.05641	0.043797	1.45439	0.114596	1.36757	0.137885	-0.602018	0.644216	-0.688836	0.597099	-0.0868173	0.941234
Contig12777	8	2	6	3	2.05641	0.043797	0.45439	0.557711	1.36757	0.137885	-1.60202	0.143894	-0.688836	0.597099	0.913183	0.356463
Contig13350	8	2	1	2	2.05641	0.043797	3.03935	0.0122291	1.95254	0.0556019	0.982944	0.566691	-0.103873	0.942583	-1.08682	0.526333
Contig15419	8	2	3	3	2.05641	0.043797	1.45439	0.114596	1.36757	0.137885	-0.602018	0.644216	-0.688836	0.597099	-0.0868173	0.941234
Contig17634	8	2	0	0	2.05641	0.043797	4.03935	0.00511005	3.95254	0.00614595	NA	NA	NA	NA	NA	NA
Contig18565	8	2	2	2	2.05641	0.043797	2.03935	0.0455857	1.95254	0.0556019	-0.0170558	0.990567	-0.103873	0.942583	-0.0868173	0.952003
Contig18919	8	2	0	0	2.05641	0.043797	4.03935	0.00511005	3.95254	0.00614595	NA	NA	NA	NA	NA	NA
Contig19430	8	2	3	1	2.05641	0.043797	1.45439	0.114596	2.95254	0.0149351	-0.602018	0.644216	0.896127	0.601327	1.49815	0.333746
Contig255	9	0	0	1	4.22633	0.00255019	4.20928	0.00265582	3.12246	0.00802657	NA	NA	NA	NA	NA	NA
Contig1723	9	0	0	3	4.22633	0.00255019	4.20928	0.00265582	1.5375	0.0858115	NA	NA	NA	NA	NA	NA
Contig2756	9	0	0	0	4.22633	0.00255019	4.20928	0.00265582	4.12246	0.00324962	NA	NA	NA	NA	NA	NA
Contig3442	9	0	0	5	4.22633	0.00255019	4.20928	0.00265582	0.800532	0.309476	NA	NA	-3.4258	0.0346837	-3.40875	0.0356136
Contig7295	9	0	1	1	4.22633	0.00255019	3.20928	0.00643796	3.12246	0.00802657	NA	NA	NA	NA	-0.0868173	0.966051
Contig12805	9	0	0	2	4.22633	0.00255019	4.20928	0.00265582	2.12246	0.0321205	NA	NA	NA	NA	NA	NA
Contig171	9	1	0	3	3.22633	0.00615864	4.20928	0.00265582	1.5375	0.0858115	NA	NA	-1.68884	0.27583	NA	NA
Contig479	9	1	5	7	3.22633	0.00615864	0.88735	0.259947	0.315105	0.663451	-2.33898	0.0864736	-2.91123	0.0202493	-0.572244	0.49501
Contig975	9	1	0	5	3.22633	0.00615864	4.20928	0.00265582	0.800532	0.309476	NA	NA	-2.4258	0.0753231	-3.40875	0.0356136
Contig1432	9	1	2	0	3.22633	0.00615864	2.20928	0.0257134	4.12246	0.00324962	-1.01706	0.553306	NA	NA	NA	NA
Contig1744	9	1	0	5	3.22633	0.00615864	4.20928	0.00265582	0.800532	0.309476	NA	NA	-2.4258	0.0753231	-3.40875	0.0356136
Contig2489	9	1	5	12	3.22633	0.00615864	0.88735	0.259947	-0.462502	0.464875	-2.33898	0.0864736	-3.68884	0.000762103	-1.34985	0.065504
Contig2791	9	1	7	9	3.22633	0.00615864	0.401923	0.578872	-0.0474646	0.944354	-2.82441	0.0243381	-3.2738	0.00543343	-0.449387	0.534803
Contig2994	9	1	12	2	3.22633	0.00615864	-0.375685	0.552752	2.12246	0.0321205	-3.60202	0.00101642	-1.10387	0.519822	2.49815	0.00671357
Contig3775	9	1	5	10	3.22633	0.00615864	0.88735	0.259947	-0.199468	0.763298	-2.33898	0.0864736	-3.4258	0.00281842	-1.08682	0.156533
Contig3851	9	1	0	0	3.22633	0.00615864	4.20928	0.00265582	4.12246	0.00324962	NA	NA	NA	NA	NA	NA
Contig4179	9	1	2	1	3.22633	0.00615864	2.20928	0.0257134	3.12246	0.00802657	-1.01706	0.553306	-0.103873	0.959383	0.913183	0.594459
Contig4237	9	1	0	0	3.22633	0.00615864	4.20928	0.00265582	4.12246	0.00324962	NA	NA	NA	NA	NA	NA
Contig5069	9	1	10	2	3.22633	0.00615864	-0.11265	0.864952	2.12246	0.0321205	-3.33898	0.00361121	-1.10387	0.519822	2.23511	0.0204906
Contig5330	9	1	1	3	3.22633	0.00615864	3.20928	0.00643796	1.5375	0.0858115	-0.0170558	0.99333	-1.68884	0.27583	-1.67178	0.280755
Contig7801	9	1	1	5	3.22633	0.00615864	3.20928	0.00643796	0.800532	0.309476	-0.0170558	0.99333	-2.4258	0.0753231	-2.40875	0.0774269
Contig8524	9	1	3	3	3.22633	0.00615864	1.62432	0.0695417	1.5375	0.0858115	-1.60202	0.301421	-1.68884	0.27583	-0.0868173	0.941234
Contig9420	9	1	1	2	3.22633	0.00615864	3.20928	0.00643796	2.12246	0.0321205	-0.0170558	0.99333	-1.10387	0.519822	-1.08682	0.526333
Contig9529	9	1	1	2	3.22633	0.00615864	3.20928	0.00643796	2.12246	0.0321205	-0.0170558	0.99333	-1.10387	0.519822	-1.08682	0.526333
Contig14310	9	1	0	9	3.22633	0.00615864	4.20928	0.00265582	-0.0474646	0.944354	NA	NA	-3.2738	0.00543343	-4.25674	0.00237026
Contig17113	9	1	0	1	3.22633	0.00615864	4.20928	0.00265582	3.12246	0.00802657	NA	NA	-0.103873	0.959383	NA	NA
Contig19074	9	1	1	13	3.22633	0.00615864	3.20928	0.00643796	-0.577979	0.35145	-0.0170558	0.99333	-3.80431	0.00039748	-3.78726	0.000422638
Contig59	9	2	4	4	2.22633	0.0245862	1.20928	0.146526	1.12246	0.177753	-1.01706	0.401823	-1.10387	0.362706	-0.0868173	0.932163
Contig1148	9	2	2	3	2.22633	0.0245862	2.20928	0.0257134	1.5375	0.0858115	-0.0170558	0.990567	-0.688836	0.597099	-0.67178	0.606247
Contig2170	9	2	0	2	2.22633	0.0245862	4.20928	0.00265582	2.12246	0.0321205	NA	NA	-0.103873	0.942583	NA	NA
Contig3179	9	2	0	6	2.22633	0.0245862	4.20928	0.00265582	0.537498	0.475098	NA	NA	-1.68884	0.123286	-3.67178	0.0178355
Contig3663	9	2	0	0	2.22633	0.0245862	4.20928	0.00265582	4.12246	0.00324962	NA	NA	NA	NA	NA	NA
Contig3964	9	2	1	9	2.22633	0.0245862	3.20928	0.00643796	-0.0474646	0.944354	0.982944	0.566691	-2.2738	0.0216592	-3.25674	0.00568543
Contig4259	9	2	6	2	2.22633	0.0245862	0.624315	0.406793	2.12246	0.0321205	-1.60202	0.143894	-0.103873	0.942583	1.49815	0.171631
Contig4500	9	2	0	2	2.22633	0.0245862	4.20928	0.00265582	2.12246	0.0321205	NA	NA	-0.103873	0.942583	NA	NA
Contig4543	9	2	0	4	2.22633	0.0245862	4.20928	0.00265582	1.12246	0.177753	NA	NA	-1.10387	0.362706	NA	NA
Contig5055	9	2	1	11	2.22633	0.0245862	3.20928	0.00643796	-0.336971	0.602352	0.982944	0.566691	-2.5633	0.00649186	-3.54625	0.00154474
Contig5990	9	2	4	2	2.22633	0.0245862	1.20928	0.146526	2.12246	0.0321205	-1.01706	0.401823	-0.103873	0.942583	0.913183	0.451504
Contig8425	9	2	12	3	2.22633	0.0245862	-0.375685	0.552752	1.5375	0.0858115	-2.60202	0.00476026	-0.688836	0.597099	1.91318	0.0215922
Contig9187	9	2	1	1	2.22633	0.0245862	3.20928	0.00643796	3.12246	0.00802657	0.982944	0.566691	0.896127	0.601327	-0.0868173	0.966051
Contig9906	9	2	5	9	2.22633	0.0245862	0.88735	0.259947	-0.0474646	0.944354	-1.33898	0.243185	-2.2738	0.0216592	-0.934814	0.235232
Contig11317	9	2	1	3	2.22633	0.0245862	3.20928	0.00643796	1.5375	0.0858115	0.982944	0.566691	-0.688836	0.597099	-1.67178	0.280755
Contig12938	9	2	3	11	2.22633	0.0245862	1.62432	0.0695417	-0.336971	0.602352	-0.602018	0.644216	-2.5633	0.00649186	-1.96129	0.0211918
Contig13938	9	2	7	10	2.22633	0.0245862	0.401923	0.578872	-0.199468	0.763298	-1.82441	0.0836817	-2.4258	0.011897	-0.60139	0.393766
Contig14027	9	2	4	7	2.22633	0.0245862	1.20928	0.146526	0.315105	0.663451	-1.01706	0.401823	-1.91123	0.0698943	-0.894172	0.313269
Contig14520	9	2	2	1	2.22633	0.0245862	2.20928	0.0257134	3.12246	0.00802657	-0.0170558	0.990567	0.896127	0.601327	0.913183	0.594459
Contig14734	9	2	3	2	2.22633	0.0245862	1.62432	0.0695417	2.12246	0.0321205	-0.602018	0.644216	-0.103873	0.942583	0.498145	0.702303
Contig17062	9	2	0	4	2.22633	0.0245862	4.20928	0.00265582	1.12246	0.177753	NA	NA	-1.10387	0.362706	NA	NA
Contig18488	9	2	0	9	2.22633	0.0245862	4.20928	0.00265582	-0.0474646	0.944354	NA	NA	-2.2738	0.0216592	-4.25674	0.00237026
Contig19845	9	2	0	3	2.22633	0.0245862	4.20928	0.00265582	1.5375	0.0858115	NA	NA	-0.688836	0.597099	NA	NA
Contig20886	9	2	3	2	2.22633	0.0245862	1.62432	0.0695417	2.12246	0.0321205	-0.602018	0.644216	-0.103873	0.942583	0.498145	0.702303
Contig23124	9	2	0	1	2.22633	0.0245862	4.20928	0.00265582	3.12246	0.00802657	NA	NA	0.896127	0.601327	NA	NA
Contig23558	9	2	3	9	2.22633	0.0245862	1.62432	0.0695417	-0.0474646	0.944354	-0.602018	0.644216	-2.2738	0.0216592	-1.67178	0.0617267
Contig329	10	0	1	2	4.37834	0.00133071	3.36128	0.00339168	2.27446	0.0183902	NA	NA	NA	NA	-1.08682	0.526333
Contig369	10	0	0	5	4.37834	0.00133071	4.36128	0.00139051	0.952535	0.214393	NA	NA	-3.4258	0.0346837	-3.40875	0.0356136
Contig1251	10	0	1	5	4.37834	0.00133071	3.36128	0.00339168	0.952535	0.214393	NA	NA	-3.4258	0.0346837	-2.40875	0.0774269
Contig1401	10	0	1	4	4.37834	0.00133071	3.36128	0.00339168	1.27446	0.11617	NA	NA	NA	NA	-2.08682	0.147951
Contig3288	10	0	2	26	4.37834	0.00133071	2.36128	0.0143808	-1.42598	0.005003	NA	NA	-5.80431	6.52735e-08	-3.78726	6.16718e-07
Contig4783	10	0	2	1	4.37834	0.00133071	2.36128	0.0143808	3.27446	0.00431454	NA	NA	NA	NA	0.913183	0.594459
Contig14728	10	0	6	10	4.37834	0.00133071	0.776318	0.289575	-0.0474646	0.941349	-3.60202	0.0201523	-4.4258	0.00117531	-0.823783	0.261009
Contig356	10	1	0	1	3.37834	0.0032314	4.36128	0.00139051	3.27446	0.00431454	NA	NA	-0.103873	0.959383	NA	NA
Contig405	10	1	0	6	3.37834	0.0032314	4.36128	0.00139051	0.689501	0.34689	NA	NA	-2.68884	0.0390868	-3.67178	0.0178355
Contig974	10	1	6	5	3.37834	0.0032314	0.776318	0.289575	0.952535	0.214393	-2.60202	0.0459314	-2.4258	0.0753231	0.176217	0.839774
Contig1288	10	1	1	0	3.37834	0.0032314	3.36128	0.00339168	4.27446	0.00173001	-0.0170558	0.99333	NA	NA	NA	NA
Contig1609	10	1	1	7	3.37834	0.0032314	3.36128	0.00339168	0.467109	0.50779	-0.0170558	0.99333	-2.91123	0.0202493	-2.89417	0.0210064
Contig2227	10	1	0	3	3.37834	0.0032314	4.36128	0.00139051	1.6895	0.0526056	NA	NA	-1.68884	0.27583	NA	NA
Contig3389	10	1	1	2	3.37834	0.0032314	3.36128	0.00339168	2.27446	0.0183902	-0.0170558	0.99333	-1.10387	0.519822	-1.08682	0.526333
Contig4281	10	1	1	4	3.37834	0.0032314	3.36128	0.00339168	1.27446	0.11617	-0.0170558	0.99333	-2.10387	0.144627	-2.08682	0.147951
Contig4794	10	1	1	7	3.37834	0.0032314	3.36128	0.00339168	0.467109	0.50779	-0.0170558	0.99333	-2.91123	0.0202493	-2.89417	0.0210064
Contig7398	10	1	7	6	3.37834	0.0032314	0.553926	0.432243	0.689501	0.34689	-2.82441	0.0243381	-2.68884	0.0390868	0.135575	0.865636
Contig10182	10	1	0	2	3.37834	0.0032314	4.36128	0.00139051	2.27446	0.0183902	NA	NA	-1.10387	0.519822	NA	NA
Contig10921	10	1	1	2	3.37834	0.0032314	3.36128	0.00339168	2.27446	0.0183902	-0.0170558	0.99333	-1.10387	0.519822	-1.08682	0.526333
Contig12760	10	1	0	7	3.37834	0.0032314	4.36128	0.00139051	0.467109	0.50779	NA	NA	-2.91123	0.0202493	-3.89417	0.00902198
Contig17059	10	1	6	0	3.37834	0.0032314	0.776318	0.289575	4.27446	0.00173001	-2.60202	0.0459314	NA	NA	3.49815	0.0240088
Contig18162	10	1	1	18	3.37834	0.0032314	3.36128	0.00339168	-0.895462	0.107886	-0.0170558	0.99333	-4.2738	1.58828e-05	-4.25674	1.72011e-05
Contig201	10	2	3	5	2.37834	0.0136857	1.77632	0.0415805	0.952535	0.214393	-0.602018	0.644216	-1.4258	0.213822	-0.823783	0.426739
Contig620	10	2	0	0	2.37834	0.0136857	4.36128	0.00139051	4.27446	0.00173001	NA	NA	NA	NA	NA	NA
Contig1041	10	2	17	2	2.37834	0.0136857	-0.726182	0.198686	2.27446	0.0183902	-3.10452	0.000238413	-0.103873	0.942583	3.00065	0.00038198
Contig1343	10	2	2	7	2.37834	0.0136857	2.36128	0.0143808	0.467109	0.50779	-0.0170558	0.990567	-1.91123	0.0698943	-1.89417	0.0724557
Contig1582	10	2	1	2	2.37834	0.0136857	3.36128	0.00339168	2.27446	0.0183902	0.982944	0.566691	-0.103873	0.942583	-1.08682	0.526333
Contig1861	10	2	1	0	2.37834	0.0136857	3.36128	0.00339168	4.27446	0.00173001	0.982944	0.566691	NA	NA	NA	NA
Contig3128	10	2	0	1	2.37834	0.0136857	4.36128	0.00139051	3.27446	0.00431454	NA	NA	0.896127	0.601327	NA	NA
Contig3414	10	2	2	7	2.37834	0.0136857	2.36128	0.0143808	0.467109	0.50779	-0.0170558	0.990567	-1.91123	0.0698943	-1.89417	0.0724557
Contig5438	10	2	18	4	2.37834	0.0136857	-0.808644	0.146541	1.27446	0.11617	-3.18698	0.000130092	-1.10387	0.362706	2.08311	0.00293131
Contig6850	10	2	1	0	2.37834	0.0136857	3.36128	0.00339168	4.27446	0.00173001	0.982944	0.566691	NA	NA	NA	NA
Contig11520	10	2	1	1	2.37834	0.0136857	3.36128	0.00339168	3.27446	0.00431454	0.982944	0.566691	0.896127	0.601327	-0.0868173	0.966051
Contig12671	10	2	3	6	2.37834	0.0136857	1.77632	0.0415805	0.689501	0.34689	-0.602018	0.644216	-1.68884	0.123286	-1.08682	0.27244
Contig19394	10	2	6	9	2.37834	0.0136857	0.776318	0.289575	0.104538	0.874591	-1.60202	0.143894	-2.2738	0.0216592	-0.67178	0.371975
Contig19868	10	2	2	1	2.37834	0.0136857	2.36128	0.0143808	3.27446	0.00431454	-0.0170558	0.990567	0.896127	0.601327	0.913183	0.594459
Contig21811	10	2	1	9	2.37834	0.0136857	3.36128	0.00339168	0.104538	0.874591	0.982944	0.566691	-2.2738	0.0216592	-3.25674	0.00568543
Contig80	10	3	2	4	1.79337	0.0396515	2.36128	0.0143808	1.27446	0.11617	0.567907	0.663095	-0.518911	0.635838	-1.08682	0.370216
Contig250	10	3	6	2	1.79337	0.0396515	0.776318	0.289575	2.27446	0.0183902	-1.01706	0.304518	0.481089	0.712006	1.49815	0.171631
Contig382	10	3	0	6	1.79337	0.0396515	4.36128	0.00139051	0.689501	0.34689	NA	NA	-1.10387	0.264939	-3.67178	0.0178355
Contig1083	10	3	6	1	1.79337	0.0396515	0.776318	0.289575	3.27446	0.00431454	-1.01706	0.304518	1.48109	0.339231	2.49815	0.0552685
Contig2329	10	3	1	0	1.79337	0.0396515	3.36128	0.00339168	4.27446	0.00173001	1.56791	0.311832	NA	NA	NA	NA
Contig2445	10	3	0	0	1.79337	0.0396515	4.36128	0.00139051	4.27446	0.00173001	NA	NA	NA	NA	NA	NA
Contig3039	10	3	13	5	1.79337	0.0396515	-0.339159	0.574558	0.952535	0.214393	-2.13253	0.00899965	-0.840839	0.417182	1.29169	0.0721651
Contig3649	10	3	2	7	1.79337	0.0396515	2.36128	0.0143808	0.467109	0.50779	0.567907	0.663095	-1.32627	0.163919	-1.89417	0.0724557
Contig5029	10	3	1	1	1.79337	0.0396515	3.36128	0.00339168	3.27446	0.00431454	1.56791	0.311832	1.48109	0.339231	-0.0868173	0.966051
Contig7957	10	3	6	5	1.79337	0.0396515	0.776318	0.289575	0.952535	0.214393	-1.01706	0.304518	-0.840839	0.417182	0.176217	0.839774
Contig9036	10	3	1	2	1.79337	0.0396515	3.36128	0.00339168	2.27446	0.0183902	1.56791	0.311832	0.481089	0.712006	-1.08682	0.526333
Contig9446	10	3	24	13	1.79337	0.0396515	-1.22368	0.018232	-0.425976	0.480772	-3.01706	1.64987e-05	-2.21935	0.00654271	0.797705	0.100245
Contig10513	10	3	4	7	1.79337	0.0396515	1.36128	0.0933396	0.467109	0.50779	-0.432093	0.69345	-1.32627	0.163919	-0.894172	0.313269
Contig10953	10	3	4	12	1.79337	0.0396515	1.36128	0.0933396	-0.310499	0.614441	-0.432093	0.69345	-2.10387	0.0115138	-1.67178	0.0309834
Contig11809	10	3	4	5	1.79337	0.0396515	1.36128	0.0933396	0.952535	0.214393	-0.432093	0.69345	-0.840839	0.417182	-0.408745	0.671737
Contig13657	10	3	1	3	1.79337	0.0396515	3.36128	0.00339168	1.6895	0.0526056	1.56791	0.311832	-0.103873	0.92971	-1.67178	0.280755
Contig14430	10	3	6	12	1.79337	0.0396515	0.776318	0.289575	-0.310499	0.614441	-1.01706	0.304518	-2.10387	0.0115138	-1.08682	0.120647
Contig15453	10	3	7	6	1.79337	0.0396515	0.553926	0.432243	0.689501	0.34689	-1.23945	0.193437	-1.10387	0.264939	0.135575	0.865636
Contig17223	10	3	6	3	1.79337	0.0396515	0.776318	0.289575	1.6895	0.0526056	-1.01706	0.304518	-0.103873	0.92971	0.913183	0.356463
Contig18572	10	3	5	9	1.79337	0.0396515	1.03935	0.175511	0.104538	0.874591	-0.754021	0.46703	-1.68884	0.0590934	-0.934814	0.235232
Contig18950	10	3	9	6	1.79337	0.0396515	0.191356	0.772659	0.689501	0.34689	-1.60202	0.0734695	-1.10387	0.264939	0.498145	0.507956
Contig22201	10	3	2	1	1.79337	0.0396515	2.36128	0.0143808	3.27446	0.00431454	0.567907	0.663095	1.48109	0.339231	0.913183	0.594459
Contig2614	11	0	2	5	4.51584	0.000699232	2.49878	0.0079875	1.09004	0.145651	NA	NA	-3.4258	0.0346837	-1.40875	0.219397
Contig3000	11	0	0	0	4.51584	0.000699232	4.49878	0.000733047	4.41197	0.00092693	NA	NA	NA	NA	NA	NA
Contig16436	11	0	0	2	4.51584	0.000699232	4.49878	0.000733047	2.41197	0.0104524	NA	NA	NA	NA	NA	NA
Contig4688	11	1	2	3	3.51584	0.00169767	2.49878	0.0079875	1.827	0.031839	-1.01706	0.553306	-1.68884	0.27583	-0.67178	0.606247
Contig5798	11	1	5	1	3.51584	0.00169767	1.17686	0.116201	3.41197	0.00232084	-2.33898	0.0864736	-0.103873	0.959383	2.23511	0.101312
Contig9109	11	1	4	1	3.51584	0.00169767	1.49878	0.058479	3.41197	0.00232084	-2.01706	0.162072	-0.103873	0.959383	1.91318	0.184699
Contig1334	11	2	1	4	2.51584	0.0075663	3.49878	0.00178893	1.41197	0.0746629	0.982944	0.566691	-1.10387	0.362706	-2.08682	0.147951
Contig1517	11	2	9	1	2.51584	0.0075663	0.328859	0.611126	3.41197	0.00232084	-2.18698	0.02725	0.896127	0.601327	3.08311	0.00884585
Contig2346	11	2	0	2	2.51584	0.0075663	4.49878	0.000733047	2.41197	0.0104524	NA	NA	-0.103873	0.942583	NA	NA
Contig2568	11	2	0	5	2.51584	0.0075663	4.49878	0.000733047	1.09004	0.145651	NA	NA	-1.4258	0.213822	-3.40875	0.0356136
Contig3881	11	2	5	0	2.51584	0.0075663	1.17686	0.116201	4.41197	0.00092693	-1.33898	0.243185	NA	NA	3.23511	0.046122
Contig3989	11	2	3	6	2.51584	0.0075663	1.91382	0.0245524	0.827005	0.247913	-0.602018	0.644216	-1.68884	0.123286	-1.08682	0.27244
Contig4854	11	2	4	2	2.51584	0.0075663	1.49878	0.058479	2.41197	0.0104524	-1.01706	0.401823	-0.103873	0.942583	0.913183	0.451504
Contig5008	11	2	8	4	2.51584	0.0075663	0.498784	0.453966	1.41197	0.0746629	-2.01706	0.0480104	-1.10387	0.362706	0.913183	0.286974
Contig6929	11	2	9	2	2.51584	0.0075663	0.328859	0.611126	2.41197	0.0104524	-2.18698	0.02725	-0.103873	0.942583	2.08311	0.0354213
Contig11472	11	2	0	2	2.51584	0.0075663	4.49878	0.000733047	2.41197	0.0104524	NA	NA	-0.103873	0.942583	NA	NA
Contig13015	11	2	4	9	2.51584	0.0075663	1.49878	0.058479	0.242042	0.708224	-1.01706	0.401823	-2.2738	0.0216592	-1.25674	0.131255
Contig13732	11	2	3	5	2.51584	0.0075663	1.91382	0.0245524	1.09004	0.145651	-0.602018	0.644216	-1.4258	0.213822	-0.823783	0.426739
Contig16237	11	2	1	6	2.51584	0.0075663	3.49878	0.00178893	0.827005	0.247913	0.982944	0.566691	-1.68884	0.123286	-2.67178	0.040366
Contig16411	11	2	4	3	2.51584	0.0075663	1.49878	0.058479	1.827	0.031839	-1.01706	0.401823	-0.688836	0.597099	0.32822	0.764571
Contig18858	11	2	2	7	2.51584	0.0075663	2.49878	0.0079875	0.604612	0.379991	-0.0170558	0.990567	-1.91123	0.0698943	-1.89417	0.0724557
Contig19513	11	2	4	3	2.51584	0.0075663	1.49878	0.058479	1.827	0.031839	-1.01706	0.401823	-0.688836	0.597099	0.32822	0.764571
Contig21349	11	2	1	20	2.51584	0.0075663	3.49878	0.00178893	-0.909961	0.0858214	0.982944	0.566691	-3.4258	2.3987e-05	-4.40875	4.85985e-06
Contig431	11	3	1	4	1.93088	0.0232975	3.49878	0.00178893	1.41197	0.0746629	1.56791	0.311832	-0.518911	0.635838	-2.08682	0.147951
Contig1247	11	3	0	1	1.93088	0.0232975	4.49878	0.000733047	3.41197	0.00232084	NA	NA	1.48109	0.339231	NA	NA
Contig1264	11	3	2	2	1.93088	0.0232975	2.49878	0.0079875	2.41197	0.0104524	0.567907	0.663095	0.481089	0.712006	-0.0868173	0.952003
Contig2622	11	3	4	15	1.93088	0.0232975	1.49878	0.058479	-0.494924	0.384577	-0.432093	0.69345	-2.4258	0.00206666	-1.99371	0.00652204
Contig3565	11	3	3	3	1.93088	0.0232975	1.91382	0.0245524	1.827	0.031839	-0.0170558	0.988447	-0.103873	0.92971	-0.0868173	0.941234
Contig3869	11	3	0	0	1.93088	0.0232975	4.49878	0.000733047	4.41197	0.00092693	NA	NA	NA	NA	NA	NA
Contig4101	11	3	1	0	1.93088	0.0232975	3.49878	0.00178893	4.41197	0.00092693	1.56791	0.311832	NA	NA	NA	NA
Contig4515	11	3	1	2	1.93088	0.0232975	3.49878	0.00178893	2.41197	0.0104524	1.56791	0.311832	0.481089	0.712006	-1.08682	0.526333
Contig4669	11	3	7	1	1.93088	0.0232975	0.691429	0.315402	3.41197	0.00232084	-1.23945	0.193437	1.48109	0.339231	2.72054	0.0300516
Contig5200	11	3	3	1	1.93088	0.0232975	1.91382	0.0245524	3.41197	0.00232084	-0.0170558	0.988447	1.48109	0.339231	1.49815	0.333746
Contig8177	11	3	13	1	1.93088	0.0232975	-0.201655	0.73249	3.41197	0.00232084	-2.13253	0.00899965	1.48109	0.339231	3.61362	0.000768511
Contig9054	11	3	5	5	1.93088	0.0232975	1.17686	0.116201	1.09004	0.145651	-0.754021	0.46703	-0.840839	0.417182	-0.0868173	0.924179
Contig9504	11	3	2	4	1.93088	0.0232975	2.49878	0.0079875	1.41197	0.0746629	0.567907	0.663095	-0.518911	0.635838	-1.08682	0.370216
Contig9890	11	3	1	5	1.93088	0.0232975	3.49878	0.00178893	1.09004	0.145651	1.56791	0.311832	-0.840839	0.417182	-2.40875	0.0774269
Contig10589	11	3	4	18	1.93088	0.0232975	1.49878	0.058479	-0.757958	0.163407	-0.432093	0.69345	-2.68884	0.000351909	-2.25674	0.00126937
Contig11725	11	3	0	2	1.93088	0.0232975	4.49878	0.000733047	2.41197	0.0104524	NA	NA	0.481089	0.712006	NA	NA
Contig15062	11	3	1	6	1.93088	0.0232975	3.49878	0.00178893	0.827005	0.247913	1.56791	0.311832	-1.10387	0.264939	-2.67178	0.040366
Contig15811	11	3	6	4	1.93088	0.0232975	0.913822	0.201708	1.41197	0.0746629	-1.01706	0.304518	-0.518911	0.635838	0.498145	0.588828
Contig19086	11	3	0	0	1.93088	0.0232975	4.49878	0.000733047	4.41197	0.00092693	NA	NA	NA	NA	NA	NA
Contig19383	11	3	0	1	1.93088	0.0232975	4.49878	0.000733047	3.41197	0.00232084	NA	NA	1.48109	0.339231	NA	NA
Contig381	12	0	1	0	4.64137	0.000369822	3.62432	0.000945	4.5375	0.000499643	NA	NA	NA	NA	NA	NA
Contig5630	12	0	1	2	4.64137	0.000369822	3.62432	0.000945	2.5375	0.00590532	NA	NA	NA	NA	-1.08682	0.526333
Contig6528	12	0	1	0	4.64137	0.000369822	3.62432	0.000945	4.5375	0.000499643	NA	NA	NA	NA	NA	NA
Contig11817	12	0	0	1	4.64137	0.000369822	4.62432	0.000388945	3.5375	0.00124975	NA	NA	NA	NA	NA	NA
Contig13422	12	0	1	5	4.64137	0.000369822	3.62432	0.000945	1.21557	0.097253	NA	NA	-3.4258	0.0346837	-2.40875	0.0774269
Contig1387	12	1	0	0	3.64137	0.000893326	4.62432	0.000388945	4.5375	0.000499643	NA	NA	NA	NA	NA	NA
Contig2024	12	1	0	2	3.64137	0.000893326	4.62432	0.000388945	2.5375	0.00590532	NA	NA	-1.10387	0.519822	NA	NA
Contig2615	12	1	0	3	3.64137	0.000893326	4.62432	0.000388945	1.95254	0.0190602	NA	NA	-1.68884	0.27583	NA	NA
Contig5276	12	1	5	6	3.64137	0.000893326	1.30239	0.0756144	0.952535	0.173803	-2.33898	0.0864736	-2.68884	0.0390868	-0.349852	0.688124
Contig8376	12	1	7	7	3.64137	0.000893326	0.81696	0.225394	0.730143	0.278585	-2.82441	0.0243381	-2.91123	0.0202493	-0.0868173	0.91034
Contig1400	12	2	8	4	2.64137	0.00416002	0.624315	0.338118	1.5375	0.0472902	-2.01706	0.0480104	-1.10387	0.362706	0.913183	0.286974
Contig2575	12	2	2	7	2.64137	0.00416002	2.62432	0.00441165	0.730143	0.278585	-0.0170558	0.990567	-1.91123	0.0698943	-1.89417	0.0724557
Contig4346	12	2	0	1	2.64137	0.00416002	4.62432	0.000388945	3.5375	0.00124975	NA	NA	0.896127	0.601327	NA	NA
Contig11311	12	2	1	1	2.64137	0.00416002	3.62432	0.000945	3.5375	0.00124975	0.982944	0.566691	0.896127	0.601327	-0.0868173	0.966051
Contig15102	12	2	0	5	2.64137	0.00416002	4.62432	0.000388945	1.21557	0.097253	NA	NA	-1.4258	0.213822	-3.40875	0.0356136
Contig18730	12	2	3	0	2.64137	0.00416002	2.03935	0.0143438	4.5375	0.000499643	-0.602018	0.644216	NA	NA	NA	NA
Contig979	12	3	6	10	2.05641	0.013544	1.03935	0.137805	0.21557	0.726538	-1.01706	0.304518	-1.84084	0.0346611	-0.823783	0.261009
Contig1403	12	3	24	4	2.05641	0.013544	-0.960647	0.0523994	1.5375	0.0472902	-3.01706	1.64987e-05	-0.518911	0.635838	2.49815	0.000126278
Contig1941	12	3	3	2	2.05641	0.013544	2.03935	0.0143438	2.5375	0.00590532	-0.0170558	0.988447	0.481089	0.712006	0.498145	0.702303
Contig2855	12	3	6	4	2.05641	0.013544	1.03935	0.137805	1.5375	0.0472902	-1.01706	0.304518	-0.518911	0.635838	0.498145	0.588828
Contig3345	12	3	4	4	2.05641	0.013544	1.62432	0.0361125	1.5375	0.0472902	-0.432093	0.69345	-0.518911	0.635838	-0.0868173	0.932163
Contig3503	12	3	0	3	2.05641	0.013544	4.62432	0.000388945	1.95254	0.0190602	NA	NA	-0.103873	0.92971	NA	NA
Contig3901	12	3	1	1	2.05641	0.013544	3.62432	0.000945	3.5375	0.00124975	1.56791	0.311832	1.48109	0.339231	-0.0868173	0.966051
Contig4170	12	3	0	5	2.05641	0.013544	4.62432	0.000388945	1.21557	0.097253	NA	NA	-0.840839	0.417182	-3.40875	0.0356136
Contig4264	12	3	0	8	2.05641	0.013544	4.62432	0.000388945	0.537498	0.40954	NA	NA	-1.51891	0.099286	-4.08682	0.00460521
Contig4618	12	3	3	2	2.05641	0.013544	2.03935	0.0143438	2.5375	0.00590532	-0.0170558	0.988447	0.481089	0.712006	0.498145	0.702303
Contig4844	12	3	1	2	2.05641	0.013544	3.62432	0.000945	2.5375	0.00590532	1.56791	0.311832	0.481089	0.712006	-1.08682	0.526333
Contig8694	12	3	9	2	2.05641	0.013544	0.45439	0.472752	2.5375	0.00590532	-1.60202	0.0734695	0.481089	0.712006	2.08311	0.0354213
Contig13375	12	3	1	10	2.05641	0.013544	3.62432	0.000945	0.21557	0.726538	1.56791	0.311832	-1.84084	0.0346611	-3.40875	0.00296138
Contig18089	12	3	0	3	2.05641	0.013544	4.62432	0.000388945	1.95254	0.0190602	NA	NA	-0.103873	0.92971	NA	NA
Contig19620	12	3	3	3	2.05641	0.013544	2.03935	0.0143438	1.95254	0.0190602	-0.0170558	0.988447	-0.103873	0.92971	-0.0868173	0.941234
Contig21009	12	3	1	4	2.05641	0.013544	3.62432	0.000945	1.5375	0.0472902	1.56791	0.311832	-0.518911	0.635838	-2.08682	0.147951
Contig23141	12	3	0	2	2.05641	0.013544	4.62432	0.000388945	2.5375	0.00590532	NA	NA	0.481089	0.712006	NA	NA
Contig31	12	4	0	2	1.64137	0.0341948	4.62432	0.000388945	2.5375	0.00590532	NA	NA	0.896127	0.459956	NA	NA
Contig939	12	4	12	10	1.64137	0.0341948	0.0393527	0.946724	0.21557	0.726538	-1.60202	0.0387518	-1.4258	0.0787373	0.176217	0.774928
Contig2217	12	4	5	6	1.64137	0.0341948	1.30239	0.0756144	0.952535	0.173803	-0.338984	0.725316	-0.688836	0.454746	-0.349852	0.688124
Contig2471	12	4	0	0	1.64137	0.0341948	4.62432	0.000388945	4.5375	0.000499643	NA	NA	NA	NA	NA	NA
Contig4761	12	4	1	3	1.64137	0.0341948	3.62432	0.000945	1.95254	0.0190602	1.98294	0.169289	0.311164	0.776449	-1.67178	0.280755
Contig6622	12	4	3	14	1.64137	0.0341948	2.03935	0.0143438	-0.269857	0.633909	0.397982	0.716561	-1.91123	0.0103645	-2.30921	0.00395166
Contig6714	12	4	2	6	1.64137	0.0341948	2.62432	0.00441165	0.952535	0.173803	0.982944	0.417796	-0.688836	0.454746	-1.67178	0.127156
Contig7894	12	4	4	1	1.64137	0.0341948	1.62432	0.0361125	3.5375	0.00124975	-0.0170558	0.98666	1.89613	0.188601	1.91318	0.184699
Contig10062	12	4	2	14	1.64137	0.0341948	2.62432	0.00441165	-0.269857	0.633909	0.982944	0.417796	-1.91123	0.0103645	-2.89417	0.0010991
Contig11079	12	4	1	9	1.64137	0.0341948	3.62432	0.000945	0.367573	0.561351	1.98294	0.169289	-1.2738	0.126066	-3.25674	0.00568543
Contig12662	12	4	3	12	1.64137	0.0341948	2.03935	0.0143438	-0.0474646	0.935763	0.397982	0.716561	-1.68884	0.029294	-2.08682	0.0122114
Contig15023	12	4	5	15	1.64137	0.0341948	1.30239	0.0756144	-0.369393	0.507183	-0.338984	0.725316	-2.01076	0.00607231	-1.67178	0.0158683
Contig16798	12	4	4	6	1.64137	0.0341948	1.62432	0.0361125	0.952535	0.173803	-0.0170558	0.98666	-0.688836	0.454746	-0.67178	0.466035
Contig19931	12	4	7	4	1.64137	0.0341948	0.81696	0.225394	1.5375	0.0472902	-0.824411	0.352625	-0.103873	0.91887	0.720538	0.416463
Contig925	13	0	2	1	4.75685	0.000196803	2.73979	0.0024255	3.65298	0.000673888	NA	NA	NA	NA	0.913183	0.594459
Contig4244	13	0	0	1	4.75685	0.000196803	4.73979	0.000207624	3.65298	0.000673888	NA	NA	NA	NA	NA	NA
Contig13964	13	1	0	6	3.75685	0.000470939	4.73979	0.000207624	1.06801	0.119757	NA	NA	-2.68884	0.0390868	-3.67178	0.0178355
Contig15040	13	1	0	3	3.75685	0.000470939	4.73979	0.000207624	2.06801	0.011303	NA	NA	-1.68884	0.27583	NA	NA
Contig17419	13	1	0	4	3.75685	0.000470939	4.73979	0.000207624	1.65298	0.029571	NA	NA	-2.10387	0.144627	NA	NA
Contig661	13	2	4	12	2.75685	0.00227693	1.73979	0.0220204	0.0680126	0.906208	-1.01706	0.401823	-2.68884	0.00352364	-1.67178	0.0309834
Contig3294	13	2	0	1	2.75685	0.00227693	4.73979	0.000207624	3.65298	0.000673888	NA	NA	0.896127	0.601327	NA	NA
Contig3870	13	2	1	2	2.75685	0.00227693	3.73979	0.000500072	2.65298	0.00331987	0.982944	0.566691	-0.103873	0.942583	-1.08682	0.526333
Contig9878	13	2	3	6	2.75685	0.00227693	2.15483	0.00830336	1.06801	0.119757	-0.602018	0.644216	-1.68884	0.123286	-1.08682	0.27244
Contig18980	13	2	3	7	2.75685	0.00227693	2.15483	0.00830336	0.84562	0.200464	-0.602018	0.644216	-1.91123	0.0698943	-1.30921	0.169449
Contig481	13	3	0	0	2.17189	0.00780245	4.73979	0.000207624	4.65298	0.000270859	NA	NA	NA	NA	NA	NA
Contig492	13	3	22	14	2.17189	0.00780245	-0.719639	0.14688	-0.15438	0.781051	-2.89152	5.35435e-05	-2.32627	0.00368941	0.565259	0.245657
Contig1059	13	3	1	0	2.17189	0.00780245	3.73979	0.000500072	4.65298	0.000270859	1.56791	0.311832	NA	NA	NA	NA
Contig1877	13	3	0	7	2.17189	0.00780245	4.73979	0.000207624	0.84562	0.200464	NA	NA	-1.32627	0.163919	-3.89417	0.00902198
Contig2926	13	3	2	6	2.17189	0.00780245	2.73979	0.0024255	1.06801	0.119757	0.567907	0.663095	-1.10387	0.264939	-1.67178	0.127156
Contig11012	13	3	5	9	2.17189	0.00780245	1.41786	0.0484555	0.48305	0.436132	-0.754021	0.46703	-1.68884	0.0590934	-0.934814	0.235232
Contig15014	13	3	5	15	2.17189	0.00780245	1.41786	0.0484555	-0.253915	0.641852	-0.754021	0.46703	-2.4258	0.00206666	-1.67178	0.0158683
Contig16644	13	3	1	8	2.17189	0.00780245	3.73979	0.000500072	0.652975	0.306716	1.56791	0.311832	-1.51891	0.099286	-3.08682	0.0109263
Contig1805	13	4	5	2	1.75685	0.0207458	1.41786	0.0484555	2.65298	0.00331987	-0.338984	0.725316	0.896127	0.459956	1.23511	0.281587
Contig2685	13	4	4	4	1.75685	0.0207458	1.73979	0.0220204	1.65298	0.029571	-0.0170558	0.98666	-0.103873	0.91887	-0.0868173	0.932163
Contig2846	13	4	2	3	1.75685	0.0207458	2.73979	0.0024255	2.06801	0.011303	0.982944	0.417796	0.311164	0.776449	-0.67178	0.606247
Contig7033	13	4	13	17	1.75685	0.0207458	0.0393527	0.944552	-0.434488	0.411546	-1.7175	0.0237852	-2.19134	0.00203342	-0.47384	0.370417
Contig8545	13	4	15	20	1.75685	0.0207458	-0.167098	0.759546	-0.668953	0.187925	-1.92395	0.0086763	-2.4258	0.000375031	-0.501855	0.305846
Contig17225	13	4	6	3	1.75685	0.0207458	1.15483	0.0925252	2.06801	0.011303	-0.602018	0.513688	0.311164	0.776449	0.913183	0.356463
Contig20988	13	4	2	2	1.75685	0.0207458	2.73979	0.0024255	2.65298	0.00331987	0.982944	0.417796	0.896127	0.459956	-0.0868173	0.952003
Contig1199	13	5	7	8	1.43492	0.0458049	0.932437	0.158056	0.652975	0.306716	-0.502483	0.549142	-0.781945	0.334964	-0.279462	0.707816
Contig4134	13	5	4	6	1.43492	0.0458049	1.73979	0.0220204	1.06801	0.119757	0.304872	0.751998	-0.366908	0.673746	-0.67178	0.466035
Contig4326	13	5	2	4	1.43492	0.0458049	2.73979	0.0024255	1.65298	0.029571	1.30487	0.2554	0.218055	0.821132	-1.08682	0.370216
Contig4580	13	5	10	3	1.43492	0.0458049	0.417864	0.489176	2.06801	0.011303	-1.01706	0.184974	0.633092	0.541288	1.65015	0.0583179
Contig5470	13	5	3	0	1.43492	0.0458049	2.15483	0.00830336	4.65298	0.000270859	0.71991	0.487421	3.21805	0.0472609	NA	NA
Contig5584	13	5	24	16	1.43492	0.0458049	-0.84517	0.0816566	-0.347025	0.518276	-2.28009	0.000216511	-1.78195	0.00897661	0.498145	0.279643
Contig14753	13	5	5	14	1.43492	0.0458049	1.41786	0.0484555	-0.15438	0.781051	-0.0170558	0.985086	-1.5893	0.0241998	-1.57224	0.0257782
Contig18704	13	5	7	13	1.43492	0.0458049	0.932437	0.158056	-0.0474646	0.933146	-0.502483	0.549142	-1.48238	0.039044	-0.979902	0.137872
Contig23267	13	5	7	14	1.43492	0.0458049	0.932437	0.158056	-0.15438	0.781051	-0.502483	0.549142	-1.5893	0.0241998	-1.08682	0.0936541
Contig23528	13	5	0	4	1.43492	0.0458049	4.73979	0.000207624	1.65298	0.029571	3.30487	0.0416665	0.218055	0.821132	NA	NA
Contig3230	14	0	0	4	4.86376	0.000105339	4.84671	0.00011147	1.75989	0.0182828	NA	NA	NA	NA	NA	NA
Contig107	14	1	0	1	3.86376	0.000248765	4.84671	0.00011147	3.75989	0.00036394	NA	NA	-0.103873	0.959383	NA	NA
Contig3932	14	1	1	2	3.86376	0.000248765	3.84671	0.000265137	2.75989	0.00185875	-0.0170558	0.99333	-1.10387	0.519822	-1.08682	0.526333
Contig3950	14	1	0	10	3.86376	0.000248765	4.84671	0.00011147	0.437962	0.460237	NA	NA	-3.4258	0.00281842	-4.40875	0.00122934
Contig12955	14	1	18	40	3.86376	0.000248765	-0.323217	0.527881	-1.56204	0.000195416	-4.18698	2.36759e-05	-5.4258	2.22878e-11	-1.23882	0.00165405
Contig14936	14	1	1	3	3.86376	0.000248765	3.84671	0.000265137	2.17493	0.0066481	-0.0170558	0.99333	-1.68884	0.27583	-1.67178	0.280755
Contig1328	14	3	3	16	2.2788	0.00445971	2.26175	0.00476881	-0.24011	0.648867	-0.0170558	0.988447	-2.51891	0.00115101	-2.50185	0.00124474
Contig2925	14	3	0	1	2.2788	0.00445971	4.84671	0.00011147	3.75989	0.00036394	NA	NA	1.48109	0.339231	NA	NA
Contig6524	14	3	3	11	2.2788	0.00445971	2.26175	0.00476881	0.300459	0.603882	-0.0170558	0.988447	-1.97834	0.0200817	-1.96129	0.0211918
Contig14165	14	3	0	7	2.2788	0.00445971	4.84671	0.00011147	0.952535	0.141815	NA	NA	-1.32627	0.163919	-3.89417	0.00902198
Contig18389	14	3	4	7	2.2788	0.00445971	1.84671	0.0132789	0.952535	0.141815	-0.432093	0.69345	-1.32627	0.163919	-0.894172	0.313269
Contig22	14	4	5	2	1.86376	0.0124477	1.52478	0.0306306	2.75989	0.00185875	-0.338984	0.725316	0.896127	0.459956	1.23511	0.281587
Contig523	14	4	1	2	1.86376	0.0124477	3.84671	0.000265137	2.75989	0.00185875	1.98294	0.169289	0.896127	0.459956	-1.08682	0.526333
Contig1022	14	4	1	3	1.86376	0.0124477	3.84671	0.000265137	2.17493	0.0066481	1.98294	0.169289	0.311164	0.776449	-1.67178	0.280755
Contig4249	14	4	1	0	1.86376	0.0124477	3.84671	0.000265137	4.75989	0.000147627	1.98294	0.169289	NA	NA	NA	NA
Contig7711	14	4	24	8	1.86376	0.0124477	-0.738255	0.1213	0.75989	0.225611	-2.60202	6.54809e-05	-1.10387	0.198005	1.49815	0.00625601
Contig14223	14	4	3	7	1.86376	0.0124477	2.26175	0.00476881	0.952535	0.141815	0.397982	0.716561	-0.911228	0.304081	-1.30921	0.169449
Contig18016	14	4	2	7	1.86376	0.0124477	2.84671	0.00132854	0.952535	0.141815	0.982944	0.417796	-0.911228	0.304081	-1.89417	0.0724557
Contig19419	14	4	2	2	1.86376	0.0124477	2.84671	0.00132854	2.75989	0.00185875	0.982944	0.417796	0.896127	0.459956	-0.0868173	0.952003
Contig2425	14	5	4	0	1.54184	0.0288062	1.84671	0.0132789	4.75989	0.000147627	0.304872	0.751998	3.21805	0.0472609	NA	NA
Contig7392	14	5	11	8	1.54184	0.0288062	0.387276	0.50367	0.75989	0.225611	-1.15456	0.123292	-0.781945	0.334964	0.372614	0.575819
Contig13268	14	5	4	10	1.54184	0.0288062	1.84671	0.0132789	0.437962	0.460237	0.304872	0.751998	-1.10387	0.150093	-1.40875	0.0824118
Contig14110	14	5	2	7	1.54184	0.0288062	2.84671	0.00132854	0.952535	0.141815	1.30487	0.2554	-0.5893	0.4822	-1.89417	0.0724557
Contig14583	14	5	7	19	1.54184	0.0288062	1.03935	0.108951	-0.488037	0.333979	-0.502483	0.549142	-2.02987	0.00188892	-1.52739	0.0109922
Contig15839	14	5	4	5	1.54184	0.0288062	1.84671	0.0132789	1.43796	0.0414706	0.304872	0.751998	-0.103873	0.909333	-0.408745	0.671737
Contig17946	14	5	1	4	1.54184	0.0288062	3.84671	0.000265137	1.75989	0.0182828	2.30487	0.0911621	0.218055	0.821132	-2.08682	0.147951
Contig23386	14	5	3	9	1.54184	0.0288062	2.26175	0.00476881	0.589965	0.3326	0.71991	0.487421	-0.95187	0.226754	-1.67178	0.0617267
Contig2738	15	1	2	0	3.9633	0.000131685	2.94624	0.00072547	4.85943	8.08745e-05	-1.01706	0.553306	NA	NA	NA	NA
Contig4241	15	1	3	9	3.9633	0.000131685	2.36128	0.00272011	0.689501	0.249297	-1.60202	0.301421	-3.2738	0.00543343	-1.67178	0.0617267
Contig8914	15	2	5	26	2.9633	0.000675092	1.62432	0.0191278	-0.841014	0.0669446	-1.33898	0.243185	-3.80431	5.47564e-07	-2.46533	4.4809e-05
Contig8971	15	2	6	0	2.9633	0.000675092	1.36128	0.0398608	4.85943	8.08745e-05	-1.60202	0.143894	NA	NA	3.49815	0.0240088
Contig21323	15	2	7	8	2.9633	0.000675092	1.13889	0.0739386	0.859426	0.163225	-1.82441	0.0836817	-2.10387	0.0391095	-0.279462	0.707816
Contig1992	15	3	6	19	2.37834	0.00253179	1.36128	0.0398608	-0.388502	0.433939	-1.01706	0.304518	-2.76684	0.000193414	-1.74978	0.00506191
Contig4988	15	3	0	4	2.37834	0.00253179	4.94624	6.01731e-05	1.85943	0.0111906	NA	NA	-0.518911	0.635838	NA	NA
Contig4997	15	3	7	5	2.37834	0.00253179	1.13889	0.0739386	1.5375	0.0265652	-1.23945	0.193437	-0.840839	0.417182	0.39861	0.634562
Contig7020	15	3	8	18	2.37834	0.00253179	0.946243	0.124753	-0.310499	0.537255	-1.43209	0.120275	-2.68884	0.000351909	-1.25674	0.0328156
Contig78	15	4	5	6	1.9633	0.00739597	1.62432	0.0191278	1.27446	0.0543346	-0.338984	0.725316	-0.688836	0.454746	-0.349852	0.688124
Contig1567	15	4	4	1	1.9633	0.00739597	1.94624	0.00792919	3.85943	0.000196885	-0.0170558	0.98666	1.89613	0.188601	1.91318	0.184699
Contig1962	15	4	6	12	1.9633	0.00739597	1.36128	0.0398608	0.274463	0.622162	-0.602018	0.513688	-1.68884	0.029294	-1.08682	0.120647
Contig2414	15	4	2	0	1.9633	0.00739597	2.94624	0.00072547	4.85943	8.08745e-05	0.982944	0.417796	NA	NA	NA	NA
Contig2677	15	4	7	10	1.9633	0.00739597	1.13889	0.0739386	0.537498	0.3565	-0.824411	0.352625	-1.4258	0.0787373	-0.60139	0.393766
Contig3745	15	4	1	21	1.9633	0.00739597	3.94624	0.000140864	-0.532891	0.271125	1.98294	0.169289	-2.49619	0.000211228	-4.47913	2.59252e-06
Contig6704	15	4	6	7	1.9633	0.00739597	1.36128	0.0398608	1.05207	0.0987779	-0.602018	0.513688	-0.911228	0.304081	-0.30921	0.699565
Contig8116	15	4	6	4	1.9633	0.00739597	1.36128	0.0398608	1.85943	0.0111906	-0.602018	0.513688	-0.103873	0.91887	0.498145	0.588828
Contig9668	15	4	1	11	1.9633	0.00739597	3.94624	0.000140864	0.399994	0.48223	1.98294	0.169289	-1.5633	0.0483715	-3.54625	0.00154474
Contig15680	15	4	5	11	1.9633	0.00739597	1.62432	0.0191278	0.399994	0.48223	-0.338984	0.725316	-1.5633	0.0483715	-1.22432	0.102138
Contig20920	15	4	0	0	1.9633	0.00739597	4.94624	6.01731e-05	4.85943	8.08745e-05	NA	NA	NA	NA	NA	NA
Contig4288	15	5	6	18	1.64137	0.0178967	1.36128	0.0398608	-0.310499	0.537255	-0.28009	0.747989	-1.95187	0.00320202	-1.67178	0.00823809
Contig12527	15	5	10	2	1.64137	0.0178967	0.624315	0.284187	2.85943	0.00103716	-1.01706	0.184974	1.21805	0.288238	2.23511	0.0204906
Contig17564	15	5	9	19	1.64137	0.0178967	0.776318	0.194601	-0.388502	0.433939	-0.865053	0.272131	-2.02987	0.00188892	-1.16482	0.0389166
Contig21821	15	5	3	8	1.64137	0.0178967	2.36128	0.00272011	0.859426	0.163225	0.71991	0.487421	-0.781945	0.334964	-1.50185	0.103174
Contig1239	15	6	2	7	1.37834	0.0374302	2.94624	0.00072547	1.05207	0.0987779	1.56791	0.152624	-0.326266	0.683837	-1.89417	0.0724557
Contig2911	15	6	4	20	1.37834	0.0374302	1.94624	0.00792919	-0.462502	0.345408	0.567907	0.537829	-1.84084	0.00281465	-2.40875	0.000412891
Contig3878	15	6	1	2	1.37834	0.0374302	3.94624	0.000140864	2.85943	0.00103716	2.56791	0.0488549	1.48109	0.176519	-1.08682	0.526333
Contig8965	15	6	5	1	1.37834	0.0374302	1.62432	0.0191278	3.85943	0.000196885	0.245979	0.777819	2.48109	0.0569286	2.23511	0.101312
Contig14760	15	6	7	20	1.37834	0.0374302	1.13889	0.0739386	-0.462502	0.345408	-0.239448	0.76511	-1.84084	0.00281465	-1.60139	0.00692225
Contig18725	15	6	5	8	1.37834	0.0374302	1.62432	0.0191278	0.859426	0.163225	0.245979	0.777819	-0.518911	0.503066	-0.764889	0.34566
Contig19503	15	6	7	4	1.37834	0.0374302	1.13889	0.0739386	1.85943	0.0111906	-0.239448	0.76511	0.481089	0.601615	0.720538	0.416463
Contig7101	16	1	5	4	4.05641	6.98617e-05	1.71742	0.0118146	1.95254	0.00678859	-2.33898	0.0864736	-2.10387	0.144627	0.235111	0.807424
Contig2021	16	2	1	3	3.05641	0.000366153	4.03935	7.49996e-05	2.36757	0.00225315	0.982944	0.566691	-0.688836	0.597099	-1.67178	0.280755
Contig5802	16	2	5	5	3.05641	0.000366153	1.71742	0.0118146	1.63061	0.0168292	-1.33898	0.243185	-1.4258	0.213822	-0.0868173	0.924179
Contig8580	16	2	3	12	3.05641	0.000366153	2.45439	0.0015423	0.367573	0.502412	-0.602018	0.644216	-2.68884	0.00352364	-2.08682	0.0122114
Contig1545	16	3	1	3	2.47145	0.00142882	4.03935	7.49996e-05	2.36757	0.00225315	1.56791	0.311832	-0.103873	0.92971	-1.67178	0.280755
Contig2951	16	3	0	2	2.47145	0.00142882	5.03935	3.26505e-05	2.95254	0.000577102	NA	NA	0.481089	0.712006	NA	NA
Contig12157	16	3	1	4	2.47145	0.00142882	4.03935	7.49996e-05	1.95254	0.00678859	1.56791	0.311832	-0.518911	0.635838	-2.08682	0.147951
Contig13009	16	3	0	5	2.47145	0.00142882	5.03935	3.26505e-05	1.63061	0.0168292	NA	NA	-0.840839	0.417182	-3.40875	0.0356136
Contig15427	16	3	0	2	2.47145	0.00142882	5.03935	3.26505e-05	2.95254	0.000577102	NA	NA	0.481089	0.712006	NA	NA
Contig16860	16	3	0	0	2.47145	0.00142882	5.03935	3.26505e-05	4.95254	4.4522e-05	NA	NA	NA	NA	NA	NA
Contig19366	16	3	1	1	2.47145	0.00142882	4.03935	7.49996e-05	3.95254	0.000106705	1.56791	0.311832	1.48109	0.339231	-0.0868173	0.966051
Contig2669	16	4	7	5	2.05641	0.00435642	1.232	0.0494683	1.63061	0.0168292	-0.824411	0.352625	-0.425801	0.658858	0.39861	0.634562
Contig2769	16	4	0	5	2.05641	0.00435642	5.03935	3.26505e-05	1.63061	0.0168292	NA	NA	-0.425801	0.658858	-3.40875	0.0356136
Contig3078	16	4	3	8	2.05641	0.00435642	2.45439	0.0015423	0.952535	0.116298	0.397982	0.716561	-1.10387	0.198005	-1.50185	0.103174
Contig151	16	5	8	5	1.73448	0.010998	1.03935	0.0866009	1.63061	0.0168292	-0.695128	0.391531	-0.103873	0.909333	0.591255	0.466023
Contig214	16	5	14	10	1.73448	0.010998	0.231998	0.659978	0.630607	0.271604	-1.50248	0.0331596	-1.10387	0.150093	0.39861	0.50145
Contig9895	16	5	7	5	1.73448	0.010998	1.232	0.0494683	1.63061	0.0168292	-0.502483	0.549142	-0.103873	0.909333	0.39861	0.634562
Contig1335	16	6	7	8	1.47145	0.0239608	1.232	0.0494683	0.952535	0.116298	-0.239448	0.76511	-0.518911	0.503066	-0.279462	0.707816
Contig3690	16	6	0	3	1.47145	0.0239608	5.03935	3.26505e-05	2.36757	0.00225315	3.56791	0.0213636	0.896127	0.36547	NA	NA
Contig20767	16	6	5	7	1.47145	0.0239608	1.71742	0.0118146	1.14518	0.0678299	0.245979	0.777819	-0.326266	0.683837	-0.572244	0.49501
Contig1757	16	7	3	14	1.24905	0.04639	2.45439	0.0015423	0.14518	0.783074	1.20534	0.205983	-1.10387	0.088586	-2.30921	0.00395166
Contig3422	16	7	0	3	1.24905	0.04639	5.03935	3.26505e-05	2.36757	0.00225315	3.7903	0.0110531	1.11852	0.240409	NA	NA
Contig4303	16	7	3	6	1.24905	0.04639	2.45439	0.0015423	1.36757	0.0358769	1.20534	0.205983	0.118519	0.882397	-1.08682	0.27244
Contig8362	16	7	23	29	1.24905	0.04639	-0.484209	0.298542	-0.905446	0.0394012	-1.73326	0.00247624	-2.1545	6.67988e-05	-0.421236	0.293927
Contig12167	16	7	2	13	1.24905	0.04639	3.03935	0.000395166	0.252096	0.638863	1.7903	0.0896265	-0.996958	0.131111	-2.78726	0.00203159
Contig19502	16	7	7	6	1.24905	0.04639	1.232	0.0494683	1.36757	0.0358769	-0.0170558	0.982354	0.118519	0.882397	0.135575	0.865636
Contig23277	16	7	3	6	1.24905	0.04639	2.45439	0.0015423	1.36757	0.0358769	1.20534	0.205983	0.118519	0.882397	-1.08682	0.27244
Contig851	17	2	6	11	3.14387	0.000198203	1.54185	0.0163145	0.580567	0.292627	-1.60202	0.143894	-2.5633	0.00649186	-0.961286	0.179189
Contig3694	17	2	1	9	3.14387	0.000198203	4.12682	4.00196e-05	0.870073	0.133619	0.982944	0.566691	-2.2738	0.0216592	-3.25674	0.00568543
Contig22700	17	2	0	6	3.14387	0.000198203	5.12682	1.78041e-05	1.45504	0.0234138	NA	NA	-1.68884	0.123286	-3.67178	0.0178355
Contig650	17	3	0	3	2.55891	0.000802192	5.12682	1.78041e-05	2.45504	0.00130044	NA	NA	-0.103873	0.92971	NA	NA
Contig3986	17	3	1	3	2.55891	0.000802192	4.12682	4.00196e-05	2.45504	0.00130044	1.56791	0.311832	-0.103873	0.92971	-1.67178	0.280755
Contig7095	17	3	9	9	2.55891	0.000802192	0.956891	0.0990219	0.870073	0.133619	-1.60202	0.0734695	-1.68884	0.0590934	-0.0868173	0.898396
Contig12811	17	3	4	12	2.55891	0.000802192	2.12682	0.00275676	0.455036	0.399245	-0.432093	0.69345	-2.10387	0.0115138	-1.67178	0.0309834
Contig10437	17	4	1	6	2.14387	0.00254626	4.12682	4.00196e-05	1.45504	0.0234138	1.98294	0.169289	-0.688836	0.454746	-2.67178	0.040366
Contig2498	17	5	10	4	1.82194	0.00669238	0.804887	0.15427	2.04	0.00408534	-1.01706	0.184974	0.218055	0.821132	1.23511	0.127813
Contig3566	17	5	13	2	1.82194	0.00669238	0.426376	0.420343	3.04	0.000320369	-1.39557	0.0521074	1.21805	0.288238	2.61362	0.00381149
Contig8477	17	5	23	4	1.82194	0.00669238	-0.396746	0.38715	2.04	0.00408534	-2.21869	0.000369129	0.218055	0.821132	2.43674	0.000215765
Contig21041	17	6	4	10	1.55891	0.0151619	2.12682	0.00275676	0.71807	0.203738	0.567907	0.537829	-0.840839	0.251219	-1.40875	0.0824118
Contig2844	17	7	1	6	1.33652	0.0304757	4.12682	4.00196e-05	1.45504	0.0234138	2.7903	0.0261112	0.118519	0.882397	-2.67178	0.040366
Contig4067	17	7	10	12	1.33652	0.0304757	0.804887	0.15427	0.455036	0.399245	-0.531629	0.451019	-0.881481	0.190732	-0.349852	0.570253
Contig5090	17	7	1	1	1.33652	0.0304757	4.12682	4.00196e-05	4.04	5.79405e-05	2.7903	0.0261112	2.70348	0.0310821	-0.0868173	0.966051
Contig5478	17	7	10	22	1.33652	0.0304757	0.804887	0.15427	-0.419433	0.365908	-0.531629	0.451019	-1.75595	0.00242204	-1.22432	0.0207947
Contig13144	17	7	6	8	1.33652	0.0304757	1.54185	0.0163145	1.04	0.0817015	0.205337	0.797786	-0.296518	0.690849	-0.501855	0.517244
Contig17745	17	7	4	6	1.33652	0.0304757	2.12682	0.00275676	1.45504	0.0234138	0.790299	0.372902	0.118519	0.882397	-0.67178	0.466035
Contig3067	18	2	7	1	3.22633	0.000107121	1.40192	0.0213181	4.12246	3.15231e-05	-1.82441	0.0836817	0.896127	0.601327	2.72054	0.0300516
Contig5112	18	3	1	9	2.64137	0.000448345	4.20928	2.14022e-05	0.952535	0.0957575	1.56791	0.311832	-1.68884	0.0590934	-3.25674	0.00568543
Contig9711	18	3	2	7	2.64137	0.000448345	3.20928	0.000116584	1.31511	0.0307901	0.567907	0.663095	-1.32627	0.163919	-1.89417	0.0724557
Contig13310	18	3	0	6	2.64137	0.000448345	5.20928	9.75425e-06	1.5375	0.0151179	NA	NA	-1.10387	0.264939	-3.67178	0.0178355
Contig292	18	4	0	0	2.22633	0.00147799	5.20928	9.75425e-06	5.12246	1.36798e-05	NA	NA	NA	NA	NA	NA
Contig11753	18	4	0	8	2.22633	0.00147799	5.20928	9.75425e-06	1.12246	0.056653	NA	NA	-1.10387	0.198005	-4.08682	0.00460521
Contig15486	18	4	5	12	2.22633	0.00147799	1.88735	0.00437991	0.537498	0.312463	-0.338984	0.725316	-1.68884	0.029294	-1.34985	0.065504
Contig16357	18	5	2	7	1.90441	0.00403631	3.20928	0.000116584	1.31511	0.0307901	1.30487	0.2554	-0.5893	0.4822	-1.89417	0.0724557
Contig5831	18	6	2	1	1.64137	0.00949348	3.20928	0.000116584	4.12246	3.15231e-05	1.56791	0.152624	2.48109	0.0569286	0.913183	0.594459
Contig7048	18	6	15	13	1.64137	0.00949348	0.302387	0.547948	0.422021	0.418461	-1.33898	0.0432333	-1.21935	0.0756168	0.119634	0.826514
Contig11303	18	6	2	10	1.64137	0.00949348	3.20928	0.000116584	0.800532	0.150625	1.56791	0.152624	-0.840839	0.251219	-2.40875	0.0125158
Contig108	18	7	37	28	1.41898	0.0197836	-1.00018	0.0127515	-0.684895	0.111666	-2.41915	1.9659e-06	-2.10387	0.000113526	0.315281	0.380497
Contig4138	18	7	6	5	1.41898	0.0197836	1.62432	0.0102679	1.80053	0.00655971	0.205337	0.797786	0.381554	0.649094	0.176217	0.839774
Contig19966	18	7	5	6	1.41898	0.0197836	1.88735	0.00437991	1.5375	0.0151179	0.468371	0.576586	0.118519	0.882397	-0.349852	0.688124
Contig20677	18	7	8	6	1.41898	0.0197836	1.20928	0.0400385	1.5375	0.0151179	-0.209701	0.778579	0.118519	0.882397	0.32822	0.671902
Contig23505	18	7	7	7	1.41898	0.0197836	1.40192	0.0213181	1.31511	0.0307901	-0.0170558	0.982354	-0.103873	0.892813	-0.0868173	0.91034
Contig961	18	8	4	5	1.22633	0.0373046	2.20928	0.00160794	1.80053	0.00655971	0.982944	0.251846	0.574199	0.478942	-0.408745	0.671737
Contig990	18	8	5	1	1.22633	0.0373046	1.88735	0.00437991	4.12246	3.15231e-05	0.661016	0.415188	2.89613	0.0169376	2.23511	0.101312
Contig2904	18	8	1	3	1.22633	0.0373046	4.20928	2.14022e-05	2.5375	0.000746948	2.98294	0.0139375	1.31116	0.154771	-1.67178	0.280755
Contig4419	18	8	4	10	1.22633	0.0373046	2.20928	0.00160794	0.800532	0.150625	0.982944	0.251846	-0.425801	0.532384	-1.40875	0.0824118
Contig9870	18	8	3	5	1.22633	0.0373046	2.62432	0.000488427	1.80053	0.00655971	1.39798	0.129364	0.574199	0.478942	-0.823783	0.426739
Contig2289	19	1	11	8	4.30434	1.05752e-05	0.827849	0.122855	1.20046	0.0388122	-3.47649	0.00191451	-3.10387	0.0104865	0.372614	0.575819
Contig1232	19	2	4	2	3.30434	5.78237e-05	2.28728	0.000932017	3.20046	9.82002e-05	-1.01706	0.401823	-0.103873	0.942583	0.913183	0.451504
Contig4921	19	3	1	2	2.71937	0.000249585	4.28728	1.14716e-05	3.20046	9.82002e-05	1.56791	0.311832	0.481089	0.712006	-1.08682	0.526333
Contig20240	19	3	6	1	2.71937	0.000249585	1.70232	0.00640023	4.20046	1.71847e-05	-1.01706	0.304518	1.48109	0.339231	2.49815	0.0552685
Contig14940	19	4	4	19	2.30434	0.000852595	2.28728	0.000932017	-0.0474646	0.919219	-0.0170558	0.98666	-2.3518	0.000662596	-2.33474	0.000725952
Contig957	19	5	6	5	1.98241	0.00241484	1.70232	0.00640023	1.87853	0.00404319	-0.28009	0.747989	-0.103873	0.909333	0.176217	0.839774
Contig2586	19	5	5	11	1.98241	0.00241484	1.96535	0.0026335	0.741031	0.167241	-0.0170558	0.985086	-1.24138	0.097417	-1.22432	0.102138
Contig16642	19	5	10	18	1.98241	0.00241484	0.965352	0.0789512	0.0305379	0.948672	-1.01706	0.184974	-1.95187	0.00320202	-0.934814	0.0932125
Contig19948	19	5	13	16	1.98241	0.00241484	0.58684	0.254132	0.200463	0.681576	-1.39557	0.0521074	-1.78195	0.00897661	-0.386378	0.471909
Contig663	19	6	5	11	1.71937	0.00588733	1.96535	0.0026335	0.741031	0.167241	0.245979	0.777819	-0.978342	0.171556	-1.22432	0.102138
Contig1116	19	6	1	8	1.71937	0.00588733	4.28728	1.14716e-05	1.20046	0.0388122	2.56791	0.0488549	-0.518911	0.503066	-3.08682	0.0109263
Contig2405	19	6	10	17	1.71937	0.00588733	0.965352	0.0789512	0.113	0.814345	-0.754021	0.303668	-1.60637	0.0123144	-0.852352	0.131327
Contig2879	19	6	9	8	1.71937	0.00588733	1.11736	0.0476404	1.20046	0.0388122	-0.602018	0.423773	-0.518911	0.503066	0.0831077	0.905525
Contig6212	19	6	9	2	1.71937	0.00588733	1.11736	0.0476404	3.20046	9.82002e-05	-0.602018	0.423773	1.48109	0.176519	2.08311	0.0354213
Contig16796	19	6	7	6	1.71937	0.00588733	1.47993	0.0137596	1.6155	0.00966626	-0.239448	0.76511	-0.103873	0.900722	0.135575	0.865636
Contig12004	19	8	8	17	1.30434	0.0247673	1.28728	0.0267225	0.113	0.814345	-0.0170558	0.981136	-1.19134	0.0460714	-1.17428	0.0492999
Contig1520	19	9	7	29	1.13441	0.0443368	1.47993	0.0137596	-0.657518	0.118384	0.345514	0.633278	-1.79193	0.000413276	-2.13744	7.63881e-05
Contig5279	19	9	8	19	1.13441	0.0443368	1.28728	0.0267225	-0.0474646	0.919219	0.152869	0.827225	-1.18188	0.0361257	-1.33474	0.0215815
Contig7897	19	9	18	12	1.13441	0.0443368	0.117355	0.804614	0.6155	0.24104	-1.01706	0.0753213	-0.518911	0.412109	0.498145	0.349137
Contig11420	19	9	8	9	1.13441	0.0443368	1.28728	0.0267225	1.03054	0.0677426	0.152869	0.827225	-0.103873	0.878566	-0.256742	0.713881
Contig20617	19	9	1	0	1.13441	0.0443368	4.28728	1.14716e-05	5.20046	7.63231e-06	3.15287	0.00743716	4.06605	0.00368952	NA	NA
Contig2972	20	1	3	12	4.37834	5.66215e-06	2.77632	0.000152195	0.689501	0.18342	-1.60202	0.301421	-3.68884	0.000762103	-2.08682	0.0122114
Contig3904	20	4	1	4	2.37834	0.000489091	4.36128	6.16279e-06	2.27446	0.000855168	1.98294	0.169289	-0.103873	0.91887	-2.08682	0.147951
Contig9101	20	4	29	26	2.37834	0.000489091	-0.4967	0.232145	-0.425976	0.318695	-2.87504	3.75088e-06	-2.80431	1.12902e-05	0.070724	0.855818
Contig12137	20	5	5	7	2.05641	0.00143419	2.03935	0.00157182	1.46711	0.0133715	-0.0170558	0.985086	-0.5893	0.4822	-0.572244	0.49501
Contig14587	20	5	6	12	2.05641	0.00143419	1.77632	0.00395431	0.689501	0.18342	-0.28009	0.747989	-1.36691	0.0621454	-1.08682	0.120647
Contig1541	20	6	34	40	1.79337	0.00361896	-0.726182	0.0690997	-1.04746	0.00631797	-2.51956	3.05201e-06	-2.84084	4.1957e-08	-0.321283	0.338769
Contig5961	20	6	6	23	1.79337	0.00361896	1.77632	0.00395431	-0.249098	0.571736	-0.0170558	0.983663	-2.04247	0.000598349	-2.02542	0.000665606
Contig14560	20	6	2	4	1.79337	0.00361896	3.36128	3.42165e-05	2.27446	0.000855168	1.56791	0.152624	0.481089	0.601615	-1.08682	0.370216
Contig170	20	7	4	4	1.57098	0.00807465	2.36128	0.000537199	2.27446	0.000855168	0.790299	0.372902	0.703482	0.427536	-0.0868173	0.932163
Contig16969	20	7	5	11	1.57098	0.00807465	2.03935	0.00157182	0.815032	0.123889	0.468371	0.576586	-0.75595	0.272231	-1.22432	0.102138
Contig20303	20	7	4	12	1.57098	0.00807465	2.36128	0.000537199	0.689501	0.18342	0.790299	0.372902	-0.881481	0.190732	-1.67178	0.0309834
Contig13954	20	8	5	5	1.37834	0.0162611	2.03935	0.00157182	1.95254	0.00247335	0.661016	0.415188	0.574199	0.478942	-0.0868173	0.924179
Contig12826	20	9	5	13	1.20841	0.0300284	2.03935	0.00157182	0.574024	0.258523	0.830941	0.291488	-0.634388	0.306317	-1.46533	0.0413723
Contig14598	20	9	6	15	1.20841	0.0300284	1.77632	0.00395431	0.367573	0.453331	0.567907	0.450507	-0.840839	0.159938	-1.40875	0.0334008
Contig4540	21	2	2	8	3.44873	1.68047e-05	3.43167	1.85135e-05	1.34485	0.0176281	-0.0170558	0.990567	-2.10387	0.0391095	-2.08682	0.0407457
Contig9591	21	4	3	5	2.44873	0.000279158	2.84671	8.45415e-05	2.02292	0.00150262	0.397982	0.716561	-0.425801	0.658858	-0.823783	0.426739
Contig14151	21	4	3	8	2.44873	0.000279158	2.84671	8.45415e-05	1.34485	0.0176281	0.397982	0.716561	-1.10387	0.198005	-1.50185	0.103174
Contig8014	21	5	5	11	2.1268	0.000846109	2.10974	0.000931866	0.885421	0.090636	-0.0170558	0.985086	-1.24138	0.097417	-1.22432	0.102138
Contig23271	21	5	5	18	2.1268	0.000846109	2.10974	0.000931866	0.174928	0.705362	-0.0170558	0.985086	-1.95187	0.00320202	-1.93481	0.00348232
Contig2623	21	7	1	13	1.64137	0.00508518	4.43167	3.3183e-06	0.644413	0.199139	2.7903	0.0261112	-0.996958	0.131111	-3.78726	0.000422638
Contig4360	21	7	2	4	1.64137	0.00508518	3.43167	1.85135e-05	2.34485	0.000502034	1.7903	0.0896265	0.703482	0.427536	-1.08682	0.370216
Contig5583	21	7	16	13	1.64137	0.00508518	0.43167	0.364976	0.644413	0.199139	-1.2097	0.0537427	-0.996958	0.131111	0.212743	0.692035
Contig10891	21	7	4	11	1.64137	0.00508518	2.43167	0.000308064	0.885421	0.090636	0.790299	0.372902	-0.75595	0.272231	-1.54625	0.0508952
Contig14422	21	7	19	32	1.64137	0.00508518	0.183743	0.687286	-0.655147	0.102018	-1.45763	0.0152549	-2.29652	1.32367e-05	-0.83889	0.0411201
Contig4737	21	8	0	11	1.44873	0.0105665	5.43167	1.64683e-06	0.885421	0.090636	3.98294	0.00576587	-0.563305	0.397599	-4.54625	0.000642158
Contig8141	21	8	2	9	1.44873	0.0105665	3.43167	1.85135e-05	1.17493	0.0327259	1.98294	0.051915	-0.273798	0.695764	-2.25674	0.0226763
Contig12516	21	8	6	11	1.44873	0.0105665	1.84671	0.00242337	0.885421	0.090636	0.397982	0.607638	-0.563305	0.397599	-0.961286	0.179189
Contig12867	21	8	6	20	1.44873	0.0105665	1.84671	0.00242337	0.0229247	0.959427	0.397982	0.607638	-1.4258	0.0129071	-1.82378	0.00308317
Contig3798	21	9	16	16	1.2788	0.0201104	0.43167	0.364976	0.344853	0.469224	-0.847131	0.150329	-0.933948	0.112675	-0.0868173	0.864811
Contig16286	21	9	0	10	1.2788	0.0201104	5.43167	1.64683e-06	1.02292	0.0562891	4.15287	0.00303061	-0.255876	0.699189	-4.40875	0.00122934
Contig20621	21	10	5	22	1.1268	0.0354942	2.10974	0.000931866	-0.114579	0.794558	0.982944	0.200146	-1.24138	0.0190719	-2.22432	0.00041309
Contig5178	22	3	6	2	2.93088	4.22296e-05	1.91382	0.00147409	3.41197	1.65171e-05	-1.01706	0.304518	0.481089	0.712006	1.49815	0.171631
Contig936	22	5	23	11	2.19391	0.000496128	-0.0247777	0.954063	0.952535	0.0655331	-2.21869	0.000369129	-1.24138	0.097417	0.977313	0.0560139
Contig19302	22	5	10	13	2.19391	0.000496128	1.17686	0.0263056	0.711527	0.151481	-1.01706	0.184974	-1.48238	0.039044	-0.465329	0.441111
Contig1271	22	7	22	20	1.70849	0.00317509	0.0393527	0.927907	0.0900389	0.839804	-1.66913	0.00395097	-1.61845	0.00634131	0.0506862	0.909386
Contig20833	22	7	1	7	1.70849	0.00317509	4.49878	1.79076e-06	1.60461	0.00559165	2.7903	0.0261112	-0.103873	0.892813	-2.89417	0.0210064
Contig1511	22	9	10	20	1.34592	0.013328	1.17686	0.0263056	0.0900389	0.839804	-0.169059	0.798548	-1.25588	0.0241047	-1.08682	0.0450976
Contig2604	22	9	2	15	1.34592	0.013328	3.49878	1.00116e-05	0.505076	0.291316	2.15287	0.0297442	-0.840839	0.159938	-2.99371	0.000592914
Contig5194	22	9	10	16	1.34592	0.013328	1.17686	0.0263056	0.411967	0.381732	-0.169059	0.798548	-0.933948	0.112675	-0.764889	0.182306
Contig6139	22	9	31	0	1.34592	0.013328	-0.455412	0.253946	5.41197	1.35768e-06	-1.80133	0.000307941	4.06605	0.00368952	5.86738	1.1469e-08
Contig19162	22	9	8	10	1.34592	0.013328	1.49878	0.00745345	1.09004	0.0396071	0.152869	0.827225	-0.255876	0.699189	-0.408745	0.548971
Contig1240	22	10	2	9	1.19391	0.0241975	3.49878	1.00116e-05	1.24204	0.0223821	2.30487	0.0168922	0.04813	0.942057	-2.25674	0.0226763
Contig18816	22	10	18	23	1.19391	0.0241975	0.328859	0.472077	-0.111595	0.795288	-0.865053	0.120405	-1.30551	0.012675	-0.440454	0.330025
Contig12977	22	11	2	18	1.05641	0.0411037	3.49878	1.00116e-05	0.242042	0.596614	2.44238	0.00952484	-0.814367	0.134183	-3.25674	9.19555e-05
Contig13219	22	11	10	21	1.05641	0.0411037	1.17686	0.0263056	0.0196496	0.964381	0.120448	0.848373	-1.03676	0.0475054	-1.15721	0.0307956
Contig14806	22	11	7	27	1.05641	0.0411037	1.69143	0.00349288	-0.34292	0.406609	0.635021	0.356522	-1.39933	0.00439555	-2.03435	0.000217293
Contig711	23	7	2	2	1.77262	0.00196675	3.56291	5.412e-06	3.4761	9.10433e-06	1.7903	0.0896265	1.70348	0.106187	-0.0868173	0.952003
Contig6608	23	7	16	10	1.77262	0.00196675	0.562915	0.22684	1.15417	0.0275777	-1.2097	0.0537427	-0.618446	0.380443	0.591255	0.302572
Contig11645	23	7	4	7	1.77262	0.00196675	2.56291	9.9967e-05	1.66874	0.00357109	0.790299	0.372902	-0.103873	0.892813	-0.894172	0.313269
Contig3768	23	9	0	5	1.41005	0.0087471	5.56291	5.13356e-07	2.15417	0.00054446	4.15287	0.00303061	0.744124	0.344685	-3.40875	0.0356136
Contig4545	23	9	8	25	1.41005	0.0087471	1.56291	0.00477914	-0.167759	0.687173	0.152869	0.827225	-1.5778	0.00273371	-1.73067	0.00141876
Contig15151	23	9	1	5	1.41005	0.0087471	4.56291	9.68581e-07	2.15417	0.00054446	3.15287	0.00743716	0.744124	0.344685	-2.40875	0.0774269
Contig2457	23	10	16	17	1.25804	0.0163239	0.562915	0.22684	0.388635	0.39692	-0.695128	0.225595	-0.869408	0.123747	-0.17428	0.728596
Contig1586	23	11	4	16	1.12054	0.0284745	2.56291	9.9967e-05	0.476097	0.306699	1.44238	0.0686358	-0.644442	0.249781	-2.08682	0.00380768
Contig5573	23	11	8	11	1.12054	0.0284745	1.56291	0.00477914	1.01667	0.0468604	0.442376	0.506621	-0.103873	0.865864	-0.546249	0.412088
Contig13396	23	11	9	31	1.12054	0.0284745	1.39299	0.00959915	-0.478099	0.225871	0.272451	0.673584	-1.59864	0.000756246	-1.87109	0.000177471
Contig21749	23	11	23	13	1.12054	0.0284745	0.0393527	0.926291	0.775658	0.113862	-1.08119	0.0345524	-0.344881	0.558715	0.736305	0.133331
Contig9727	23	12	12	5	0.995008	0.0468058	0.977952	0.0507155	2.15417	0.00054446	-0.0170558	0.976897	1.15916	0.113702	1.17622	0.108519
Contig10622	23	12	1	12	0.995008	0.0468058	4.56291	9.68581e-07	0.891135	0.0749999	3.56791	0.00113462	-0.103873	0.85996	-3.67178	0.000807202
Contig19364	23	12	25	7	0.995008	0.0468058	-0.0809416	0.845949	1.66874	0.00357109	-1.07595	0.0281728	0.673734	0.317286	1.74968	0.00180889
Contig20071	23	12	3	9	0.995008	0.0468058	2.97795	2.58791e-05	1.30617	0.015158	1.98294	0.0172789	0.311164	0.622843	-1.67178	0.0617267
Contig16229	24	5	1	4	2.31944	0.000167821	4.62432	5.25055e-07	2.5375	9.88568e-05	2.30487	0.0911621	0.218055	0.821132	-2.08682	0.147951
Contig12225	24	6	1	4	2.05641	0.000479509	4.62432	5.25055e-07	2.5375	9.88568e-05	2.56791	0.0488549	0.481089	0.601615	-2.08682	0.147951
Contig13999	24	6	2	11	2.05641	0.000479509	3.62432	2.92498e-06	1.07807	0.0331598	1.56791	0.152624	-0.978342	0.171556	-2.54625	0.00686195
Contig15024	24	7	14	13	1.83402	0.00120929	0.81696	0.0864344	0.837058	0.084621	-1.01706	0.116769	-0.996958	0.131111	0.0200979	0.97113
Contig152	24	8	3	10	1.64137	0.0027441	3.03935	1.427e-05	1.21557	0.019013	1.39798	0.129364	-0.425801	0.532384	-1.82378	0.036392
Contig18587	24	8	1	3	1.64137	0.0027441	4.62432	5.25055e-07	2.95254	2.48896e-05	2.98294	0.0139375	1.31116	0.154771	-1.67178	0.280755
Contig9784	24	10	2	7	1.31944	0.0109043	3.62432	2.92498e-06	1.73014	0.00226352	2.30487	0.0168922	0.4107	0.560261	-1.89417	0.0724557
Contig5982	24	11	13	15	1.18194	0.0195201	0.923875	0.0570019	0.630607	0.178147	-0.258064	0.661812	-0.551332	0.332624	-0.293268	0.591074
Contig8387	24	12	4	7	1.05641	0.0328991	2.62432	5.66135e-05	1.73014	0.00226352	1.56791	0.0430933	0.673734	0.317286	-0.894172	0.313269
Contig12286	24	12	33	55	1.05641	0.0328991	-0.420079	0.274659	-1.24386	0.000237469	-1.47649	0.00124463	-2.30027	1.08567e-08	-0.823783	0.00838098
Contig14251	24	12	1	8	1.05641	0.0328991	4.62432	5.25055e-07	1.5375	0.00502501	3.56791	0.00113462	0.481089	0.460306	-3.08682	0.0109263
Contig19298	25	3	8	4	3.1153	6.99115e-06	1.68321	0.00191739	2.59639	5.70697e-05	-1.43209	0.120275	-0.518911	0.635838	0.913183	0.286974
Contig283	25	6	7	16	2.1153	0.000284737	1.87585	0.000824866	0.596392	0.191071	-0.239448	0.76511	-1.51891	0.0197471	-1.27946	0.0412919
Contig1677	25	10	5	6	1.37834	0.00721696	2.36128	0.000108796	2.01143	0.000559512	0.982944	0.200146	0.633092	0.387639	-0.349852	0.688124
Contig21756	25	10	8	7	1.37834	0.00721696	1.68321	0.00191739	1.78904	0.00142468	0.304872	0.654943	0.4107	0.560261	0.105828	0.887138
Contig23241	25	10	3	11	1.37834	0.00721696	3.09825	7.85363e-06	1.13696	0.0232345	1.71991	0.0485057	-0.241377	0.701517	-1.96129	0.0211918
Contig5046	25	11	20	24	1.24083	0.0132503	0.361281	0.402351	0.0114291	0.977879	-0.879552	0.0968429	-1.2294	0.0151076	-0.349852	0.422063
Contig612	25	12	17	17	1.1153	0.022885	0.595746	0.184867	0.508929	0.257332	-0.519556	0.335829	-0.606373	0.261176	-0.0868173	0.860691
Contig22157	25	13	20	30	0.999825	0.0374345	0.361281	0.402351	-0.310499	0.425723	-0.638544	0.208822	-1.31032	0.0043022	-0.67178	0.103086
Contig943	26	2	0	0	3.75685	7.6056e-07	5.73979	9.18416e-08	5.65298	1.42902e-07	NA	NA	NA	NA	NA	NA
Contig2885	26	6	29	12	2.17189	0.000168164	-0.118189	0.761441	1.06801	0.0277866	-2.29007	4.56614e-05	-1.10387	0.114893	1.1862	0.0120113
Contig4910	26	6	3	10	2.17189	0.000168164	3.15483	4.31509e-06	1.33105	0.00879336	0.982944	0.321025	-0.840839	0.251219	-1.82378	0.036392
Contig8168	26	6	6	17	2.17189	0.000168164	2.15483	0.000189319	0.565512	0.203707	-0.0170558	0.983663	-1.60637	0.0123144	-1.58932	0.0132794
Contig13397	26	6	7	5	2.17189	0.000168164	1.93244	0.000503024	2.33105	0.000114193	-0.239448	0.76511	0.159161	0.855087	0.39861	0.634562
Contig15387	26	8	5	10	1.75685	0.00107337	2.41786	6.2842e-05	1.33105	0.00879336	0.661016	0.415188	-0.425801	0.532384	-1.08682	0.156533
Contig4972	26	9	5	9	1.58692	0.00234613	2.41786	6.2842e-05	1.48305	0.00446508	0.830941	0.291488	-0.103873	0.878566	-0.934814	0.235232
Contig16963	26	9	13	27	1.58692	0.00234613	1.03935	0.0289272	-0.101912	0.797062	-0.547571	0.377396	-1.68884	0.00107795	-1.14127	0.0154416
Contig20321	26	10	4	30	1.43492	0.00473516	2.73979	1.79765e-05	-0.253915	0.510669	1.30487	0.107738	-1.68884	0.000568499	-2.99371	1.18772e-06
Contig806	26	11	14	29	1.29742	0.00891115	0.932437	0.0458885	-0.205006	0.598466	-0.364979	0.528563	-1.50242	0.00185034	-1.13744	0.0123072
Contig3011	26	11	16	25	1.29742	0.00891115	0.739792	0.101479	0.00911891	0.981993	-0.557624	0.319482	-1.2883	0.0101023	-0.730673	0.109146
Contig7845	26	11	10	17	1.29742	0.00891115	1.41786	0.00525763	0.565512	0.203707	0.120448	0.848373	-0.731904	0.184495	-0.852352	0.131327
Contig12842	26	11	4	34	1.29742	0.00891115	2.73979	1.79765e-05	-0.434488	0.24549	1.44238	0.0686358	-1.7319	0.000188174	-3.17428	1.07007e-07
Contig14668	26	11	2	16	1.29742	0.00891115	3.73979	8.54311e-07	0.652975	0.148299	2.44238	0.00952484	-0.644442	0.249781	-3.08682	0.000319107
Contig15179	26	12	0	9	1.17189	0.0157635	5.73979	9.18416e-08	1.48305	0.00446508	4.56791	0.000458209	0.311164	0.622843	-4.25674	0.00237026
Contig20662	26	12	1	2	1.17189	0.0157635	4.73979	1.55316e-07	3.65298	1.5217e-06	3.56791	0.00113462	2.48109	0.00709221	-1.08682	0.526333
Contig2485	26	13	9	7	1.05641	0.0263894	1.56987	0.00261536	1.84562	0.000890835	0.513459	0.407832	0.789212	0.232033	0.275753	0.703301
Contig7460	26	13	21	31	1.05641	0.0263894	0.347475	0.41031	-0.301221	0.431416	-0.708934	0.157809	-1.35763	0.00285869	-0.648696	0.108165
Contig13735	26	14	3	7	0.949493	0.0420491	3.15483	4.31509e-06	1.84562	0.000890835	2.20534	0.00592766	0.896127	0.166842	-1.30921	0.169449
Contig3250	27	6	10	14	2.22633	9.88165e-05	1.47231	0.00343952	0.900068	0.0517236	-0.754021	0.303668	-1.32627	0.0489957	-0.572244	0.334533
Contig6129	27	8	13	11	1.8113	0.000664356	1.0938	0.0203026	1.24799	0.0110981	-0.717496	0.26141	-0.563305	0.397599	0.154191	0.793779
Contig19824	27	8	17	10	1.8113	0.000664356	0.706777	0.108803	1.38549	0.00590494	-1.10452	0.0644883	-0.425801	0.532384	0.678717	0.229553
Contig150	27	9	7	7	1.64137	0.00148943	1.98689	0.000304922	1.90007	0.000553624	0.345514	0.633278	0.258697	0.720833	-0.0868173	0.91034
Contig9700	27	9	19	16	1.64137	0.00148943	0.546313	0.202495	0.707423	0.113889	-1.09506	0.0522625	-0.933948	0.112675	0.16111	0.741538
Contig3194	27	11	11	14	1.35186	0.00594061	1.33481	0.00660359	0.900068	0.0517236	-0.0170558	0.97788	-0.451796	0.435183	-0.434741	0.452761
Contig8646	27	11	23	29	1.35186	0.00594061	0.270678	0.507744	-0.150558	0.696232	-1.08119	0.0345524	-1.50242	0.00185034	-0.421236	0.293927
Contig17617	27	11	4	9	1.35186	0.00594061	2.79424	1.00851e-05	1.5375	0.00292397	1.44238	0.0686358	0.185633	0.774037	-1.25674	0.131255
Contig10369	27	12	2	10	1.22633	0.0107577	3.79424	4.61785e-07	1.38549	0.00590494	2.56791	0.00533928	0.159161	0.796187	-2.40875	0.0125158
Contig10806	27	12	3	12	1.22633	0.0107577	3.20928	2.36737e-06	1.12246	0.0195757	1.98294	0.0172789	-0.103873	0.85996	-2.08682	0.0122114
Contig651	27	13	3	8	1.11086	0.0184227	3.20928	2.36737e-06	1.70742	0.00133386	2.09842	0.0101615	0.596567	0.350265	-1.50185	0.103174
Contig5346	27	14	20	9	1.00394	0.0300071	0.472312	0.264395	1.5375	0.00292397	-0.531629	0.286449	0.533557	0.380772	1.06519	0.0557731
Contig6875	27	14	21	21	1.00394	0.0300071	0.401923	0.336355	0.315105	0.451002	-0.602018	0.221748	-0.688836	0.161949	-0.0868173	0.845351
Contig1109	28	1	2	8	4.86376	4.15117e-08	3.84671	2.49672e-07	1.75989	0.000845665	-1.01706	0.553306	-3.10387	0.0104865	-2.08682	0.0407457
Contig14037	28	7	13	34	2.05641	0.0001621	1.14627	0.0141181	-0.327573	0.37241	-0.910141	0.168256	-2.38398	4.40864e-06	-1.47384	0.000922456
Contig4022	28	13	10	34	1.16332	0.0127426	1.52478	0.0022328	-0.327573	0.37241	0.361456	0.549685	-1.4909	0.000802779	-1.85235	9.63265e-05
Contig11920	28	13	6	23	1.16332	0.0127426	2.26175	6.57003e-05	0.236328	0.559492	1.09842	0.1096	-0.926995	0.0587532	-2.02542	0.000665606
Contig13442	28	13	17	26	1.16332	0.0127426	0.759245	0.0821448	0.0594506	0.879677	-0.404079	0.445072	-1.10387	0.0203015	-0.699794	0.11569
Contig13794	28	13	16	17	1.16332	0.0127426	0.846708	0.056202	0.672427	0.12365	-0.316616	0.555619	-0.490896	0.353395	-0.17428	0.728596
Contig15308	29	6	3	12	2.32943	3.36552e-05	3.31237	7.09909e-07	1.22555	0.00946642	0.982944	0.321025	-1.10387	0.114893	-2.08682	0.0122114
Contig7653	29	9	13	18	1.74446	0.000587917	1.19689	0.00973166	0.640591	0.133365	-0.547571	0.377396	-1.10387	0.0534918	-0.556303	0.286105
Contig1367	29	10	7	21	1.59246	0.00127571	2.08998	0.000110217	0.418199	0.308496	0.497517	0.480589	-1.17426	0.0283977	-1.67178	0.00431907
Contig5732	29	11	10	15	1.45496	0.00257647	1.57541	0.00143891	0.903626	0.043081	0.120448	0.848373	-0.551332	0.332624	-0.67178	0.249078
Contig416	29	12	20	10	1.32943	0.00488188	0.575406	0.166302	1.48859	0.0026023	-0.754021	0.145754	0.159161	0.796187	0.913183	0.0922558
Contig615	29	12	10	16	1.32943	0.00488188	1.57541	0.00143891	0.810516	0.0651832	0.245979	0.68986	-0.518911	0.343597	-0.764889	0.182306
Contig18767	29	12	18	18	1.32943	0.00488188	0.727409	0.0883167	0.640591	0.133365	-0.602018	0.257952	-0.688836	0.195392	-0.0868173	0.856695
Contig20192	29	13	26	29	1.21395	0.00873671	0.196894	0.613027	-0.0474646	0.900287	-1.01706	0.0325548	-1.26141	0.00642354	-0.244359	0.530139
Contig20239	29	13	7	20	1.21395	0.00873671	2.08998	0.000110217	0.488588	0.239848	0.876029	0.184777	-0.725362	0.153252	-1.60139	0.00692225
Contig18086	29	14	9	20	1.10703	0.014852	1.72741	0.000665632	0.488588	0.239848	0.620374	0.308313	-0.618446	0.214824	-1.23882	0.0261076
Contig2353	29	15	24	38	1.0075	0.0241007	0.312371	0.431585	-0.437411	0.216668	-0.695128	0.137768	-1.44491	0.000536718	-0.749782	0.0433677
Contig4977	29	16	22	29	0.91439	0.0374913	0.437902	0.280671	-0.0474646	0.900287	-0.476487	0.31171	-0.961854	0.0286066	-0.485367	0.23171
Contig4189	30	3	2	22	3.37834	3.38434e-07	3.94624	7.30614e-08	0.399994	0.320302	0.567907	0.663095	-2.97834	3.15199e-05	-3.54625	7.54691e-06
Contig745	30	7	10	23	2.15594	5.74308e-05	1.62432	0.000920921	0.335864	0.398768	-0.531629	0.451019	-1.82008	0.00147878	-1.28845	0.013895
Contig1372	30	7	9	19	2.15594	5.74308e-05	1.77632	0.00041633	0.611498	0.143014	-0.379626	0.600124	-1.54445	0.0101232	-1.16482	0.0389166
Contig21632	30	7	11	28	2.15594	5.74308e-05	1.48681	0.00189462	0.0520711	0.8907	-0.669133	0.33128	-2.10387	0.000113526	-1.43474	0.0032113
Contig11782	30	10	1	36	1.64137	0.000812236	4.94624	1.39454e-08	-0.310499	0.382896	3.30487	0.00397001	-1.95187	3.06307e-05	-5.25674	2.74361e-10
Contig5373	30	11	3	15	1.50387	0.00167765	3.36128	3.88146e-07	0.952535	0.0315102	1.85741	0.029108	-0.551332	0.332624	-2.40875	0.0022243
Contig21385	30	15	10	16	1.05641	0.0170723	1.62432	0.000920921	0.859426	0.0486189	0.567907	0.329977	-0.196983	0.703836	-0.764889	0.182306
Contig21649	30	15	6	8	1.05641	0.0170723	2.36128	2.24021e-05	1.85943	0.000333853	1.30487	0.048844	0.803017	0.192532	-0.501855	0.517244
Contig1320	30	16	8	21	0.963299	0.0270839	1.94624	0.000173393	0.467109	0.251312	0.982944	0.105116	-0.496191	0.297588	-1.47913	0.009035
Contig6017	30	17	25	44	0.875836	0.0413188	0.302387	0.437924	-0.600006	0.0762422	-0.573449	0.201869	-1.47584	0.000154045	-0.902393	0.0108346
Contig13879	30	17	3	19	0.875836	0.0413188	3.36128	3.88146e-07	0.611498	0.143014	2.48544	0.00113185	-0.264338	0.58269	-2.74978	0.000212119
Contig15704	31	2	3	4	4.0106	3.45652e-08	3.40859	2.12038e-07	2.90673	1.98822e-06	-0.602018	0.644216	-1.10387	0.362706	-0.501855	0.647012
Contig9156	31	6	6	14	2.42564	1.12769e-05	2.40859	1.30045e-05	1.09938	0.0139041	-0.0170558	0.983663	-1.32627	0.0489957	-1.30921	0.0520013
Contig2395	31	7	6	13	2.20325	3.39449e-05	2.40859	1.30045e-05	1.20629	0.00806367	0.205337	0.797786	-0.996958	0.131111	-1.20229	0.0798285
Contig8560	31	8	5	2	2.0106	9.18299e-05	2.67162	3.825e-06	3.90673	7.71964e-08	0.661016	0.415188	1.89613	0.0629819	1.23511	0.281587
Contig13961	31	10	16	13	1.68868	0.000513793	0.993549	0.0215407	1.20629	0.00806367	-0.695128	0.225595	-0.482385	0.424505	0.212743	0.692035
Contig4057	31	16	18	24	1.0106	0.0193903	0.823624	0.0497357	0.321769	0.41006	-0.186981	0.70576	-0.688836	0.134883	-0.501855	0.26198
Contig15169	31	16	11	16	1.0106	0.0193903	1.53412	0.00123147	0.906732	0.0359417	0.523513	0.349982	-0.103873	0.838571	-0.627386	0.26258
Contig18225	31	16	5	4	1.0106	0.0193903	2.67162	3.825e-06	2.90673	1.98822e-06	1.66102	0.0148979	1.89613	0.00855087	0.235111	0.807424
Contig910	31	17	21	20	0.923142	0.0301418	0.601232	0.136571	0.584804	0.152579	-0.32191	0.492796	-0.338338	0.476244	-0.016428	0.970915
Contig7501	31	17	7	3	0.923142	0.0301418	2.18619	3.90625e-05	3.32177	4.27194e-07	1.26305	0.0408812	2.39863	0.00167343	1.13558	0.233359
Contig19119	31	17	8	19	0.923142	0.0301418	1.99355	0.000105381	0.658804	0.111619	1.07041	0.0731824	-0.264338	0.58269	-1.33474	0.0215815
Contig13433	31	18	7	14	0.84068	0.0451814	2.18619	3.90625e-05	1.09938	0.0139041	1.34551	0.0271342	0.258697	0.613295	-1.08682	0.0936541
Contig6266	32	8	9	19	2.05641	5.52558e-05	1.86943	0.000160045	0.704608	0.0863212	-0.186981	0.789495	-1.3518	0.0199524	-1.16482	0.0389166
Contig4149	32	9	9	11	1.88648	0.00013921	1.86943	0.000160045	1.4931	0.00152316	-0.0170558	0.979991	-0.39338	0.542926	-0.376324	0.560594
Contig1676	32	10	9	4	1.73448	0.000323014	1.86943	0.000160045	2.95254	1.12717e-06	0.134947	0.838566	1.21805	0.133122	1.08311	0.193374
Contig13842	32	11	4	35	1.59698	0.000696709	3.03935	5.41316e-07	-0.176748	0.616203	1.44238	0.0686358	-1.77372	0.000116975	-3.2161	5.84154e-08
Contig1752	32	12	2	13	1.47145	0.0014078	4.03935	2.1419e-08	1.2521	0.00557287	2.56791	0.00533928	-0.21935	0.703878	-2.78726	0.00203159
Contig14048	32	13	11	17	1.35597	0.00268264	1.57992	0.000795106	0.865073	0.0405626	0.223952	0.704247	-0.490896	0.353395	-0.714849	0.194979
Contig2798	32	14	11	11	1.24905	0.00484805	1.57992	0.000795106	1.4931	0.00152316	0.330867	0.567796	0.24405	0.673369	-0.0868173	0.88774
Contig8125	32	14	43	61	1.24905	0.00484805	-0.386912	0.248019	-0.978202	0.00143511	-1.63597	7.12428e-05	-2.22726	3.5541e-09	-0.59129	0.038004
Contig9849	32	14	5	22	1.24905	0.00484805	2.71742	2.16535e-06	0.493104	0.213091	1.46837	0.0373623	-0.75595	0.120479	-2.22432	0.00041309
Contig17938	32	14	30	12	1.24905	0.00484805	0.132462	0.717773	1.36757	0.00300169	-1.11659	0.0132234	0.118519	0.834283	1.23511	0.00834842
Contig11887	32	16	7	25	1.05641	0.0137634	2.232	2.31013e-05	0.308679	0.420966	1.17559	0.0608599	-0.747729	0.101089	-1.92332	0.000604577
Contig1137	32	17	1	4	0.968946	0.0217939	5.03935	4.23098e-09	2.95254	1.12717e-06	4.07041	5.0984e-05	1.98359	0.00522524	-2.08682	0.147951
Contig18904	32	19	36	23	0.808481	0.0490652	-0.130572	0.709224	0.428973	0.273392	-0.939053	0.0185736	-0.379508	0.394888	0.559546	0.141128
Contig19	33	10	4	16	1.77887	0.000201893	3.08375	2.99887e-07	0.99693	0.0191509	1.30487	0.107738	-0.781945	0.172706	-2.08682	0.00380768
Contig1937	33	11	6	11	1.64137	0.000444663	2.49878	4.33649e-06	1.5375	0.00100291	0.857413	0.230977	-0.103873	0.865864	-0.961286	0.179189
Contig2665	33	11	9	16	1.64137	0.000444663	1.91382	9.84282e-05	0.99693	0.0191509	0.272451	0.673584	-0.644442	0.249781	-0.916892	0.119432
Contig4642	33	11	2	9	1.64137	0.000444663	4.08375	1.16068e-08	1.827	0.000200922	2.44238	0.00952484	0.185633	0.774037	-2.25674	0.0226763
Contig13156	33	11	8	19	1.64137	0.000444663	2.08375	3.8356e-05	0.749002	0.0661692	0.442376	0.506621	-0.892369	0.0961902	-1.33474	0.0215815
Contig22390	33	12	1	3	1.51584	0.000917129	5.08375	2.33752e-09	3.41197	1.32363e-07	3.56791	0.00113462	1.89613	0.0227739	-1.67178	0.280755
Contig21625	33	13	3	10	1.40036	0.00178308	3.49878	6.31445e-08	1.675	0.000466095	2.09842	0.0101615	0.274638	0.649333	-1.82378	0.036392
Contig14130	33	14	9	22	1.29345	0.00328624	1.91382	9.84282e-05	0.537498	0.171409	0.620374	0.308313	-0.75595	0.120479	-1.37632	0.0113695
Contig1908	33	15	8	4	1.19391	0.00576933	2.08375	3.8356e-05	2.99693	6.37866e-07	0.889835	0.148864	1.80302	0.0138796	0.913183	0.286974
Contig2858	33	19	15	30	0.852875	0.0364273	1.17686	0.00650766	0.0900389	0.804456	0.323981	0.514091	-0.762836	0.0676081	-1.08682	0.0141226
Contig6754	33	19	11	8	0.852875	0.0364273	1.62432	0.000510117	1.99693	7.95613e-05	0.77144	0.150516	1.14405	0.0488856	0.372614	0.575819
Contig1888	34	9	3	1	1.97395	5.18622e-05	3.54185	3.44293e-08	5.04	2.43862e-09	1.56791	0.0798098	3.06605	0.00922164	1.49815	0.333746
Contig10139	34	16	9	18	1.14387	0.00676757	1.95689	6.02299e-05	0.870073	0.0338902	0.813019	0.167447	-0.273798	0.580239	-1.08682	0.0573139
Contig17615	34	16	6	77	1.14387	0.00676757	2.54185	2.49212e-06	-1.22679	1.69247e-05	1.39798	0.031965	-2.37066	5.70416e-12	-3.76864	1.07045e-17
Contig13142	34	18	7	13	0.973946	0.0175635	2.31946	7.98341e-06	1.33956	0.00260535	1.34551	0.0271342	0.365612	0.483224	-0.979902	0.137872
Contig9474	34	20	10	36	0.821943	0.0396309	1.80489	0.000145251	-0.129927	0.706373	0.982944	0.0700113	-0.95187	0.0156199	-1.93481	3.59782e-05
Contig21201	34	20	33	23	0.821943	0.0396309	0.0824214	0.815111	0.516436	0.180655	-0.739522	0.0661625	-0.305507	0.487851	0.434015	0.26404
Contig9780	35	4	6	8	3.18569	7.80422e-08	2.58367	1.42798e-06	2.08182	2.98757e-05	-0.602018	0.513688	-1.10387	0.198005	-0.501855	0.517244
Contig7437	35	9	3	10	2.01577	3.14264e-05	3.58367	1.87641e-08	1.75989	0.000190441	1.56791	0.0798098	-0.255876	0.699189	-1.82378	0.036392
Contig7574	35	11	42	45	1.72626	0.000177945	-0.223682	0.497165	-0.410035	0.205407	-1.94994	9.36956e-06	-2.13629	7.78188e-07	-0.186353	0.546876
Contig23145	35	12	19	6	1.60073	0.000381882	0.920708	0.0219123	2.49686	3.17493e-06	-0.680021	0.195248	0.896127	0.200591	1.57615	0.0115727
Contig7633	35	13	8	11	1.48525	0.000771946	2.16864	1.37136e-05	1.62239	0.000427033	0.683384	0.284767	0.137135	0.816139	-0.546249	0.412088
Contig19895	35	13	0	3	1.48525	0.000771946	6.16864	6.24105e-10	3.49686	4.0899e-08	4.68338	0.00024708	2.0116	0.0137119	NA	NA
Contig11480	35	16	17	26	1.18569	0.00469134	1.08117	0.00885749	0.381379	0.304501	-0.104519	0.835188	-0.804313	0.0749036	-0.699794	0.11569
Contig16106	35	16	10	20	1.18569	0.00469134	1.84671	9.02722e-05	0.75989	0.0553616	0.661016	0.24919	-0.425801	0.377226	-1.08682	0.0450976
Contig752	36	4	8	13	3.22633	4.28758e-08	2.20928	8.15014e-06	1.42202	0.00118619	-1.01706	0.235763	-1.80431	0.0175204	-0.787257	0.217751
Contig16401	36	10	11	12	1.90441	4.77408e-05	1.74985	0.000130075	1.5375	0.000590356	-0.154559	0.806192	-0.366908	0.551568	-0.212348	0.724185
Contig345	36	12	20	14	1.64137	0.000244229	0.88735	0.0242483	1.31511	0.00225442	-0.754021	0.145754	-0.326266	0.564665	0.427756	0.390969
Contig2336	36	15	26	45	1.31944	0.00182101	0.508838	0.167693	-0.369393	0.250619	-0.810605	0.0774471	-1.68884	2.43386e-05	-0.878231	0.0117917
Contig3773	36	16	7	21	1.22633	0.00322864	2.40192	2.71935e-06	0.730143	0.0605466	1.17559	0.0608599	-0.496191	0.297588	-1.67178	0.00431907
Contig7969	36	17	54	31	1.13887	0.00548942	-0.54561	0.0757309	0.168264	0.633538	-1.68448	5.49438e-06	-0.970607	0.0225942	0.713874	0.0251657
Contig21579	36	17	12	12	1.13887	0.00548942	1.62432	0.000283484	1.5375	0.000590356	0.485445	0.36852	0.398627	0.460113	-0.0868173	0.882783
Contig23496	36	19	7	8	0.978406	0.0141732	2.40192	2.71935e-06	2.12246	1.81928e-05	1.42352	0.0178126	1.14405	0.0488856	-0.279462	0.707816
Contig1195	37	13	16	36	1.56542	0.000325942	1.24881	0.00253171	-0.00793625	0.981249	-0.316616	0.555619	-1.57336	0.000333043	-1.25674	0.00254017
Contig6813	37	14	8	16	1.45851	0.000647409	2.24881	4.82547e-06	1.16199	0.00495918	0.790299	0.207613	-0.296518	0.573809	-1.08682	0.0731031
Contig1464	37	18	2	2	1.09594	0.0063482	4.24881	1.00728e-09	4.16199	2.18296e-09	3.15287	0.000153505	3.06605	0.000231176	-0.0868173	0.952003
Contig13463	37	20	18	61	0.943934	0.0158024	1.07888	0.00721775	-0.768749	0.00938771	0.134947	0.773252	-1.71268	6.93269e-07	-1.84763	1.84233e-07
Contig4967	37	22	11	15	0.80643	0.0347203	1.78937	8.16009e-05	1.2551	0.0028244	0.982944	0.0573965	0.448668	0.348437	-0.534276	0.347845
Contig21695	37	22	58	43	0.80643	0.0347203	-0.609175	0.0420975	-0.264276	0.413231	-1.41561	3.36411e-05	-1.07071	0.0035955	0.344899	0.23206
Contig18733	37	23	11	16	0.7423	0.0493671	1.78937	8.16009e-05	1.16199	0.00495918	1.04707	0.0406696	0.419689	0.367432	-0.627386	0.26258
Contig18857	38	15	4	6	1.39745	0.000816194	3.28728	1.53358e-08	2.6155	6.29473e-07	1.88983	0.00993686	1.21805	0.0658468	-0.67178	0.466035
Contig19495	38	18	10	23	1.13441	0.00445587	1.96535	2.10486e-05	0.676901	0.0712006	0.830941	0.135743	-0.45751	0.311595	-1.28845	0.013895
Contig819	38	23	13	48	0.780774	0.037424	1.58684	0.000245295	-0.3845	0.218012	0.806066	0.100392	-1.16527	0.000989251	-1.97134	1.36127e-06
Contig18925	39	11	4	6	1.88238	2.67466e-05	3.32475	8.43409e-09	2.65298	3.65203e-07	1.44238	0.0686358	0.770596	0.281525	-0.67178	0.466035
Contig12891	39	12	8	15	1.75685	6.18387e-05	2.32475	1.67381e-06	1.33105	0.00133246	0.567907	0.383586	-0.425801	0.444447	-0.993708	0.106871
Contig4309	39	15	12	14	1.43492	0.000541379	1.73979	7.29048e-05	1.43058	0.000699254	0.304872	0.584136	-0.00433746	0.993541	-0.30921	0.585226
Contig19514	39	19	15	34	1.09388	0.0051455	1.41786	0.000630564	0.150475	0.656224	0.323981	0.514091	-0.943408	0.0196965	-1.26739	0.00314849
Contig707	39	21	26	20	0.949493	0.0127736	0.624315	0.0841717	0.91601	0.0176431	-0.325178	0.441012	-0.0334838	0.940753	0.291694	0.494659
Contig20370	39	23	27	35	0.818249	0.0281488	0.569867	0.11154	0.108655	0.74612	-0.248381	0.54334	-0.709594	0.0638376	-0.461213	0.209934
Contig11005	39	24	0	17	0.756848	0.0401499	6.32475	7.28751e-11	1.15047	0.00421316	5.56791	3.78777e-07	0.393627	0.385714	-5.17428	1.48237e-05
Contig2601	40	9	1	22	2.20841	2.41052e-06	5.36128	3.87445e-11	0.815032	0.0295488	3.15287	0.00743716	-1.39338	0.0103847	-4.54625	1.38631e-06
Contig679	40	10	15	18	2.05641	6.53805e-06	1.45439	0.000418023	1.10454	0.00503589	-0.602018	0.301757	-0.95187	0.0873613	-0.349852	0.486884
Contig17208	40	15	17	39	1.47145	0.000356998	1.27382	0.00142963	-0.0109387	0.973116	-0.197628	0.698685	-1.48238	0.000350694	-1.28476	0.00139218
Contig5839	40	17	20	14	1.29087	0.00123163	1.03935	0.00673659	1.46711	0.000467884	-0.251521	0.596529	0.176235	0.734311	0.427756	0.390969
Contig1485	40	19	20	36	1.13041	0.00361935	1.03935	0.00673659	0.104538	0.752239	-0.0910564	0.843781	-1.02587	0.0100988	-0.934814	0.0175906
Contig386	40	20	16	39	1.05641	0.00588374	1.36128	0.000790006	-0.0109387	0.973116	0.304872	0.527362	-1.06735	0.0056786	-1.37222	0.000772396
Contig5185	40	20	10	35	1.05641	0.00588374	2.03935	7.80043e-06	0.14518	0.663313	0.982944	0.0700113	-0.911228	0.0215502	-1.89417	5.90157e-05
Contig3018	40	21	12	28	0.986019	0.00926196	1.77632	4.58967e-05	0.467109	0.18528	0.790299	0.122735	-0.518911	0.210237	-1.30921	0.00599472
Contig1080	40	22	21	36	0.918905	0.0141481	0.968963	0.0105551	0.104538	0.752239	0.0500584	0.90943	-0.814367	0.0341484	-0.864425	0.0262626
Contig17773	40	22	10	9	0.918905	0.0141481	2.03935	7.80043e-06	2.10454	7.0015e-06	1.12045	0.0344214	1.18563	0.0292089	0.0651858	0.921589
Contig17290	40	23	3	7	0.854775	0.0210124	3.77632	8.98586e-10	2.46711	7.53712e-07	2.92154	3.67293e-05	1.61233	0.00486285	-1.30921	0.169449
Contig4588	40	25	11	18	0.73448	0.0428916	1.90185	1.9573e-05	1.10454	0.00503589	1.16737	0.0198001	0.370058	0.403321	-0.797311	0.142568
Contig19841	41	9	8	28	2.24404	1.42628e-06	2.3969	5.73161e-07	0.502732	0.151422	0.152869	0.827225	-1.7413	0.000669659	-1.89417	0.000327377
Contig19346	41	18	3	18	1.24404	0.00147991	3.81194	4.89152e-10	1.14016	0.00357839	2.56791	0.000645019	-0.103873	0.828925	-2.67178	0.000384162
Contig11025	41	21	20	15	1.02164	0.00666881	1.07498	0.00480505	1.4032	0.000613892	0.0533335	0.905794	0.381554	0.430609	0.32822	0.503051
Contig3028	41	26	37	33	0.713521	0.0456439	0.187451	0.56632	0.265693	0.429561	-0.526069	0.150967	-0.447828	0.234664	0.078242	0.820607
Contig88	42	14	8	16	1.64137	7.42652e-05	2.43167	3.33914e-07	1.34485	0.000789223	0.790299	0.207613	-0.296518	0.573809	-1.08682	0.0731031
Contig1300	42	15	14	20	1.54184	0.000152674	1.62432	8.82452e-05	1.02292	0.00694307	0.0824798	0.877689	-0.518911	0.289654	-0.60139	0.227785
Contig16189	42	16	22	53	1.44873	0.000299319	0.972238	0.0085985	-0.383068	0.197079	-0.476487	0.31171	-1.83179	1.25391e-06	-1.35531	0.000103176
Contig21238	42	16	16	30	1.44873	0.000299319	1.43167	0.000352719	0.437962	0.200848	-0.0170558	0.973324	-1.01076	0.0203545	-0.993708	0.022585
Contig614	42	20	6	9	1.1268	0.00294172	2.84671	2.70366e-08	2.17493	2.5897e-06	1.71991	0.00526815	1.04813	0.0597872	-0.67178	0.371975
Contig22470	42	21	43	25	1.05641	0.00476927	0.00540534	0.986218	0.700997	0.0504498	-1.051	0.00474139	-0.355412	0.404186	0.695591	0.0508423
Contig20431	42	24	9	33	0.863763	0.0170369	2.26175	1.01621e-06	0.300459	0.36881	1.39798	0.00861591	-0.563305	0.142851	-1.96129	6.559e-05
Contig4325	42	25	22	46	0.80487	0.0247013	0.972238	0.0085985	-0.178709	0.561355	0.167369	0.691152	-0.983579	0.00497666	-1.15095	0.00145883
Contig14	43	16	15	31	1.48267	0.000197295	1.55873	0.000117845	0.424604	0.208495	0.0760536	0.883348	-1.05807	0.0143529	-1.13412	0.00982206
Contig5940	43	19	12	13	1.23475	0.00121171	1.88065	1.11426e-05	1.67836	6.32176e-05	0.645909	0.218608	0.443615	0.388529	-0.202295	0.725962
Contig18144	43	20	22	16	1.16075	0.00206008	1.00619	0.00623021	1.3788	0.000537012	-0.154559	0.728609	0.218055	0.651126	0.372614	0.428781
Contig15705	43	21	26	24	1.09036	0.00338855	0.765178	0.030087	0.793838	0.0274088	-0.325178	0.441012	-0.296518	0.490902	0.0286599	0.944012
Contig2276	44	16	2	30	1.51584	0.000129365	4.49878	1.43854e-11	0.505076	0.135589	2.98294	0.000506307	-1.01076	0.0203545	-3.99371	5.05945e-08
Contig8010	44	18	21	27	1.34592	0.000464971	1.10647	0.00278622	0.65708	0.0586139	-0.239448	0.604795	-0.688836	0.112779	-0.449387	0.28232
Contig22082	44	18	60	53	1.34592	0.000464971	-0.408106	0.151549	-0.315953	0.281762	-1.75402	8.27021e-07	-1.66187	5.93383e-06	0.0921529	0.734374
Contig14195	44	20	16	19	1.19391	0.00143384	1.49878	0.000154072	1.16404	0.00215274	0.304872	0.527362	-0.0298725	0.948438	-0.334745	0.493171
Contig889	44	22	11	39	1.05641	0.00386906	2.03935	2.74781e-06	0.126565	0.689645	0.982944	0.0573965	-0.929844	0.0136027	-1.91279	1.97288e-05
Contig9356	44	22	10	19	1.05641	0.00386906	2.17686	1.02329e-06	1.16404	0.00215274	1.12045	0.0344214	0.107631	0.811399	-1.01282	0.0652538
Contig1392	44	25	20	23	0.871984	0.0138242	1.17686	0.00167764	0.888405	0.0140357	0.304872	0.479784	0.0164211	0.968549	-0.288451	0.512508
Contig1442	44	27	4	13	0.760953	0.0285186	3.49878	4.1948e-10	1.71153	4.07757e-05	2.73783	1.51813e-05	0.950575	0.043655	-1.78726	0.0186268
Contig22393	44	27	11	35	0.760953	0.0285186	2.03935	2.74781e-06	0.282684	0.385333	1.2784	0.00928674	-0.478269	0.19352	-1.75667	0.000136202
Contig76	44	28	16	21	0.708485	0.0396189	1.49878	0.000154072	1.01965	0.00585453	0.790299	0.0747189	0.311164	0.452467	-0.479135	0.314551
Contig21255	44	28	53	47	0.708485	0.0396189	-0.229136	0.435046	-0.142622	0.637288	-0.937621	0.00433542	-0.851107	0.0119501	0.0865143	0.764421
Contig9756	45	19	12	74	1.30033	0.000566913	1.94624	4.24654e-06	-0.765065	0.00438239	0.645909	0.218608	-2.0654	5.58997e-10	-2.71131	3.97025e-13
Contig10543	45	19	36	49	1.30033	0.000566913	0.361281	0.261187	-0.170321	0.567206	-0.939053	0.0185736	-1.47066	6.79706e-05	-0.531602	0.0911839
Contig4060	45	22	12	18	1.08883	0.00275278	1.94624	4.24654e-06	1.27446	0.000859327	0.857413	0.0902554	0.185633	0.68472	-0.67178	0.206729
Contig6312	45	22	10	17	1.08883	0.00275278	2.20928	6.10581e-07	1.35693	0.000468341	1.12045	0.0344214	0.268096	0.563213	-0.852352	0.131327
Contig336	45	27	27	31	0.793374	0.0216612	0.776318	0.0246539	0.490192	0.141943	-0.0170558	0.96535	-0.303182	0.42394	-0.286126	0.45052
Contig6804	45	29	12	20	0.690281	0.0419622	1.94624	4.24654e-06	1.12246	0.00258007	1.25596	0.00783844	0.43218	0.298371	-0.823783	0.111919
Contig2440	46	14	10	18	1.77262	1.20073e-05	2.24099	3.6318e-07	1.30617	0.00059323	0.468371	0.429714	-0.466443	0.362181	-0.934814	0.0932125
Contig4058	46	19	21	36	1.33204	0.000384525	1.1706	0.0013787	0.306172	0.338328	-0.161446	0.723579	-1.02587	0.0100988	-0.864425	0.0262626
Contig14057	46	21	28	34	1.18765	0.00117104	0.75556	0.0264974	0.388635	0.230876	-0.432093	0.296966	-0.799019	0.0428464	-0.366925	0.317659
Contig18393	46	22	2	11	1.12054	0.00194667	4.56291	4.30458e-12	2.01667	2.75091e-06	3.44238	1.38929e-05	0.896127	0.0830978	-2.54625	0.00686195
Contig22454	46	22	2	9	1.12054	0.00194667	4.56291	4.30458e-12	2.30617	3.40928e-07	3.44238	1.38929e-05	1.18563	0.0292089	-2.25674	0.0226763
Contig10961	46	24	5	23	0.995008	0.00492843	3.24099	6.14305e-10	0.952535	0.00774246	2.24598	0.000268861	-0.0424726	0.919596	-2.28845	0.00023878
Contig11510	47	25	2	18	0.967141	0.00550565	4.59394	2.35773e-12	1.3372	0.000407407	3.6268	2.27811e-06	0.370058	0.403321	-3.25674	9.19555e-05
Contig2661	47	27	6	17	0.85611	0.0122478	3.00898	1.50208e-09	1.41966	0.000215609	2.15287	0.000166766	0.563552	0.200901	-1.58932	0.0132794
Contig19744	47	31	20	26	0.656801	0.0466675	1.27201	0.000555225	0.806685	0.019383	0.615212	0.132383	0.149883	0.695364	-0.465329	0.275963
Contig9158	48	15	5	24	1.73448	1.0606e-05	3.30239	1.87358e-10	0.952535	0.00652052	1.56791	0.0237236	-0.781945	0.0949101	-2.34985	0.000137326
Contig16976	48	17	24	21	1.55391	4.67424e-05	1.03935	0.00299489	1.14518	0.0015606	-0.514555	0.256986	-0.408728	0.383689	0.105828	0.805809
Contig12697	48	18	21	34	1.47145	9.19968e-05	1.232	0.000666764	0.450035	0.160844	-0.239448	0.604795	-1.02141	0.0127386	-0.781963	0.0475037
Contig1476	48	19	13	30	1.39344	0.000174119	1.92388	2.43579e-06	0.630607	0.0568674	0.530432	0.302674	-0.762836	0.0676081	-1.29327	0.00483732
Contig4631	48	23	10	54	1.11781	0.00158483	2.30239	1.27355e-07	-0.21739	0.446999	1.18458	0.0237498	-1.3352	0.000101638	-2.51978	2.59655e-09
Contig5161	48	23	3	39	1.11781	0.00158483	4.03935	6.94337e-12	0.252096	0.416271	2.92154	3.67293e-05	-0.865713	0.0201749	-3.78726	1.01818e-09
Contig18325	48	29	30	58	0.78339	0.0189867	0.717425	0.0302769	-0.320483	0.253761	-0.0659654	0.8606	-1.10387	0.00052742	-1.03791	0.00101364
Contig16324	48	32	51	76	0.641371	0.0490231	-0.0481102	0.868239	-0.71043	0.00679328	-0.689481	0.0316998	-1.3518	3.2395e-06	-0.662319	0.0103934
Contig6439	49	17	8	32	1.58366	3.03621e-05	2.65406	7.08836e-09	0.567245	0.0801434	1.07041	0.0731824	-1.01641	0.0160902	-2.08682	4.26985e-05
Contig14574	49	19	19	19	1.42319	0.000116282	1.40614	0.000140398	1.31932	0.000353628	-0.0170558	0.970931	-0.103873	0.824312	-0.0868173	0.852812
Contig9270	49	22	7	13	1.21169	0.000664998	2.84671	1.91187e-09	1.86681	4.27875e-06	1.63502	0.00475542	0.655119	0.186519	-0.979902	0.137872
Contig10747	49	23	9	14	1.14756	0.00111607	2.48414	2.40343e-08	1.75989	1.00953e-05	1.33658	0.0129563	0.612334	0.203435	-0.724247	0.234201
Contig13819	50	10	2	29	2.37834	3.52524e-08	4.68321	3.89443e-13	0.738411	0.0255003	2.30487	0.0168922	-1.63993	0.00090611	-3.9448	9.44732e-08
Contig3496	50	23	7	22	1.1767	0.00078163	2.87585	1.07856e-09	1.13696	0.00132824	1.69915	0.00301043	-0.0397428	0.926362	-1.73889	0.00267189
Contig630	50	28	23	27	0.89291	0.00741576	1.15965	0.000931732	0.841504	0.0124011	0.266737	0.510123	-0.0514057	0.89485	-0.318143	0.436191
Contig20576	50	28	14	31	0.89291	0.00741576	1.87585	2.24779e-06	0.642195	0.0482283	0.982944	0.0320464	-0.250715	0.504601	-1.23366	0.00576941
Contig15885	50	33	0	30	0.655871	0.0404375	6.68321	2.38906e-13	0.689501	0.0354185	6.02734	2.61506e-09	0.0336304	0.926302	-5.99371	7.35009e-09
Contig6927	51	13	5	63	2.02839	4.51985e-07	3.38985	3.13699e-11	-0.352319	0.193459	1.36146	0.0581227	-2.38071	4.24364e-10	-3.74217	1.08233e-14
Contig2097	52	12	12	31	2.17189	1.03024e-07	2.15483	1.29705e-07	0.698779	0.0299628	-0.0170558	0.976897	-1.47311	0.00151339	-1.45605	0.00171813
Contig20305	52	27	35	44	1.00196	0.00264075	0.610509	0.050609	0.193543	0.511684	-0.391451	0.287386	-0.808417	0.0199535	-0.416966	0.200304
Contig21485	52	27	5	23	1.00196	0.00264075	3.41786	1.72663e-11	1.12941	0.00113027	2.4159	5.42811e-05	0.127452	0.755067	-2.28845	0.00023878
Contig5468	52	28	20	59	0.949493	0.00403628	1.41786	7.91373e-05	-0.229668	0.402045	0.468371	0.264072	-1.17916	0.000227605	-1.64753	2.19763e-06
Contig82	53	14	18	22	1.97697	4.23382e-07	1.59735	1.35087e-05	1.22102	0.000469241	-0.379626	0.458463	-0.75595	0.120479	-0.376324	0.410485
Contig12420	54	17	17	41	1.72383	3.2944e-06	1.70678	4.11853e-06	0.349871	0.239379	-0.0170558	0.972503	-1.37396	0.000537085	-1.35691	0.00063027
Contig11803	54	23	17	43	1.28773	0.000178521	1.70678	4.11853e-06	0.281158	0.338667	0.419043	0.361052	-1.00658	0.00564309	-1.42562	0.000278667
Contig15845	54	23	10	14	1.28773	0.000178521	2.47231	5.15695e-09	1.90007	1.03945e-06	1.18458	0.0237498	0.612334	0.203435	-0.572244	0.334533
Contig3691	54	27	5	9	1.05641	0.00137343	3.47231	5.22165e-12	2.5375	5.21073e-09	2.4159	5.42811e-05	1.48109	0.00414146	-0.934814	0.235232
Contig8603	54	29	200	43	0.953315	0.00328271	-1.84962	2.35212e-20	0.281158	0.338667	-2.80293	3.92362e-33	-0.672157	0.0501647	2.13077	8.10832e-24
Contig13850	54	29	11	44	0.953315	0.00328271	2.33481	1.60293e-08	0.247991	0.395993	1.38149	0.00421287	-0.705324	0.0387296	-2.08682	1.59603e-06
Contig5913	55	8	20	19	2.83777	1.87577e-10	1.49878	2.32459e-05	1.48597	3.44823e-05	-1.33898	0.0195858	-1.3518	0.0199524	-0.0128167	0.977867
Contig14923	55	35	42	48	0.708485	0.0214119	0.428395	0.14541	0.148933	0.600723	-0.28009	0.395246	-0.559553	0.0789846	-0.279462	0.358538
Contig10676	56	18	9	28	1.69384	2.88606e-06	2.67678	5.06721e-10	0.952535	0.00329902	0.982944	0.0856412	-0.741303	0.0850323	-1.72425	0.000756986
Contig4712	56	19	1	20	1.61584	6.06653e-06	5.84671	4.51648e-15	1.43796	4.54416e-05	4.23087	1.49445e-05	-0.177874	0.700188	-4.40875	4.85985e-06
Contig5041	56	21	5	39	1.47145	2.39798e-05	3.52478	1.57588e-12	0.474488	0.111797	2.05333	0.00127434	-0.996958	0.00892023	-3.05029	2.29336e-08
Contig16071	56	22	9	52	1.40433	4.52894e-05	2.67678	5.06721e-10	0.0594506	0.830468	1.27245	0.0193048	-1.34488	0.000125465	-2.61733	2.3958e-09
Contig4162	56	29	6	42	1.00578	0.00174755	3.26175	7.63361e-12	0.367573	0.209515	2.25596	5.91778e-05	-0.63821	0.0644968	-2.89417	1.57362e-08
Contig19256	56	36	21	26	0.693838	0.022652	1.45439	2.97949e-05	1.05945	0.00133561	0.760552	0.0506028	0.365612	0.321398	-0.39494	0.34928
Contig4888	56	37	6	42	0.65431	0.0304504	3.26175	7.63361e-12	0.367573	0.209515	2.60744	8.0861e-07	-0.286737	0.377356	-2.89417	1.57362e-08
Contig4336	57	25	11	29	1.24544	0.000175933	2.41281	3.25086e-09	0.927444	0.00374324	1.16737	0.0198001	-0.317998	0.418464	-1.48537	0.00208664
Contig14155	57	26	24	17	1.18886	0.000299025	1.28728	0.000124175	1.69796	3.41733e-06	0.0984214	0.809462	0.509104	0.252388	0.410682	0.365511
Contig1182	57	37	47	107	0.679845	0.0239073	0.317654	0.262572	-0.956042	3.43874e-05	-0.362191	0.25158	-1.63589	1.97397e-10	-1.2737	1.44477e-07
Contig11137	57	37	18	57	0.679845	0.0239073	1.70232	2.32601e-06	-0.0474646	0.860544	1.02247	0.0108947	-0.72731	0.0156549	-1.74978	1.20156e-06
Contig8328	58	16	27	76	1.91439	2.22168e-07	1.14245	0.000426629	-0.437411	0.0805753	-0.771943	0.0845211	-2.3518	9.77566e-12	-1.57986	1.85271e-07
Contig5109	58	19	1	23	1.66646	2.51485e-06	5.89733	1.49621e-15	1.28695	0.000137409	4.23087	1.49445e-05	-0.379508	0.394888	-4.61038	7.43062e-07
Contig17436	58	36	46	50	0.744465	0.0136206	0.373772	0.187872	0.16666	0.548788	-0.370693	0.246387	-0.577804	0.0649689	-0.207112	0.481899
Contig21270	59	24	45	16	1.35409	4.65973e-05	0.430143	0.130112	1.83518	6.14546e-07	-0.923946	0.0094225	0.481089	0.29639	1.40504	0.000359255
Contig4016	60	10	5	16	2.64137	1.47023e-10	3.62432	1.42829e-13	1.85943	3.90045e-07	0.982944	0.200146	-0.781945	0.172706	-1.76489	0.00966242
Contig2363	60	25	8	4	1.31944	5.68607e-05	2.94624	1.38107e-11	3.85943	9.60413e-14	1.6268	0.00271186	2.53998	8.21022e-05	0.913183	0.286974
Contig631	60	28	19	28	1.15594	0.000285593	1.69832	1.31485e-06	1.05207	0.000960194	0.542372	0.201676	-0.103873	0.787539	-0.646245	0.128097
Contig23187	60	37	21	33	0.753846	0.0111872	1.55393	5.66872e-06	0.815032	0.00769251	0.80008	0.0383991	0.0611861	0.859234	-0.738894	0.0630692
Contig13991	61	20	10	31	1.66522	1.40299e-06	2.64816	1.10965e-10	0.929076	0.00266914	0.982944	0.0700113	-0.736141	0.0716831	-1.71909	0.000405504
Contig16984	61	22	27	33	1.52771	5.81653e-06	1.2152	0.000147668	0.838879	0.00587601	-0.312512	0.449506	-0.688836	0.0795636	-0.376324	0.313432
Contig18982	61	29	23	37	1.12916	0.000330648	1.44653	1.42597e-05	0.673819	0.022796	0.317363	0.429199	-0.455346	0.201295	-0.772709	0.0407373
Contig5215	61	32	13	44	0.987146	0.00129669	2.26965	3.54813e-09	0.423841	0.134763	1.2825	0.00452478	-0.563305	0.0906492	-1.84581	9.61519e-06
Contig5354	61	35	37	68	0.857863	0.00425273	0.760637	0.0101661	-0.20419	0.421753	-0.0972262	0.774956	-1.06205	0.000275256	-0.964827	0.000806782
Contig18202	61	40	30	35	0.665218	0.0219012	1.0632	0.00065223	0.75399	0.0119855	0.397982	0.250885	0.0887719	0.790037	-0.30921	0.388146
Contig90	62	26	54	51	1.31017	4.70541e-05	0.238661	0.373469	0.234306	0.389032	-1.0715	0.00130384	-1.07586	0.00145555	-0.00435513	0.987658
Contig13273	62	27	36	46	1.25572	8.22831e-05	0.823624	0.00551653	0.38317	0.169829	-0.432093	0.236955	-0.872548	0.0110881	-0.440454	0.16832
Contig1481	62	29	40	59	1.15262	0.000233655	0.671621	0.0201546	0.0240886	0.926823	-0.481003	0.168819	-1.12854	0.000372191	-0.647532	0.0269036
Contig1849	62	41	4	26	0.653053	0.0230067	3.99355	7.95721e-15	1.20629	0.000178929	3.3405	4.64547e-09	0.553239	0.121128	-2.78726	1.27863e-05
Contig353	63	30	15	12	1.1268	0.000270251	2.10974	9.8078e-09	2.34485	1.66706e-09	0.982944	0.0264809	1.21805	0.00928243	0.235111	0.672879
Contig2814	63	36	18	72	0.863763	0.00347485	1.84671	1.49447e-07	-0.24011	0.334007	0.982944	0.0150606	-1.10387	0.000112316	-2.08682	8.30733e-10
Contig573	63	43	23	50	0.607424	0.0316819	1.49307	6.30954e-06	0.285959	0.293596	0.885647	0.0149111	-0.321465	0.283097	-1.20711	0.000567923
Contig12480	64	35	72	55	0.927125	0.00176653	-0.130572	0.597907	0.171176	0.518022	-1.0577	0.000239156	-0.75595	0.0140752	0.301748	0.240509
Contig15589	64	41	20	30	0.698857	0.0142001	1.71742	4.76136e-07	1.04564	0.000690804	1.01857	0.00754574	0.346788	0.313924	-0.67178	0.103086
Contig4190	65	25	26	28	1.43492	7.95884e-06	1.36128	1.88044e-05	1.16755	0.000185159	-0.0736394	0.85538	-0.267372	0.500097	-0.193732	0.621745
Contig5204	65	45	53	51	0.586923	0.034336	0.3338	0.209952	0.302478	0.2605	-0.253123	0.385873	-0.284445	0.334341	-0.0313222	0.911825
Contig3802	65	46	23	42	0.555214	0.0441344	1.53816	2.7507e-06	0.582586	0.0389714	0.982944	0.00599709	0.0273714	0.929095	-0.955573	0.00900365
Contig791	66	27	5	42	1.34592	1.81108e-05	3.76182	3.86426e-15	0.604612	0.0314968	2.4159	5.42811e-05	-0.741303	0.0349156	-3.15721	3.80811e-09
Contig7666	66	31	24	57	1.14661	0.000156493	1.49878	3.56713e-06	0.164039	0.528802	0.352178	0.367279	-0.982567	0.00178549	-1.33474	6.89263e-05
Contig833	66	43	12	24	0.674538	0.0157917	2.49878	8.1405e-11	1.41197	1.2611e-05	1.82425	2.02814e-05	0.737429	0.0404193	-1.08682	0.0281629
Contig23531	67	33	8	16	1.0781	0.000289762	3.10544	2.39842e-13	2.01862	1.49398e-08	2.02734	6.18717e-05	0.940521	0.0270639	-1.08682	0.0731031
Contig4517	67	42	8	84	0.73018	0.00912709	3.10544	2.39842e-13	-0.373693	0.112538	2.37526	6.20743e-07	-1.10387	3.02083e-05	-3.47913	3.79555e-18
Contig3190	67	47	26	44	0.567909	0.0370072	1.405	8.60112e-06	0.559193	0.04338	0.837093	0.0152637	-0.0087159	0.977007	-0.845809	0.0158758
Contig2828	68	37	9	12	0.934418	0.00117688	2.95689	5.62826e-13	2.45504	1.25769e-10	2.02247	2.28765e-05	1.52062	0.000620445	-0.501855	0.427689
Contig4951	68	45	22	67	0.652018	0.0174317	1.66738	3.70813e-07	-0.026091	0.916303	1.01537	0.00524131	-0.678109	0.0137382	-1.69347	2.67879e-07
Contig16723	69	32	32	53	1.16493	9.04599e-05	1.14788	0.000114624	0.333139	0.204057	-0.0170558	0.962279	-0.831794	0.00885886	-0.814738	0.0103612
Contig96	69	39	14	21	0.879531	0.0018987	2.34052	1.59179e-10	1.66874	4.48378e-07	1.46099	0.000536753	0.789212	0.0384372	-0.67178	0.172635
Contig1932	69	39	30	52	0.879531	0.0018987	1.24099	4.06998e-05	0.36062	0.171214	0.361456	0.30009	-0.518911	0.0877211	-0.880366	0.00667307
Contig227	69	43	27	38	0.738668	0.00752392	1.39299	7.24661e-06	0.813132	0.00433729	0.654321	0.0611754	0.0744641	0.816423	-0.579857	0.107613
Contig23024	69	43	22	35	0.738668	0.00752392	1.68845	2.38648e-07	0.931777	0.00136381	0.949777	0.00982414	0.193109	0.555339	-0.756669	0.0506744
Contig296	70	43	43	40	0.759427	0.00582033	0.742371	0.00702471	0.75989	0.00673034	-0.0170558	0.956278	0.00046353	0.998832	0.0175194	0.955885
Contig9512	70	46	50	108	0.66213	0.0144726	0.52478	0.0478375	-0.673069	0.00208983	-0.13735	0.641022	-1.3352	3.85969e-08	-1.19785	4.77566e-07
Contig19643	70	50	21	16	0.541835	0.0410307	1.77632	6.97631e-08	2.08182	3.5517e-09	1.23448	0.000571897	1.53998	5.9231e-05	0.3055	0.521358
Contig9447	71	42	14	37	0.813838	0.003194	2.38174	5.54056e-11	0.892829	0.00172674	1.56791	0.000154006	0.0789909	0.807859	-1.48892	0.000496737
Contig4088	72	46	7	26	0.702772	0.00895524	3.40192	2.7624e-15	1.42202	4.53009e-06	2.69915	2.08979e-08	0.719249	0.0380787	-1.9799	0.000363524
Contig2642	73	44	51	59	0.786801	0.00368508	0.556752	0.0330027	0.259717	0.302301	-0.23005	0.437652	-0.527085	0.0650497	-0.297035	0.280726
Contig16267	74	43	136	63	0.839597	0.00199129	-0.838657	3.81299e-05	0.184709	0.45429	-1.67825	6.251e-13	-0.654888	0.0205139	1.02337	1.3777e-06
Contig4883	75	24	3	14	1.70026	5.65782e-08	4.68321	6.06808e-19	2.374	3.48088e-11	2.98294	2.05379e-05	0.673734	0.157266	-2.30921	0.00395166
Contig7436	75	37	47	74	1.07577	0.000129249	0.713583	0.00702767	-0.0280993	0.905348	-0.362191	0.25158	-1.10387	9.01755e-05	-0.741682	0.00522547
Contig2430	75	41	17	35	0.927675	0.000707259	2.18071	1.68251e-10	1.05207	0.000222674	1.25303	0.00160017	0.124396	0.707346	-1.12864	0.00627771
Contig13984	75	43	9	91	0.858962	0.00150629	3.09825	9.84954e-15	-0.326441	0.145743	2.23928	1.12564e-06	-1.1854	4.27425e-06	-3.42469	2.65063e-19
Contig20827	76	43	16	59	0.878071	0.0011346	2.28728	3.56535e-11	0.31782	0.202289	1.40921	0.000403626	-0.560251	0.051204	-1.96946	8.68409e-08
Contig16594	76	45	11	24	0.812483	0.00231795	2.82785	9.06965e-14	1.6155	2.27159e-07	2.01537	3.16824e-06	0.803017	0.0239935	-1.21235	0.016582
Contig1976	77	34	91	92	1.23573	1.4677e-05	-0.201655	0.3657	-0.30424	0.171158	-1.43739	1.47843e-07	-1.53997	1.62795e-08	-0.102585	0.630376
Contig528	78	39	11	16	1.05641	0.000119898	2.86532	2.92082e-14	2.23794	7.00077e-11	1.80891	5.45367e-05	1.18153	0.00378539	-0.627386	0.26258
Contig2488	78	52	123	46	0.641371	0.0120935	-0.61776	0.00272067	0.714376	0.00671655	-1.25913	3.38308e-08	0.0730046	0.802312	1.33214	1.46741e-08
Contig7764	79	51	66	105	0.687764	0.00722204	0.298739	0.213297	-0.457929	0.0321344	-0.389025	0.146335	-1.14569	1.53769e-06	-0.756669	0.00071072
Contig19222	79	56	48	41	0.552834	0.0270709	0.758171	0.00353713	0.898764	0.000887218	0.205337	0.468587	0.34593	0.24031	0.140593	0.646138
Contig1420	80	37	27	65	1.16888	2.36968e-05	1.60639	7.93652e-08	0.252096	0.293922	0.43751	0.227938	-0.916788	0.00164268	-1.3543	1.72478e-05
Contig14382	80	47	19	41	0.823748	0.00156443	2.11335	9.88603e-11	0.916911	0.00066932	1.28961	0.000549072	0.0931637	0.762137	-1.19644	0.0019417
Contig11321	81	37	24	67	1.18681	1.66964e-05	1.79424	5.2068e-09	0.226296	0.340961	0.607435	0.10408	-0.960509	0.000889114	-1.56794	1.12638e-06
Contig21262	81	38	8	19	1.14833	2.74876e-05	3.3792	6.4099e-17	2.04446	3.44216e-10	2.23087	4.97262e-06	0.896127	0.0227461	-1.33474	0.0215815
Contig19174	81	40	30	49	1.07433	7.0746e-05	1.47231	4.02965e-07	0.677676	0.00836296	0.397982	0.250885	-0.396655	0.19561	-0.794637	0.0158456
Contig10336	81	55	17	65	0.614899	0.0137797	2.29174	7.72734e-12	0.270018	0.25946	1.67684	5.48933e-06	-0.344881	0.190962	-2.02172	1.09705e-08
Contig3548	82	34	17	22	1.3265	2.29498e-06	2.30944	4.59463e-12	1.85066	3.36616e-09	0.982944	0.0181562	0.524158	0.178922	-0.458786	0.322589
Contig4733	82	54	45	84	0.659073	0.00839187	0.905052	0.000543927	-0.08223	0.713403	0.245979	0.397219	-0.741303	0.00285097	-0.987282	0.000147151
Contig10958	83	42	22	82	1.03913	9.05704e-05	1.95496	3.73515e-10	-0.0299772	0.893801	0.91583	0.0133211	-1.06911	5.91381e-05	-1.98494	2.25806e-10
Contig8104	83	43	47	114	1.00518	0.000139518	0.859803	0.000864563	-0.505315	0.014541	-0.14538	0.632774	-1.5105	5.71435e-10	-1.36512	1.02204e-08
Contig8793	83	52	24	42	0.731008	0.00367363	1.82943	2.08038e-09	0.935257	0.000426407	1.09842	0.0013731	0.204249	0.493546	-0.894172	0.0135024
Contig2036	83	61	16	22	0.500711	0.0383786	2.41439	9.0162e-13	1.86814	2.142e-09	1.91368	1.57908e-07	1.36743	4.94299e-05	-0.546249	0.246046
Contig445	84	56	3	18	0.641371	0.00920967	4.84671	2.91835e-21	2.17493	2.96012e-11	4.20534	1.16285e-13	1.53356	2.26519e-05	-2.67178	0.000384162
Contig3518	84	56	47	53	0.641371	0.00920967	0.877081	0.000653479	0.616932	0.0134874	0.23571	0.407885	-0.0244387	0.929516	-0.260149	0.367514
Contig10646	84	58	163	93	0.590745	0.0155309	-0.917058	1.14988e-06	-0.194306	0.370439	-1.5078	3.11384e-13	-0.785051	0.000969147	0.722752	8.38619e-05
Contig17200	85	38	5	15	1.21787	6.75655e-06	4.12682	4.12222e-20	2.45504	6.40441e-13	2.90894	1.19892e-07	1.23716	0.0030366	-1.67178	0.0158683
Contig8470	85	62	87	155	0.511603	0.032586	0.00580012	0.978962	-0.914198	1.56619e-06	-0.505803	0.0335821	-1.4258	4.40713e-12	-0.919998	1.16194e-06
Contig1633	87	55	15	69	0.717992	0.00341421	2.57541	3.2488e-14	0.286954	0.215577	1.85741	1.06363e-06	-0.431038	0.0971107	-2.28845	1.96582e-10
Contig8186	88	18	29	29	2.34592	4.00737e-13	1.6408	1.08363e-08	1.55399	6.13808e-08	-0.705112	0.0985269	-0.791929	0.0634486	-0.0868173	0.818698
Contig19758	88	49	49	60	0.90113	0.000343445	0.884074	0.000444441	0.505076	0.0347859	-0.0170558	0.95333	-0.396054	0.152689	-0.378998	0.171193
Contig5315	89	44	35	193	1.07271	3.17779e-05	1.3858	3.86652e-07	-1.16419	6.33835e-11	0.313093	0.336334	-2.2369	6.20875e-26	-2.54999	8.68775e-30
Contig6895	90	48	19	16	0.963299	0.000128728	2.28328	6.1235e-13	2.44439	1.56346e-13	1.31998	0.000377037	1.48109	0.00013181	0.16111	0.741538
Contig176	90	51	21	29	0.875836	0.000408669	2.13889	4.7313e-12	1.58641	2.71551e-08	1.26305	0.000397384	0.710571	0.0307153	-0.552481	0.178434
Contig16196	90	58	43	62	0.690281	0.00401883	1.10494	1.93304e-05	0.490192	0.0377877	0.41466	0.150869	-0.200088	0.447364	-0.614749	0.0303175
Contig20096	90	68	42	62	0.460799	0.0456868	1.13889	1.19821e-05	0.490192	0.0377877	0.67809	0.0150977	0.0293934	0.907535	-0.648696	0.0230797
Contig13007	91	54	53	96	0.809316	0.000893196	0.819227	0.000816877	-0.124632	0.554665	0.00991121	0.971652	-0.933948	0.000101779	-0.943859	9.2733e-05
Contig6880	94	58	10	36	0.753016	0.00151163	3.27201	6.61776e-19	1.3372	5.73169e-07	2.519	1.36619e-09	0.584183	0.052819	-1.93481	3.59782e-05
Contig10681	95	50	24	29	0.982408	6.37155e-05	2.02425	7.02636e-12	1.66441	3.38855e-09	1.04184	0.00264912	0.682002	0.0390534	-0.359836	0.364855
Contig1641	96	73	119	127	0.451546	0.0428006	-0.270503	0.170313	-0.451187	0.0200878	-0.722049	0.000631764	-0.902733	1.39702e-05	-0.180684	0.325852
Contig19246	97	43	40	49	1.23006	1.25694e-06	1.31734	3.44982e-07	0.937738	0.000134908	0.0872808	0.782909	-0.292318	0.331475	-0.379599	0.215571
Contig19332	97	66	42	87	0.611927	0.00728079	1.24695	1.03989e-06	0.109505	0.60683	0.635021	0.0238984	-0.502423	0.0319681	-1.13744	1.44942e-05
Contig15538	100	68	43	100	0.612802	0.0063641	1.25694	6.03753e-07	-0.0474646	0.815973	0.644142	0.0202331	-0.660266	0.00327768	-1.30441	2.22608e-07
Contig2571	102	57	22	69	0.895944	0.000125169	2.25235	2.97275e-14	0.516436	0.0203852	1.3564	7.60193e-05	-0.379508	0.140536	-1.73591	1.08073e-07
Contig18096	104	59	22	24	0.874205	0.000148533	2.28036	1.06308e-14	2.06801	7.72544e-13	1.40616	3.51465e-05	1.19381	0.00032955	-0.212348	0.617742
Contig5405	105	68	124	391	0.683191	0.00207589	-0.200598	0.293414	-1.94424	5.70125e-42	-0.883789	3.29458e-05	-2.62744	7.35581e-61	-1.74365	6.45983e-37
Contig16773	108	83	163	139	0.436257	0.0374017	-0.554488	0.00173698	-0.411518	0.0255086	-0.990745	1.61481e-07	-0.847775	1.63819e-05	0.14297	0.389614
Contig16162	110	51	58	93	1.16534	7.62332e-07	0.962731	2.46039e-05	0.194736	0.336917	-0.202611	0.463872	-0.970607	7.81397e-05	-0.767995	0.00124946
Contig16899	112	64	70	74	0.863763	9.74684e-05	0.717425	0.000933553	0.550437	0.0100226	-0.146339	0.557255	-0.313326	0.20243	-0.166988	0.487267
Contig15695	114	59	35	42	1.00666	7.83182e-06	1.74296	1.11212e-11	1.39311	1.33562e-08	0.736304	0.0149699	0.386452	0.181214	-0.349852	0.28818
Contig1969	114	64	106	120	0.889299	5.58219e-05	0.144322	0.458129	-0.121465	0.51949	-0.744976	0.00091761	-1.01076	3.47656e-06	-0.265787	0.166278
Contig22019	114	77	28	34	0.622512	0.00313249	2.06489	2.76562e-14	1.69796	5.09088e-11	1.44238	1.45012e-06	1.07545	0.000161766	-0.366925	0.317659
Contig11209	116	80	53	52	0.592461	0.00435548	1.16941	3.83911e-07	1.11008	1.61542e-06	0.576952	0.0224691	0.517615	0.0414961	-0.0593366	0.833043
Contig9299	118	63	41	124	0.961772	1.19393e-05	1.56444	1.58857e-10	-0.119018	0.520959	0.602672	0.0351897	-1.08079	6.25625e-07	-1.68346	3.15939e-12
Contig13227	118	73	34	67	0.749227	0.000401525	1.83453	8.19648e-13	0.769089	0.000376933	1.08531	0.000173207	0.0198622	0.935079	-1.06544	0.000307322
Contig20529	119	72	24	62	0.781301	0.000228122	2.34921	3.79535e-17	0.893157	4.93783e-05	1.56791	7.21972e-07	0.111856	0.653891	-1.45605	9.25314e-06
Contig10073	119	75	35	38	0.722408	0.000575717	1.80489	1.17407e-12	1.59943	1.27375e-10	1.08248	0.00014572	0.877018	0.00167645	-0.205462	0.542956
Contig4770	120	90	160	123	0.471446	0.0184451	-0.375685	0.0301184	-0.0830885	0.653376	-0.847131	5.36412e-06	-0.554535	0.00527551	0.292596	0.0891853
Contig368	121	54	70	96	1.22038	7.46459e-08	0.828933	9.66228e-05	0.286436	0.144819	-0.391451	0.132405	-0.933948	0.000101779	-0.542497	0.016015
Contig21362	122	69	22	71	0.878621	3.68381e-05	2.51066	8.07551e-19	0.733526	0.000521097	1.63204	5.92652e-07	-0.145096	0.55165	-1.77713	4.30752e-08
Contig17515	123	98	89	186	0.384213	0.0483785	0.506134	0.0111361	-0.644109	0.000102437	0.121921	0.563497	-1.02832	4.60975e-09	-1.15024	1.56591e-10
Contig248	124	87	97	79	0.567661	0.0045581	0.393636	0.0432534	0.602951	0.0032697	-0.174025	0.413501	0.0352896	0.874789	0.209315	0.336881
Contig13335	126	44	29	86	1.57426	2.73589e-11	2.15865	1.90603e-16	0.503551	0.0117658	0.584395	0.0868775	-1.07071	3.82076e-05	-1.6551	9.75731e-09
Contig19852	127	71	23	31	0.895346	1.88628e-05	2.50448	1.7781e-19	1.98702	1.19558e-14	1.60913	5.32443e-07	1.09168	0.000245792	-0.517452	0.189873
Contig22402	127	82	34	110	0.687541	0.000660236	1.94057	1.23814e-14	0.15986	0.394101	1.25303	8.0655e-06	-0.527681	0.0116675	-1.78071	8.60058e-12
Contig17390	128	89	33	88	0.580675	0.00326566	1.99496	3.15408e-15	0.493104	0.0127437	1.41428	3.32811e-07	-0.0875713	0.686199	-1.50185	6.45229e-08
Contig3906	133	72	69	152	0.941766	4.92516e-06	0.986111	2.22137e-06	-0.24011	0.160316	0.0443447	0.85518	-1.18188	3.05362e-09	-1.22622	1.16192e-09
Contig21394	135	102	23	61	0.460799	0.0143783	2.59261	2.36366e-21	1.09861	2.87771e-07	2.13181	3.51837e-13	0.637815	0.00546915	-1.49399	7.35869e-06
Contig23419	137	85	128	88	0.74505	0.000147622	0.137385	0.438205	0.591136	0.00238752	-0.607665	0.00234391	-0.153914	0.482695	0.453751	0.0218814
Contig10997	138	106	81	169	0.437013	0.0184384	0.808027	4.62714e-05	-0.33982	0.0394559	0.371015	0.0799538	-0.776832	1.0425e-05	-1.14785	1.13627e-09
Contig21343	139	81	48	104	0.8355	2.4428e-05	1.57333	3.13647e-12	0.371037	0.0460469	0.737832	0.00428776	-0.464463	0.0290905	-1.20229	7.21569e-07
Contig21670	140	91	93	158	0.677897	0.00041322	0.629477	0.000977308	-0.221962	0.184357	-0.04842	0.819888	-0.899859	1.34521e-06	-0.851439	4.27788e-06
Contig13236	141	96	73	105	0.610997	0.00123095	0.989079	1.03613e-06	0.377841	0.0409821	0.378082	0.0898984	-0.233156	0.251888	-0.611238	0.00503834
Contig275	142	97	91	221	0.606243	0.00127978	0.681305	0.000368463	-0.68562	7.62445e-06	0.0750624	0.72131	-1.29186	1.75304e-14	-1.36693	1.41989e-15
Contig23501	146	75	32	56	1.01741	3.33952e-07	2.22918	1.63552e-19	1.33501	4.84047e-10	1.21176	3.21522e-05	0.317591	0.209924	-0.894172	0.004338
Contig3025	147	96	43	135	0.671118	0.000334767	1.81276	2.28992e-15	0.0753921	0.660802	1.14164	7.25577e-06	-0.595726	0.00182406	-1.73737	1.0357e-13
Contig11556	148	70	78	107	1.13658	1.88246e-08	0.963404	9.76347e-07	0.420522	0.0207115	-0.173175	0.465522	-0.716057	0.0010873	-0.542882	0.0109423
Contig21090	149	120	33	113	0.368686	0.0365603	2.21413	9.92608e-20	0.351525	0.0495826	1.84544	7.1448e-13	-0.0171615	0.927628	-1.8626	9.5453e-13
Contig1772	151	23	7	28	2.77125	1.80966e-25	4.4704	7.93999e-36	2.38359	4.37935e-21	1.69915	0.00301043	-0.387666	0.338286	-2.08682	0.000129169
Contig22036	151	94	38	69	0.740224	7.43646e-05	2.02983	4.66502e-18	1.08242	8.22793e-08	1.28961	1.02178e-06	0.342191	0.132069	-0.947414	0.000886982
Contig5125	152	95	188	80	0.73448	7.87858e-05	-0.267309	0.0883069	0.878535	6.07954e-06	-1.00179	1.3585e-08	0.144054	0.509493	1.14584	4.87142e-10
Contig9317	157	128	70	167	0.351029	0.0404069	1.20469	1.46854e-09	-0.136548	0.394144	0.853661	4.66234e-05	-0.487577	0.00382991	-1.34124	7.9545e-12
Contig11154	160	104	131	192	0.677897	0.000159679	0.327858	0.0530575	-0.310499	0.0437965	-0.350039	0.0637082	-0.988396	8.25759e-09	-0.638357	8.0454e-05
Contig1361	163	101	123	98	0.746925	3.34155e-05	0.445566	0.00932519	0.686554	0.000153835	-0.301359	0.11878	-0.0603715	0.767743	0.240987	0.215595
Contig6488	167	77	194	139	1.17333	8.97435e-10	-0.176856	0.244567	0.217299	0.188393	-1.35018	2.5018e-13	-0.956028	1.85033e-06	0.394154	0.0132328
Contig20751	168	113	94	251	0.628547	0.000296872	0.877081	1.42752e-06	-0.626691	1.05899e-05	0.248534	0.216068	-1.25524	1.34003e-15	-1.50377	6.17953e-20
Contig15578	168	116	35	201	0.590745	0.000619826	2.30239	4.85844e-23	-0.306199	0.0417758	1.71164	2.1135e-11	-0.896944	5.42708e-08	-2.60859	1.06725e-31
Contig3836	171	102	28	87	0.801836	6.22237e-06	2.64985	3.20825e-27	0.927444	5.09873e-07	1.84801	3.52901e-11	0.125609	0.549907	-1.72241	2.97289e-09
Contig2361	172	132	32	47	0.438279	0.00833153	2.46562	2.19062e-25	1.82421	2.23314e-17	2.02734	1.12588e-15	1.38593	1.61853e-09	-0.641406	0.0501803
Contig13163	173	102	138	232	0.818611	3.71594e-06	0.365456	0.0259012	-0.470817	0.00108107	-0.453155	0.0155154	-1.28943	4.33822e-15	-0.836274	4.08583e-08
Contig1774	174	88	38	78	1.03992	1.40723e-08	2.23437	5.17552e-23	1.11008	4.22605e-09	1.19445	8.47941e-06	0.0701563	0.754155	-1.12429	4.75125e-05
Contig714	175	106	67	173	0.779699	8.1132e-06	1.42447	3.65127e-13	-0.0308817	0.841652	0.644775	0.00370937	-0.810581	3.71582e-06	-1.45536	1.30646e-13
Contig13826	176	88	26	64	1.05641	7.51704e-09	2.79834	1.58309e-29	1.41197	9.86512e-13	1.74194	3.51095e-09	0.355558	0.130908	-1.38638	1.41549e-05
Contig783	178	135	32	70	0.455326	0.00543321	2.51509	8.92511e-27	1.29899	1.70334e-11	2.05976	2.69358e-16	0.843659	4.51307e-05	-1.2161	4.09444e-05
Contig17238	179	130	80	185	0.517856	0.00170899	1.20124	1.16921e-10	-0.0950303	0.52953	0.683384	0.000715576	-0.612887	0.00018121	-1.29627	2.35104e-12
Contig14736	181	133	17	80	0.500972	0.00221163	3.45174	2.03226e-36	1.13045	1.19687e-09	2.95076	1.9731e-23	0.629481	0.00171552	-2.32128	4.79587e-12
Contig3007	193	156	138	248	0.363463	0.0188701	0.523285	0.00104439	-0.409204	0.00298943	0.159822	0.342478	-0.772667	1.05935e-07	-0.932489	4.92768e-10
Contig1153	197	147	3	30	0.478788	0.00219022	6.07644	7.90213e-49	2.6677	1.91508e-30	5.59765	2.95204e-36	2.18891	2.18348e-18	-3.40875	2.64306e-07
Contig4640	197	161	58	36	0.347543	0.0229247	1.80342	6.12595e-20	2.40466	2.78649e-27	1.45588	2.27236e-12	2.05712	1.3405e-18	0.601239	0.04629
Contig22780	199	133	41	122	0.637751	6.62704e-05	2.31843	3.3226e-27	0.658423	5.5649e-05	1.68067	1.43806e-12	0.020672	0.908893	-1.66	7.62541e-12
Contig3500	200	164	129	65	0.342713	0.0236976	0.671982	2.9608e-05	1.57402	1.70382e-16	0.329269	0.0515086	1.23131	8.45291e-10	0.902042	2.30716e-05
Contig7366	208	148	48	77	0.547395	0.000376472	2.15483	4.51972e-26	1.38619	2.0616e-14	1.60744	4.65775e-13	0.838794	2.13303e-05	-0.768641	0.00329642
Contig12283	210	142	75	158	0.620907	6.29109e-05	1.52478	5.48515e-17	0.363	0.0162701	0.903873	6.73529e-06	-0.257907	0.121552	-1.16178	2.77417e-09
Contig12221	216	177	90	283	0.34369	0.0184159	1.30239	4.66205e-14	-0.437235	0.000744786	0.958697	1.28488e-07	-0.780926	9.92683e-09	-1.73962	4.31387e-27
Contig15725	217	131	47	277	0.784537	5.85304e-07	2.24632	1.79003e-28	-0.399656	0.00214256	1.46178	2.18043e-10	-1.18419	1.07428e-15	-2.64597	1.09185e-43
Contig20025	218	184	78	104	0.301031	0.03666	1.52213	1.5537e-17	1.02028	8.27318e-10	1.2211	5.63222e-11	0.719249	3.33411e-05	-0.501855	0.019514
Contig2288	222	144	93	225	0.680899	7.99509e-06	1.29461	2.74597e-14	-0.0668299	0.624088	0.61371	0.00120798	-0.747729	8.59915e-07	-1.36144	9.66655e-16
Contig16165	222	145	126	140	0.670915	1.04586e-05	0.856489	5.5735e-08	0.617668	5.76676e-05	0.185573	0.290104	-0.0532471	0.755226	-0.23882	0.177064
Contig11865	233	184	432	190	0.397033	0.00507568	-0.851349	1.00675e-13	0.246866	0.079023	-1.24838	8.43173e-25	-0.150167	0.313777	1.09821	7.43826e-20
Contig18570	235	169	198	246	0.532046	0.00022971	0.286513	0.0390232	-0.113462	0.388123	-0.245533	0.103407	-0.645508	6.12455e-06	-0.399975	0.00355656
Contig5786	236	84	301	787	1.54673	2.25265e-19	-0.311624	0.0125716	-1.78504	6.32188e-74	-1.85836	1.46121e-30	-3.33178	1.82384e-151	-1.47342	2.42559e-57
Contig18876	243	123	152	77	1.03871	2.11113e-11	0.716238	1.11731e-06	1.61056	2.53532e-20	-0.322469	0.0644688	0.571855	0.00566205	0.894324	5.07213e-06
Contig6762	257	188	121	200	0.507444	0.000224031	1.12611	2.23715e-13	0.314304	0.0202671	0.61867	0.000194778	-0.19314	0.187028	-0.81181	6.82575e-07
Contig1602	258	180	73	305	0.575783	3.38452e-05	1.86076	1.14523e-26	-0.288903	0.0176021	1.28497	1.52606e-11	-0.864685	8.35226e-11	-2.14966	5.89805e-38
Contig20952	266	221	253	188	0.323788	0.0133918	0.111642	0.377737	0.453229	0.000885768	-0.212147	0.109582	0.129441	0.364597	0.341587	0.0133337
Contig8151	269	234	151	199	0.257506	0.0454077	0.87241	1.24445e-09	0.387373	0.00384894	0.614904	3.55815e-05	0.129867	0.349291	-0.485037	0.00173382
Contig22015	289	223	516	296	0.430434	0.000767309	-0.796949	1.52524e-14	-0.0819923	0.491476	-1.22738	1.38383e-28	-0.512427	5.57214e-05	0.714957	3.9892e-12
Contig5964	295	259	155	357	0.244171	0.0464182	0.967799	3.88488e-12	-0.322674	0.00434224	0.723628	5.07546e-07	-0.566845	1.2292e-06	-1.29047	2.72783e-22
Contig5288	306	156	269	275	1.02839	8.90902e-14	0.225278	0.0612083	0.106635	0.372898	-0.803116	1.72606e-08	-0.921759	7.6037e-11	-0.118643	0.337032
Contig1714	319	217	109	335	0.61227	1.10467e-06	1.58858	1.96555e-26	-0.118069	0.294887	0.976311	2.90061e-09	-0.730339	3.99002e-09	-1.70665	5.67245e-31
Contig9599	344	286	340	345	0.322802	0.00503118	0.0562265	0.609912	-0.0516524	0.638043	-0.266575	0.0209194	-0.374454	0.00112583	-0.107879	0.327185
Contig13047	365	273	400	477	0.475404	3.40874e-05	-0.0927509	0.37362	-0.433557	1.38158e-05	-0.568155	4.03625e-07	-0.908961	2.34429e-17	-0.340807	0.000471066
Contig16063	370	296	213	631	0.378337	0.000732519	0.836025	6.33889e-12	-0.817579	1.11844e-18	0.457688	0.000374554	-1.19592	2.89245e-34	-1.6536	1.86859e-54
Contig11500	397	257	81	160	0.683779	2.02011e-09	2.3325	5.76843e-53	1.2636	7.51795e-23	1.64872	2.71195e-22	0.579823	5.10547e-05	-1.0689	2.23087e-08
Contig223	442	366	82	242	0.328611	0.00121889	2.4697	1.06396e-62	0.821575	3.09144e-13	2.14109	1.93658e-43	0.492963	3.00043e-05	-1.64813	8.47448e-22
Contig1230	462	341	564	566	0.49453	1.32949e-06	-0.24845	0.00585637	-0.340374	0.000157508	-0.742979	2.2375e-14	-0.834903	8.57372e-18	-0.0919242	0.283233
Contig3701	479	392	500	590	0.345581	0.000414156	-0.0225498	0.806548	-0.348154	8.10286e-05	-0.36813	0.000143784	-0.693734	8.00822e-14	-0.325604	0.000194194
Contig2813	503	309	542	775	0.75936	1.36612e-13	-0.0683818	0.44301	-0.671103	1.78234e-16	-0.827742	2.07871e-16	-1.43046	1.90651e-54	-0.602721	4.78572e-14
Contig6203	545	430	468	445	0.398328	1.69e-05	0.2591	0.00425657	0.244986	0.00760726	-0.139228	0.147813	-0.153342	0.115356	-0.0141141	0.882323
Contig9686	558	210	414	375	1.46628	1.97389e-40	0.469987	4.23895e-07	0.52591	3.36281e-08	-0.996297	4.75545e-17	-0.940374	1.07313e-14	0.0559229	0.585842
Contig10402	661	616	390	678	0.158128	0.0497833	0.800529	8.34207e-19	-0.0840996	0.285135	0.6424	2.92785e-12	-0.242228	0.00248461	-0.884628	6.84077e-23
Contig2955	667	392	99	180	0.823242	6.28364e-20	2.79154	8.42451e-107	1.84223	1.54279e-63	1.9683	8.07567e-42	1.01898	3.66161e-16	-0.949314	7.47675e-08
Contig8575	685	470	363	417	0.599852	2.28025e-12	0.955487	1.13396e-25	0.668592	3.21834e-14	0.355635	0.000389611	0.0687402	0.47764	-0.286895	0.0054758
Contig8277	797	322	390	472	1.36393	2.50512e-51	1.07046	2.29999e-35	0.708328	6.97226e-18	-0.293469	0.00671516	-0.655599	2.09375e-10	-0.36213	0.000231207
Contig19480	827	622	399	565	0.467381	7.79691e-10	1.09085	1.00828e-37	0.502172	1.12209e-10	0.62347	8.43971e-12	0.0347906	0.677351	-0.588679	3.01843e-10
Contig5305	938	388	226	373	1.32994	6.54358e-58	2.09262	1.18492e-107	1.28295	5.3637e-53	0.762678	1.20714e-10	-0.0469921	0.652774	-0.80967	1.29081e-11
Contig4198	949	590	1491	1421	0.742102	1.99239e-23	-0.612448	2.70536e-25	-0.629891	4.54701e-26	-1.35455	2.03065e-92	-1.37199	1.27977e-92	-0.0174436	0.743094
Contig1329	1062	973	425	425	0.182681	0.0041842	1.3606	3.22253e-67	1.27378	3.76966e-59	1.17792	1.01716e-48	1.0911	4.40603e-42	-0.0868173	0.37962
Contig7137	1215	1152	338	248	0.133224	0.0241732	1.88521	1.74193e-121	2.24508	4.31655e-147	1.75199	1.88339e-102	2.11186	4.69498e-127	0.359866	0.00265932
Contig16947	1301	591	663	1849	1.1948	9.92565e-68	1.01189	6.639e-52	-0.554589	5.38114e-27	-0.182907	0.0246268	-1.74939	2.34729e-170	-1.56648	5.12374e-145
Contig23350	1483	1074	777	862	0.521933	7.23154e-20	0.971885	2.85853e-55	0.735294	4.90986e-34	0.449952	2.32406e-11	0.213361	0.0011354	-0.236591	0.000878987
Contig355	1648	1006	1388	2565	0.768494	5.97027e-42	0.287061	3.84837e-08	-0.685707	4.08019e-53	-0.481433	3.93354e-16	-1.4542	2.14841e-181	-0.972769	1.92365e-96
Contig9893	2029	1010	1580	2266	1.06282	3.07501e-87	0.400197	7.03359e-17	-0.206844	2.27688e-06	-0.662625	4.76268e-31	-1.26967	1.00689e-130	-0.607041	9.09528e-39

## Sheet: Cluster V
contig	A read number	B read number	C read number	D read number	A-B		A-C		A-D		B-C		B-D		C-D
					log2(Fold_change) normalized	p-value	log2(Fold_change) normalized	p-value	log2(Fold_change) normalized	p-value	log2(Fold_change) normalized	p-value	log2(Fold_change) normalized	p-value	log2(Fold_change) normalized	p-value
Contig5231	0	1	5	0	NA	NA	-3.28258	0.0430556	NA	NA	-2.33898	0.0864736	NA	NA	3.23511	0.046122
Contig5253	0	1	5	0	NA	NA	-3.28258	0.0430556	NA	NA	-2.33898	0.0864736	NA	NA	3.23511	0.046122
Contig5257	0	1	5	4	NA	NA	-3.28258	0.0430556	NA	NA	-2.33898	0.0864736	-2.10387	0.144627	0.235111	0.807424
Contig5291	0	3	5	3	NA	NA	-3.28258	0.0430556	NA	NA	-0.754021	0.46703	-0.103873	0.92971	0.650148	0.530487
Contig5362	0	0	5	0	NA	NA	-3.28258	0.0430556	NA	NA	-3.33898	0.0396036	NA	NA	3.23511	0.046122
Contig5398	0	1	5	0	NA	NA	-3.28258	0.0430556	NA	NA	-2.33898	0.0864736	NA	NA	3.23511	0.046122
Contig5446	0	3	5	3	NA	NA	-3.28258	0.0430556	NA	NA	-0.754021	0.46703	-0.103873	0.92971	0.650148	0.530487
Contig5563	0	1	5	4	NA	NA	-3.28258	0.0430556	NA	NA	-2.33898	0.0864736	-2.10387	0.144627	0.235111	0.807424
Contig5587	0	0	5	1	NA	NA	-3.28258	0.0430556	NA	NA	-3.33898	0.0396036	NA	NA	2.23511	0.101312
Contig5638	0	5	5	6	-3.26552	0.0441402	-3.28258	0.0430556	-3.63243	0.0191163	-0.0170558	0.985086	-0.366908	0.673746	-0.349852	0.688124
Contig5673	0	1	5	0	NA	NA	-3.28258	0.0430556	NA	NA	-2.33898	0.0864736	NA	NA	3.23511	0.046122
Contig5692	0	1	5	0	NA	NA	-3.28258	0.0430556	NA	NA	-2.33898	0.0864736	NA	NA	3.23511	0.046122
Contig5779	0	0	5	0	NA	NA	-3.28258	0.0430556	NA	NA	-3.33898	0.0396036	NA	NA	3.23511	0.046122
Contig5794	0	1	5	0	NA	NA	-3.28258	0.0430556	NA	NA	-2.33898	0.0864736	NA	NA	3.23511	0.046122
Contig5807	0	0	5	0	NA	NA	-3.28258	0.0430556	NA	NA	-3.33898	0.0396036	NA	NA	3.23511	0.046122
Contig5811	0	0	5	2	NA	NA	-3.28258	0.0430556	NA	NA	-3.33898	0.0396036	NA	NA	1.23511	0.281587
Contig5963	0	2	5	1	NA	NA	-3.28258	0.0430556	NA	NA	-1.33898	0.243185	0.896127	0.601327	2.23511	0.101312
Contig6019	0	1	5	3	NA	NA	-3.28258	0.0430556	NA	NA	-2.33898	0.0864736	-1.68884	0.27583	0.650148	0.530487
Contig6057	0	3	5	2	NA	NA	-3.28258	0.0430556	NA	NA	-0.754021	0.46703	0.481089	0.712006	1.23511	0.281587
Contig6357	0	1	5	1	NA	NA	-3.28258	0.0430556	NA	NA	-2.33898	0.0864736	-0.103873	0.959383	2.23511	0.101312
Contig6402	0	0	5	0	NA	NA	-3.28258	0.0430556	NA	NA	-3.33898	0.0396036	NA	NA	3.23511	0.046122
Contig6427	0	4	5	0	NA	NA	-3.28258	0.0430556	NA	NA	-0.338984	0.725316	NA	NA	3.23511	0.046122
Contig6480	0	1	5	0	NA	NA	-3.28258	0.0430556	NA	NA	-2.33898	0.0864736	NA	NA	3.23511	0.046122
Contig6548	0	0	5	0	NA	NA	-3.28258	0.0430556	NA	NA	-3.33898	0.0396036	NA	NA	3.23511	0.046122
Contig6550	0	5	5	0	-3.26552	0.0441402	-3.28258	0.0430556	NA	NA	-0.0170558	0.985086	3.21805	0.0472609	3.23511	0.046122
Contig6567	0	0	5	3	NA	NA	-3.28258	0.0430556	NA	NA	-3.33898	0.0396036	NA	NA	0.650148	0.530487
Contig6580	0	0	5	3	NA	NA	-3.28258	0.0430556	NA	NA	-3.33898	0.0396036	NA	NA	0.650148	0.530487
Contig6635	0	1	5	0	NA	NA	-3.28258	0.0430556	NA	NA	-2.33898	0.0864736	NA	NA	3.23511	0.046122
Contig6643	0	0	5	1	NA	NA	-3.28258	0.0430556	NA	NA	-3.33898	0.0396036	NA	NA	2.23511	0.101312
Contig6694	0	1	5	0	NA	NA	-3.28258	0.0430556	NA	NA	-2.33898	0.0864736	NA	NA	3.23511	0.046122
Contig6735	0	2	5	0	NA	NA	-3.28258	0.0430556	NA	NA	-1.33898	0.243185	NA	NA	3.23511	0.046122
Contig6761	0	4	5	3	NA	NA	-3.28258	0.0430556	NA	NA	-0.338984	0.725316	0.311164	0.776449	0.650148	0.530487
Contig6801	0	0	5	0	NA	NA	-3.28258	0.0430556	NA	NA	-3.33898	0.0396036	NA	NA	3.23511	0.046122
Contig6967	0	2	5	1	NA	NA	-3.28258	0.0430556	NA	NA	-1.33898	0.243185	0.896127	0.601327	2.23511	0.101312
Contig6985	0	0	5	0	NA	NA	-3.28258	0.0430556	NA	NA	-3.33898	0.0396036	NA	NA	3.23511	0.046122
Contig7225	0	5	5	3	-3.26552	0.0441402	-3.28258	0.0430556	NA	NA	-0.0170558	0.985086	0.633092	0.541288	0.650148	0.530487
Contig7263	0	0	5	0	NA	NA	-3.28258	0.0430556	NA	NA	-3.33898	0.0396036	NA	NA	3.23511	0.046122
Contig7298	0	0	5	1	NA	NA	-3.28258	0.0430556	NA	NA	-3.33898	0.0396036	NA	NA	2.23511	0.101312
Contig7313	0	0	5	0	NA	NA	-3.28258	0.0430556	NA	NA	-3.33898	0.0396036	NA	NA	3.23511	0.046122
Contig7338	0	1	5	0	NA	NA	-3.28258	0.0430556	NA	NA	-2.33898	0.0864736	NA	NA	3.23511	0.046122
Contig7388	0	1	5	0	NA	NA	-3.28258	0.0430556	NA	NA	-2.33898	0.0864736	NA	NA	3.23511	0.046122
Contig7517	0	0	5	0	NA	NA	-3.28258	0.0430556	NA	NA	-3.33898	0.0396036	NA	NA	3.23511	0.046122
Contig7565	0	0	5	0	NA	NA	-3.28258	0.0430556	NA	NA	-3.33898	0.0396036	NA	NA	3.23511	0.046122
Contig7585	0	0	5	0	NA	NA	-3.28258	0.0430556	NA	NA	-3.33898	0.0396036	NA	NA	3.23511	0.046122
Contig7884	0	1	5	0	NA	NA	-3.28258	0.0430556	NA	NA	-2.33898	0.0864736	NA	NA	3.23511	0.046122
Contig7899	0	0	5	0	NA	NA	-3.28258	0.0430556	NA	NA	-3.33898	0.0396036	NA	NA	3.23511	0.046122
Contig7994	0	1	5	0	NA	NA	-3.28258	0.0430556	NA	NA	-2.33898	0.0864736	NA	NA	3.23511	0.046122
Contig8011	0	0	5	0	NA	NA	-3.28258	0.0430556	NA	NA	-3.33898	0.0396036	NA	NA	3.23511	0.046122
Contig8072	0	1	5	1	NA	NA	-3.28258	0.0430556	NA	NA	-2.33898	0.0864736	-0.103873	0.959383	2.23511	0.101312
Contig8103	0	6	5	0	-3.52855	0.0228275	-3.28258	0.0430556	NA	NA	0.245979	0.777819	3.48109	0.024691	3.23511	0.046122
Contig8265	0	1	5	2	NA	NA	-3.28258	0.0430556	NA	NA	-2.33898	0.0864736	-1.10387	0.519822	1.23511	0.281587
Contig8305	0	3	5	3	NA	NA	-3.28258	0.0430556	NA	NA	-0.754021	0.46703	-0.103873	0.92971	0.650148	0.530487
Contig8318	0	6	5	7	-3.52855	0.0228275	-3.28258	0.0430556	-3.85482	0.00975423	0.245979	0.777819	-0.326266	0.683837	-0.572244	0.49501
Contig8417	0	2	5	2	NA	NA	-3.28258	0.0430556	NA	NA	-1.33898	0.243185	-0.103873	0.942583	1.23511	0.281587
Contig8437	0	0	5	6	NA	NA	-3.28258	0.0430556	-3.63243	0.0191163	-3.33898	0.0396036	-3.68884	0.0173008	-0.349852	0.688124
Contig8467	0	1	5	0	NA	NA	-3.28258	0.0430556	NA	NA	-2.33898	0.0864736	NA	NA	3.23511	0.046122
Contig8483	0	0	5	0	NA	NA	-3.28258	0.0430556	NA	NA	-3.33898	0.0396036	NA	NA	3.23511	0.046122
Contig8527	0	1	5	0	NA	NA	-3.28258	0.0430556	NA	NA	-2.33898	0.0864736	NA	NA	3.23511	0.046122
Contig8540	0	2	5	0	NA	NA	-3.28258	0.0430556	NA	NA	-1.33898	0.243185	NA	NA	3.23511	0.046122
Contig8635	0	6	5	0	-3.52855	0.0228275	-3.28258	0.0430556	NA	NA	0.245979	0.777819	3.48109	0.024691	3.23511	0.046122
Contig8733	0	1	5	1	NA	NA	-3.28258	0.0430556	NA	NA	-2.33898	0.0864736	-0.103873	0.959383	2.23511	0.101312
Contig8787	0	0	5	0	NA	NA	-3.28258	0.0430556	NA	NA	-3.33898	0.0396036	NA	NA	3.23511	0.046122
Contig8828	0	4	5	2	NA	NA	-3.28258	0.0430556	NA	NA	-0.338984	0.725316	0.896127	0.459956	1.23511	0.281587
Contig8887	0	0	5	0	NA	NA	-3.28258	0.0430556	NA	NA	-3.33898	0.0396036	NA	NA	3.23511	0.046122
Contig8907	0	2	5	2	NA	NA	-3.28258	0.0430556	NA	NA	-1.33898	0.243185	-0.103873	0.942583	1.23511	0.281587
Contig8989	0	4	5	0	NA	NA	-3.28258	0.0430556	NA	NA	-0.338984	0.725316	NA	NA	3.23511	0.046122
Contig9012	0	1	5	0	NA	NA	-3.28258	0.0430556	NA	NA	-2.33898	0.0864736	NA	NA	3.23511	0.046122
Contig9219	0	0	5	0	NA	NA	-3.28258	0.0430556	NA	NA	-3.33898	0.0396036	NA	NA	3.23511	0.046122
Contig10084	0	1	5	5	NA	NA	-3.28258	0.0430556	-3.36939	0.0378271	-2.33898	0.0864736	-2.4258	0.0753231	-0.0868173	0.924179
Contig10218	0	1	5	5	NA	NA	-3.28258	0.0430556	-3.36939	0.0378271	-2.33898	0.0864736	-2.4258	0.0753231	-0.0868173	0.924179
Contig10562	0	0	5	3	NA	NA	-3.28258	0.0430556	NA	NA	-3.33898	0.0396036	NA	NA	0.650148	0.530487
Contig10807	0	3	5	1	NA	NA	-3.28258	0.0430556	NA	NA	-0.754021	0.46703	1.48109	0.339231	2.23511	0.101312
Contig11101	0	4	5	3	NA	NA	-3.28258	0.0430556	NA	NA	-0.338984	0.725316	0.311164	0.776449	0.650148	0.530487
Contig11191	0	0	5	9	NA	NA	-3.28258	0.0430556	-4.21739	0.00260515	-3.33898	0.0396036	-4.2738	0.00227393	-0.934814	0.235232
Contig11232	0	1	5	2	NA	NA	-3.28258	0.0430556	NA	NA	-2.33898	0.0864736	-1.10387	0.519822	1.23511	0.281587
Contig11239	0	2	5	1	NA	NA	-3.28258	0.0430556	NA	NA	-1.33898	0.243185	0.896127	0.601327	2.23511	0.101312
Contig11427	0	4	5	1	NA	NA	-3.28258	0.0430556	NA	NA	-0.338984	0.725316	1.89613	0.188601	2.23511	0.101312
Contig11451	0	0	5	1	NA	NA	-3.28258	0.0430556	NA	NA	-3.33898	0.0396036	NA	NA	2.23511	0.101312
Contig11588	0	0	5	1	NA	NA	-3.28258	0.0430556	NA	NA	-3.33898	0.0396036	NA	NA	2.23511	0.101312
Contig11758	0	2	5	3	NA	NA	-3.28258	0.0430556	NA	NA	-1.33898	0.243185	-0.688836	0.597099	0.650148	0.530487
Contig11855	0	1	5	1	NA	NA	-3.28258	0.0430556	NA	NA	-2.33898	0.0864736	-0.103873	0.959383	2.23511	0.101312
Contig11902	0	2	5	1	NA	NA	-3.28258	0.0430556	NA	NA	-1.33898	0.243185	0.896127	0.601327	2.23511	0.101312
Contig12008	0	1	5	2	NA	NA	-3.28258	0.0430556	NA	NA	-2.33898	0.0864736	-1.10387	0.519822	1.23511	0.281587
Contig12497	0	2	5	2	NA	NA	-3.28258	0.0430556	NA	NA	-1.33898	0.243185	-0.103873	0.942583	1.23511	0.281587
Contig12951	0	2	5	4	NA	NA	-3.28258	0.0430556	NA	NA	-1.33898	0.243185	-1.10387	0.362706	0.235111	0.807424
Contig13149	0	1	5	5	NA	NA	-3.28258	0.0430556	-3.36939	0.0378271	-2.33898	0.0864736	-2.4258	0.0753231	-0.0868173	0.924179
Contig13246	0	0	5	4	NA	NA	-3.28258	0.0430556	NA	NA	-3.33898	0.0396036	NA	NA	0.235111	0.807424
Contig13249	0	1	5	1	NA	NA	-3.28258	0.0430556	NA	NA	-2.33898	0.0864736	-0.103873	0.959383	2.23511	0.101312
Contig13346	0	6	5	19	-3.52855	0.0228275	-3.28258	0.0430556	-5.29539	5.19047e-06	0.245979	0.777819	-1.76684	0.00464512	-2.01282	0.00206477
Contig13633	0	6	5	5	-3.52855	0.0228275	-3.28258	0.0430556	-3.36939	0.0378271	0.245979	0.777819	0.159161	0.855087	-0.0868173	0.924179
Contig13892	0	1	5	1	NA	NA	-3.28258	0.0430556	NA	NA	-2.33898	0.0864736	-0.103873	0.959383	2.23511	0.101312
Contig13905	0	2	5	5	NA	NA	-3.28258	0.0430556	-3.36939	0.0378271	-1.33898	0.243185	-1.4258	0.213822	-0.0868173	0.924179
Contig13975	0	1	5	16	NA	NA	-3.28258	0.0430556	-5.04746	3.16966e-05	-2.33898	0.0864736	-4.10387	5.71672e-05	-1.76489	0.00966242
Contig14342	0	0	5	11	NA	NA	-3.28258	0.0430556	-4.5069	0.000716797	-3.33898	0.0396036	-4.5633	0.000611881	-1.22432	0.102138
Contig14711	0	5	5	3	-3.26552	0.0441402	-3.28258	0.0430556	NA	NA	-0.0170558	0.985086	0.633092	0.541288	0.650148	0.530487
Contig15020	0	0	5	2	NA	NA	-3.28258	0.0430556	NA	NA	-3.33898	0.0396036	NA	NA	1.23511	0.281587
Contig15362	0	3	5	16	NA	NA	-3.28258	0.0430556	-5.04746	3.16966e-05	-0.754021	0.46703	-2.51891	0.00115101	-1.76489	0.00966242
Contig15454	0	0	5	3	NA	NA	-3.28258	0.0430556	NA	NA	-3.33898	0.0396036	NA	NA	0.650148	0.530487
Contig16039	0	0	5	1	NA	NA	-3.28258	0.0430556	NA	NA	-3.33898	0.0396036	NA	NA	2.23511	0.101312
Contig16171	0	7	5	8	-3.75095	0.0119083	-3.28258	0.0430556	-4.04746	0.0050208	0.468371	0.576586	-0.296518	0.690849	-0.764889	0.34566
Contig16329	0	4	5	7	NA	NA	-3.28258	0.0430556	-3.85482	0.00975423	-0.338984	0.725316	-0.911228	0.304081	-0.572244	0.49501
Contig16791	0	5	5	3	-3.26552	0.0441402	-3.28258	0.0430556	NA	NA	-0.0170558	0.985086	0.633092	0.541288	0.650148	0.530487
Contig17064	0	3	5	1	NA	NA	-3.28258	0.0430556	NA	NA	-0.754021	0.46703	1.48109	0.339231	2.23511	0.101312
Contig17228	0	1	5	2	NA	NA	-3.28258	0.0430556	NA	NA	-2.33898	0.0864736	-1.10387	0.519822	1.23511	0.281587
Contig17563	0	2	5	1	NA	NA	-3.28258	0.0430556	NA	NA	-1.33898	0.243185	0.896127	0.601327	2.23511	0.101312
Contig18833	0	2	5	3	NA	NA	-3.28258	0.0430556	NA	NA	-1.33898	0.243185	-0.688836	0.597099	0.650148	0.530487
Contig18872	0	1	5	2	NA	NA	-3.28258	0.0430556	NA	NA	-2.33898	0.0864736	-1.10387	0.519822	1.23511	0.281587
Contig20371	0	2	5	0	NA	NA	-3.28258	0.0430556	NA	NA	-1.33898	0.243185	NA	NA	3.23511	0.046122
Contig20415	0	9	5	17	-4.11352	0.00331641	-3.28258	0.0430556	-5.13493	1.72604e-05	0.830941	0.291488	-1.02141	0.0781822	-1.85235	0.00582633
Contig20459	0	1	5	0	NA	NA	-3.28258	0.0430556	NA	NA	-2.33898	0.0864736	NA	NA	3.23511	0.046122
Contig20777	0	1	5	1	NA	NA	-3.28258	0.0430556	NA	NA	-2.33898	0.0864736	-0.103873	0.959383	2.23511	0.101312
Contig21030	0	1	5	3	NA	NA	-3.28258	0.0430556	NA	NA	-2.33898	0.0864736	-1.68884	0.27583	0.650148	0.530487
Contig21287	0	3	5	4	NA	NA	-3.28258	0.0430556	NA	NA	-0.754021	0.46703	-0.518911	0.635838	0.235111	0.807424
Contig21664	0	2	5	5	NA	NA	-3.28258	0.0430556	-3.36939	0.0378271	-1.33898	0.243185	-1.4258	0.213822	-0.0868173	0.924179
Contig21734	0	2	5	1	NA	NA	-3.28258	0.0430556	NA	NA	-1.33898	0.243185	0.896127	0.601327	2.23511	0.101312
Contig21976	0	2	5	4	NA	NA	-3.28258	0.0430556	NA	NA	-1.33898	0.243185	-1.10387	0.362706	0.235111	0.807424
Contig23273	0	6	5	0	-3.52855	0.0228275	-3.28258	0.0430556	NA	NA	0.245979	0.777819	3.48109	0.024691	3.23511	0.046122
Contig23444	0	7	5	14	-3.75095	0.0119083	-3.28258	0.0430556	-4.85482	0.000108517	0.468371	0.576586	-1.10387	0.088586	-1.57224	0.0257782
Contig5211	0	0	6	0	NA	NA	-3.54561	0.0221841	NA	NA	-3.60202	0.0201523	NA	NA	3.49815	0.0240088
Contig5240	0	0	6	0	NA	NA	-3.54561	0.0221841	NA	NA	-3.60202	0.0201523	NA	NA	3.49815	0.0240088
Contig5436	0	0	6	2	NA	NA	-3.54561	0.0221841	NA	NA	-3.60202	0.0201523	NA	NA	1.49815	0.171631
Contig5489	0	2	6	3	NA	NA	-3.54561	0.0221841	NA	NA	-1.60202	0.143894	-0.688836	0.597099	0.913183	0.356463
Contig5596	0	3	6	6	NA	NA	-3.54561	0.0221841	-3.63243	0.0191163	-1.01706	0.304518	-1.10387	0.264939	-0.0868173	0.916967
Contig5679	0	1	6	5	NA	NA	-3.54561	0.0221841	-3.36939	0.0378271	-2.60202	0.0459314	-2.4258	0.0753231	0.176217	0.839774
Contig5858	0	0	6	1	NA	NA	-3.54561	0.0221841	NA	NA	-3.60202	0.0201523	NA	NA	2.49815	0.0552685
Contig5870	0	1	6	2	NA	NA	-3.54561	0.0221841	NA	NA	-2.60202	0.0459314	-1.10387	0.519822	1.49815	0.171631
Contig6038	0	2	6	1	NA	NA	-3.54561	0.0221841	NA	NA	-1.60202	0.143894	0.896127	0.601327	2.49815	0.0552685
Contig6186	0	3	6	1	NA	NA	-3.54561	0.0221841	NA	NA	-1.01706	0.304518	1.48109	0.339231	2.49815	0.0552685
Contig6267	0	0	6	0	NA	NA	-3.54561	0.0221841	NA	NA	-3.60202	0.0201523	NA	NA	3.49815	0.0240088
Contig6318	0	1	6	0	NA	NA	-3.54561	0.0221841	NA	NA	-2.60202	0.0459314	NA	NA	3.49815	0.0240088
Contig6381	0	2	6	3	NA	NA	-3.54561	0.0221841	NA	NA	-1.60202	0.143894	-0.688836	0.597099	0.913183	0.356463
Contig6500	0	3	6	2	NA	NA	-3.54561	0.0221841	NA	NA	-1.01706	0.304518	0.481089	0.712006	1.49815	0.171631
Contig6629	0	0	6	1	NA	NA	-3.54561	0.0221841	NA	NA	-3.60202	0.0201523	NA	NA	2.49815	0.0552685
Contig6676	0	1	6	0	NA	NA	-3.54561	0.0221841	NA	NA	-2.60202	0.0459314	NA	NA	3.49815	0.0240088
Contig6849	0	0	6	0	NA	NA	-3.54561	0.0221841	NA	NA	-3.60202	0.0201523	NA	NA	3.49815	0.0240088
Contig6969	0	0	6	1	NA	NA	-3.54561	0.0221841	NA	NA	-3.60202	0.0201523	NA	NA	2.49815	0.0552685
Contig7009	0	7	6	1	-3.75095	0.0119083	-3.54561	0.0221841	NA	NA	0.205337	0.797786	2.70348	0.0310821	2.49815	0.0552685
Contig7032	0	1	6	2	NA	NA	-3.54561	0.0221841	NA	NA	-2.60202	0.0459314	-1.10387	0.519822	1.49815	0.171631
Contig7148	0	0	6	0	NA	NA	-3.54561	0.0221841	NA	NA	-3.60202	0.0201523	NA	NA	3.49815	0.0240088
Contig7200	0	4	6	1	NA	NA	-3.54561	0.0221841	NA	NA	-0.602018	0.513688	1.89613	0.188601	2.49815	0.0552685
Contig7227	0	4	6	7	NA	NA	-3.54561	0.0221841	-3.85482	0.00975423	-0.602018	0.513688	-0.911228	0.304081	-0.30921	0.699565
Contig7296	0	1	6	2	NA	NA	-3.54561	0.0221841	NA	NA	-2.60202	0.0459314	-1.10387	0.519822	1.49815	0.171631
Contig7331	0	0	6	0	NA	NA	-3.54561	0.0221841	NA	NA	-3.60202	0.0201523	NA	NA	3.49815	0.0240088
Contig7343	0	1	6	0	NA	NA	-3.54561	0.0221841	NA	NA	-2.60202	0.0459314	NA	NA	3.49815	0.0240088
Contig7612	0	3	6	1	NA	NA	-3.54561	0.0221841	NA	NA	-1.01706	0.304518	1.48109	0.339231	2.49815	0.0552685
Contig7675	0	1	6	4	NA	NA	-3.54561	0.0221841	NA	NA	-2.60202	0.0459314	-2.10387	0.144627	0.498145	0.588828
Contig7733	0	0	6	5	NA	NA	-3.54561	0.0221841	-3.36939	0.0378271	-3.60202	0.0201523	-3.4258	0.0346837	0.176217	0.839774
Contig7783	0	7	6	2	-3.75095	0.0119083	-3.54561	0.0221841	NA	NA	0.205337	0.797786	1.70348	0.106187	1.49815	0.171631
Contig7826	0	1	6	2	NA	NA	-3.54561	0.0221841	NA	NA	-2.60202	0.0459314	-1.10387	0.519822	1.49815	0.171631
Contig7908	0	2	6	0	NA	NA	-3.54561	0.0221841	NA	NA	-1.60202	0.143894	NA	NA	3.49815	0.0240088
Contig8204	0	0	6	3	NA	NA	-3.54561	0.0221841	NA	NA	-3.60202	0.0201523	NA	NA	0.913183	0.356463
Contig8373	0	1	6	6	NA	NA	-3.54561	0.0221841	-3.63243	0.0191163	-2.60202	0.0459314	-2.68884	0.0390868	-0.0868173	0.916967
Contig8496	0	3	6	0	NA	NA	-3.54561	0.0221841	NA	NA	-1.01706	0.304518	NA	NA	3.49815	0.0240088
Contig8653	0	0	6	0	NA	NA	-3.54561	0.0221841	NA	NA	-3.60202	0.0201523	NA	NA	3.49815	0.0240088
Contig8654	0	1	6	0	NA	NA	-3.54561	0.0221841	NA	NA	-2.60202	0.0459314	NA	NA	3.49815	0.0240088
Contig8711	0	1	6	1	NA	NA	-3.54561	0.0221841	NA	NA	-2.60202	0.0459314	-0.103873	0.959383	2.49815	0.0552685
Contig8940	0	0	6	0	NA	NA	-3.54561	0.0221841	NA	NA	-3.60202	0.0201523	NA	NA	3.49815	0.0240088
Contig8961	0	1	6	2	NA	NA	-3.54561	0.0221841	NA	NA	-2.60202	0.0459314	-1.10387	0.519822	1.49815	0.171631
Contig9098	0	9	6	2	-4.11352	0.00331641	-3.54561	0.0221841	NA	NA	0.567907	0.450507	2.06605	0.0369343	1.49815	0.171631
Contig9199	0	0	6	0	NA	NA	-3.54561	0.0221841	NA	NA	-3.60202	0.0201523	NA	NA	3.49815	0.0240088
Contig9281	0	0	6	0	NA	NA	-3.54561	0.0221841	NA	NA	-3.60202	0.0201523	NA	NA	3.49815	0.0240088
Contig9993	0	0	6	3	NA	NA	-3.54561	0.0221841	NA	NA	-3.60202	0.0201523	NA	NA	0.913183	0.356463
Contig10360	0	1	6	2	NA	NA	-3.54561	0.0221841	NA	NA	-2.60202	0.0459314	-1.10387	0.519822	1.49815	0.171631
Contig11433	0	1	6	1	NA	NA	-3.54561	0.0221841	NA	NA	-2.60202	0.0459314	-0.103873	0.959383	2.49815	0.0552685
Contig11602	0	1	6	6	NA	NA	-3.54561	0.0221841	-3.63243	0.0191163	-2.60202	0.0459314	-2.68884	0.0390868	-0.0868173	0.916967
Contig11705	0	1	6	4	NA	NA	-3.54561	0.0221841	NA	NA	-2.60202	0.0459314	-2.10387	0.144627	0.498145	0.588828
Contig11939	0	6	6	2	-3.52855	0.0228275	-3.54561	0.0221841	NA	NA	-0.0170558	0.983663	1.48109	0.176519	1.49815	0.171631
Contig13091	0	2	6	16	NA	NA	-3.54561	0.0221841	-5.04746	3.16966e-05	-1.60202	0.143894	-3.10387	0.000295157	-1.50185	0.0211824
Contig14030	0	1	6	4	NA	NA	-3.54561	0.0221841	NA	NA	-2.60202	0.0459314	-2.10387	0.144627	0.498145	0.588828
Contig15047	0	0	6	1	NA	NA	-3.54561	0.0221841	NA	NA	-3.60202	0.0201523	NA	NA	2.49815	0.0552685
Contig15056	0	1	6	12	NA	NA	-3.54561	0.0221841	-4.63243	0.000379747	-2.60202	0.0459314	-3.68884	0.000762103	-1.08682	0.120647
Contig16495	0	1	6	1	NA	NA	-3.54561	0.0221841	NA	NA	-2.60202	0.0459314	-0.103873	0.959383	2.49815	0.0552685
Contig16814	0	4	6	5	NA	NA	-3.54561	0.0221841	-3.36939	0.0378271	-0.602018	0.513688	-0.425801	0.658858	0.176217	0.839774
Contig16937	0	14	6	3	-4.75095	0.000151864	-3.54561	0.0221841	NA	NA	1.20534	0.0736851	2.11852	0.0081869	0.913183	0.356463
Contig17796	0	3	6	0	NA	NA	-3.54561	0.0221841	NA	NA	-1.01706	0.304518	NA	NA	3.49815	0.0240088
Contig18409	0	2	6	1	NA	NA	-3.54561	0.0221841	NA	NA	-1.60202	0.143894	0.896127	0.601327	2.49815	0.0552685
Contig19217	0	5	6	1	-3.26552	0.0441402	-3.54561	0.0221841	NA	NA	-0.28009	0.747989	2.21805	0.103911	2.49815	0.0552685
Contig19602	0	1	6	0	NA	NA	-3.54561	0.0221841	NA	NA	-2.60202	0.0459314	NA	NA	3.49815	0.0240088
Contig21611	0	1	6	0	NA	NA	-3.54561	0.0221841	NA	NA	-2.60202	0.0459314	NA	NA	3.49815	0.0240088
Contig21720	0	1	6	0	NA	NA	-3.54561	0.0221841	NA	NA	-2.60202	0.0459314	NA	NA	3.49815	0.0240088
Contig22568	0	3	6	0	NA	NA	-3.54561	0.0221841	NA	NA	-1.01706	0.304518	NA	NA	3.49815	0.0240088
Contig22920	0	2	6	0	NA	NA	-3.54561	0.0221841	NA	NA	-1.60202	0.143894	NA	NA	3.49815	0.0240088
Contig22938	0	1	6	0	NA	NA	-3.54561	0.0221841	NA	NA	-2.60202	0.0459314	NA	NA	3.49815	0.0240088
Contig5228	0	3	7	0	NA	NA	-3.768	0.0115316	NA	NA	-1.23945	0.193437	NA	NA	3.72054	0.0126032
Contig5472	0	1	7	0	NA	NA	-3.768	0.0115316	NA	NA	-2.82441	0.0243381	NA	NA	3.72054	0.0126032
Contig5593	0	1	7	0	NA	NA	-3.768	0.0115316	NA	NA	-2.82441	0.0243381	NA	NA	3.72054	0.0126032
Contig5691	0	0	7	0	NA	NA	-3.768	0.0115316	NA	NA	-3.82441	0.0103508	NA	NA	3.72054	0.0126032
Contig5698	0	7	7	5	-3.75095	0.0119083	-3.768	0.0115316	-3.36939	0.0378271	-0.0170558	0.982354	0.381554	0.649094	0.39861	0.634562
Contig5744	0	1	7	1	NA	NA	-3.768	0.0115316	NA	NA	-2.82441	0.0243381	-0.103873	0.959383	2.72054	0.0300516
Contig5835	0	2	7	10	NA	NA	-3.768	0.0115316	-4.36939	0.0013618	-1.82441	0.0836817	-2.4258	0.011897	-0.60139	0.393766
Contig6634	0	2	7	4	NA	NA	-3.768	0.0115316	NA	NA	-1.82441	0.0836817	-1.10387	0.362706	0.720538	0.416463
Contig6647	0	0	7	4	NA	NA	-3.768	0.0115316	NA	NA	-3.82441	0.0103508	NA	NA	0.720538	0.416463
Contig6772	0	2	7	1	NA	NA	-3.768	0.0115316	NA	NA	-1.82441	0.0836817	0.896127	0.601327	2.72054	0.0300516
Contig6994	0	8	7	5	-3.94359	0.00626143	-3.768	0.0115316	-3.36939	0.0378271	0.175589	0.813872	0.574199	0.478942	0.39861	0.634562
Contig7083	0	1	7	3	NA	NA	-3.768	0.0115316	NA	NA	-2.82441	0.0243381	-1.68884	0.27583	1.13558	0.233359
Contig7220	0	0	7	1	NA	NA	-3.768	0.0115316	NA	NA	-3.82441	0.0103508	NA	NA	2.72054	0.0300516
Contig7491	0	0	7	0	NA	NA	-3.768	0.0115316	NA	NA	-3.82441	0.0103508	NA	NA	3.72054	0.0126032
Contig7532	0	3	7	3	NA	NA	-3.768	0.0115316	NA	NA	-1.23945	0.193437	-0.103873	0.92971	1.13558	0.233359
Contig7571	0	0	7	0	NA	NA	-3.768	0.0115316	NA	NA	-3.82441	0.0103508	NA	NA	3.72054	0.0126032
Contig7642	0	2	7	5	NA	NA	-3.768	0.0115316	-3.36939	0.0378271	-1.82441	0.0836817	-1.4258	0.213822	0.39861	0.634562
Contig7753	0	2	7	1	NA	NA	-3.768	0.0115316	NA	NA	-1.82441	0.0836817	0.896127	0.601327	2.72054	0.0300516
Contig7992	0	0	7	0	NA	NA	-3.768	0.0115316	NA	NA	-3.82441	0.0103508	NA	NA	3.72054	0.0126032
Contig8461	0	1	7	0	NA	NA	-3.768	0.0115316	NA	NA	-2.82441	0.0243381	NA	NA	3.72054	0.0126032
Contig8523	0	1	7	14	NA	NA	-3.768	0.0115316	-4.85482	0.000108517	-2.82441	0.0243381	-3.91123	0.000207767	-1.08682	0.0936541
Contig8818	0	0	7	0	NA	NA	-3.768	0.0115316	NA	NA	-3.82441	0.0103508	NA	NA	3.72054	0.0126032
Contig10192	0	2	7	2	NA	NA	-3.768	0.0115316	NA	NA	-1.82441	0.0836817	-0.103873	0.942583	1.72054	0.102767
Contig10277	0	5	7	17	-3.26552	0.0441402	-3.768	0.0115316	-5.13493	1.72604e-05	-0.502483	0.549142	-1.86941	0.0053849	-1.36693	0.0268718
Contig10460	0	0	7	1	NA	NA	-3.768	0.0115316	NA	NA	-3.82441	0.0103508	NA	NA	2.72054	0.0300516
Contig10551	0	0	7	1	NA	NA	-3.768	0.0115316	NA	NA	-3.82441	0.0103508	NA	NA	2.72054	0.0300516
Contig11777	0	2	7	5	NA	NA	-3.768	0.0115316	-3.36939	0.0378271	-1.82441	0.0836817	-1.4258	0.213822	0.39861	0.634562
Contig14842	0	1	7	5	NA	NA	-3.768	0.0115316	-3.36939	0.0378271	-2.82441	0.0243381	-2.4258	0.0753231	0.39861	0.634562
Contig16259	0	1	7	5	NA	NA	-3.768	0.0115316	-3.36939	0.0378271	-2.82441	0.0243381	-2.4258	0.0753231	0.39861	0.634562
Contig17823	0	2	7	3	NA	NA	-3.768	0.0115316	NA	NA	-1.82441	0.0836817	-0.688836	0.597099	1.13558	0.233359
Contig18518	0	7	7	5	-3.75095	0.0119083	-3.768	0.0115316	-3.36939	0.0378271	-0.0170558	0.982354	0.381554	0.649094	0.39861	0.634562
Contig18742	0	2	7	0	NA	NA	-3.768	0.0115316	NA	NA	-1.82441	0.0836817	NA	NA	3.72054	0.0126032
Contig20601	0	5	7	2	-3.26552	0.0441402	-3.768	0.0115316	NA	NA	-0.502483	0.549142	1.21805	0.288238	1.72054	0.102767
Contig22279	0	4	7	2	NA	NA	-3.768	0.0115316	NA	NA	-0.824411	0.352625	0.896127	0.459956	1.72054	0.102767
Contig5224	0	5	8	1	-3.26552	0.0441402	-3.96065	0.00604268	NA	NA	-0.695128	0.391531	2.21805	0.103911	2.91318	0.0163107
Contig5262	0	0	8	0	NA	NA	-3.96065	0.00604268	NA	NA	-4.01706	0.00536182	NA	NA	3.91318	0.00666686
Contig5402	0	4	8	28	NA	NA	-3.96065	0.00604268	-5.85482	2.83639e-08	-1.01706	0.235763	-2.91123	3.42542e-06	-1.89417	0.000327377
Contig5688	0	0	8	1	NA	NA	-3.96065	0.00604268	NA	NA	-4.01706	0.00536182	NA	NA	2.91318	0.0163107
Contig5745	0	0	8	3	NA	NA	-3.96065	0.00604268	NA	NA	-4.01706	0.00536182	NA	NA	1.32822	0.149515
Contig5943	0	5	8	3	-3.26552	0.0441402	-3.96065	0.00604268	NA	NA	-0.695128	0.391531	0.633092	0.541288	1.32822	0.149515
Contig6465	0	0	8	0	NA	NA	-3.96065	0.00604268	NA	NA	-4.01706	0.00536182	NA	NA	3.91318	0.00666686
Contig6553	0	8	8	2	-3.94359	0.00626143	-3.96065	0.00604268	NA	NA	-0.0170558	0.981136	1.89613	0.0629819	1.91318	0.0606744
Contig6728	0	2	8	2	NA	NA	-3.96065	0.00604268	NA	NA	-2.01706	0.0480104	-0.103873	0.942583	1.91318	0.0606744
Contig6830	0	8	8	2	-3.94359	0.00626143	-3.96065	0.00604268	NA	NA	-0.0170558	0.981136	1.89613	0.0629819	1.91318	0.0606744
Contig6878	0	2	8	0	NA	NA	-3.96065	0.00604268	NA	NA	-2.01706	0.0480104	NA	NA	3.91318	0.00666686
Contig7179	0	0	8	4	NA	NA	-3.96065	0.00604268	NA	NA	-4.01706	0.00536182	NA	NA	0.913183	0.286974
Contig7222	0	0	8	0	NA	NA	-3.96065	0.00604268	NA	NA	-4.01706	0.00536182	NA	NA	3.91318	0.00666686
Contig7393	0	2	8	1	NA	NA	-3.96065	0.00604268	NA	NA	-2.01706	0.0480104	0.896127	0.601327	2.91318	0.0163107
Contig7394	0	2	8	5	NA	NA	-3.96065	0.00604268	-3.36939	0.0378271	-2.01706	0.0480104	-1.4258	0.213822	0.591255	0.466023
Contig7611	0	3	8	0	NA	NA	-3.96065	0.00604268	NA	NA	-1.43209	0.120275	NA	NA	3.91318	0.00666686
Contig7962	0	0	8	1	NA	NA	-3.96065	0.00604268	NA	NA	-4.01706	0.00536182	NA	NA	2.91318	0.0163107
Contig8684	0	4	8	2	NA	NA	-3.96065	0.00604268	NA	NA	-1.01706	0.235763	0.896127	0.459956	1.91318	0.0606744
Contig8858	0	0	8	0	NA	NA	-3.96065	0.00604268	NA	NA	-4.01706	0.00536182	NA	NA	3.91318	0.00666686
Contig8990	0	0	8	0	NA	NA	-3.96065	0.00604268	NA	NA	-4.01706	0.00536182	NA	NA	3.91318	0.00666686
Contig9350	0	6	8	1	-3.52855	0.0228275	-3.96065	0.00604268	NA	NA	-0.432093	0.577215	2.48109	0.0569286	2.91318	0.0163107
Contig10222	0	1	8	10	NA	NA	-3.96065	0.00604268	-4.36939	0.0013618	-3.01706	0.0128829	-3.4258	0.00281842	-0.408745	0.548971
Contig11974	0	3	8	3	NA	NA	-3.96065	0.00604268	NA	NA	-1.43209	0.120275	-0.103873	0.92971	1.32822	0.149515
Contig12122	0	1	8	2	NA	NA	-3.96065	0.00604268	NA	NA	-3.01706	0.0128829	-1.10387	0.519822	1.91318	0.0606744
Contig12192	0	1	8	7	NA	NA	-3.96065	0.00604268	-3.85482	0.00975423	-3.01706	0.0128829	-2.91123	0.0202493	0.105828	0.887138
Contig12852	0	2	8	6	NA	NA	-3.96065	0.00604268	-3.63243	0.0191163	-2.01706	0.0480104	-1.68884	0.123286	0.32822	0.671902
Contig22009	0	3	8	3	NA	NA	-3.96065	0.00604268	NA	NA	-1.43209	0.120275	-0.103873	0.92971	1.32822	0.149515
Contig22587	0	9	8	3	-4.11352	0.00331641	-3.96065	0.00604268	NA	NA	0.152869	0.827225	1.48109	0.0978608	1.32822	0.149515
Contig23012	0	4	8	7	NA	NA	-3.96065	0.00604268	-3.85482	0.00975423	-1.01706	0.235763	-0.911228	0.304081	0.105828	0.887138
Contig5437	0	2	9	1	NA	NA	-4.13057	0.00319	NA	NA	-2.18698	0.02725	0.896127	0.601327	3.08311	0.00884585
Contig5849	0	8	9	11	-3.94359	0.00626143	-4.13057	0.00319	-4.5069	0.000716797	-0.186981	0.789495	-0.563305	0.397599	-0.376324	0.560594
Contig6288	0	0	9	0	NA	NA	-4.13057	0.00319	NA	NA	-4.18698	0.00279922	NA	NA	4.08311	0.00355176
Contig6378	0	3	9	3	NA	NA	-4.13057	0.00319	NA	NA	-1.60202	0.0734695	-0.103873	0.92971	1.49815	0.0940888
Contig6380	0	4	9	8	NA	NA	-4.13057	0.00319	-4.04746	0.0050208	-1.18698	0.154132	-1.10387	0.198005	0.0831077	0.905525
Contig6394	0	6	9	1	-3.52855	0.0228275	-4.13057	0.00319	NA	NA	-0.602018	0.423773	2.48109	0.0569286	3.08311	0.00884585
Contig6443	0	7	9	6	-3.75095	0.0119083	-4.13057	0.00319	-3.63243	0.0191163	-0.379626	0.600124	0.118519	0.882397	0.498145	0.507956
Contig6871	0	1	9	1	NA	NA	-4.13057	0.00319	NA	NA	-3.18698	0.00681879	-0.103873	0.959383	3.08311	0.00884585
Contig8140	0	0	9	0	NA	NA	-4.13057	0.00319	NA	NA	-4.18698	0.00279922	NA	NA	4.08311	0.00355176
Contig8434	0	4	9	0	NA	NA	-4.13057	0.00319	NA	NA	-1.18698	0.154132	NA	NA	4.08311	0.00355176
Contig8773	0	2	9	0	NA	NA	-4.13057	0.00319	NA	NA	-2.18698	0.02725	NA	NA	4.08311	0.00355176
Contig8805	0	1	9	0	NA	NA	-4.13057	0.00319	NA	NA	-3.18698	0.00681879	NA	NA	4.08311	0.00355176
Contig9053	0	8	9	6	-3.94359	0.00626143	-4.13057	0.00319	-3.63243	0.0191163	-0.186981	0.789495	0.311164	0.688001	0.498145	0.507956
Contig9205	0	1	9	2	NA	NA	-4.13057	0.00319	NA	NA	-3.18698	0.00681879	-1.10387	0.519822	2.08311	0.0354213
Contig9379	0	1	9	0	NA	NA	-4.13057	0.00319	NA	NA	-3.18698	0.00681879	NA	NA	4.08311	0.00355176
Contig9383	0	0	9	0	NA	NA	-4.13057	0.00319	NA	NA	-4.18698	0.00279922	NA	NA	4.08311	0.00355176
Contig12701	0	1	9	9	NA	NA	-4.13057	0.00319	-4.21739	0.00260515	-3.18698	0.00681879	-3.2738	0.00543343	-0.0868173	0.898396
Contig12992	0	7	9	4	-3.75095	0.0119083	-4.13057	0.00319	NA	NA	-0.379626	0.600124	0.703482	0.427536	1.08311	0.193374
Contig13239	0	1	9	8	NA	NA	-4.13057	0.00319	-4.04746	0.0050208	-3.18698	0.00681879	-3.10387	0.0104865	0.0831077	0.905525
Contig13326	0	1	9	3	NA	NA	-4.13057	0.00319	NA	NA	-3.18698	0.00681879	-1.68884	0.27583	1.49815	0.0940888
Contig15510	0	3	9	2	NA	NA	-4.13057	0.00319	NA	NA	-1.60202	0.0734695	0.481089	0.712006	2.08311	0.0354213
Contig18394	0	2	9	8	NA	NA	-4.13057	0.00319	-4.04746	0.0050208	-2.18698	0.02725	-2.10387	0.0391095	0.0831077	0.905525
Contig20234	0	3	9	2	NA	NA	-4.13057	0.00319	NA	NA	-1.60202	0.0734695	0.481089	0.712006	2.08311	0.0354213
Contig21556	0	13	9	10	-4.64403	0.000278212	-4.13057	0.00319	-4.36939	0.0013618	0.513459	0.407832	0.274638	0.649333	-0.23882	0.718381
Contig5317	0	2	10	1	NA	NA	-4.28258	0.00169568	NA	NA	-2.33898	0.0153336	0.896127	0.601327	3.23511	0.00479721
Contig5422	0	9	10	6	-4.11352	0.00331641	-4.28258	0.00169568	-3.63243	0.0191163	-0.169059	0.798548	0.481089	0.522551	0.650148	0.375028
Contig6462	0	2	10	7	NA	NA	-4.28258	0.00169568	-3.85482	0.00975423	-2.33898	0.0153336	-1.91123	0.0698943	0.427756	0.544127
Contig6948	0	0	10	2	NA	NA	-4.28258	0.00169568	NA	NA	-4.33898	0.00147198	NA	NA	2.23511	0.0204906
Contig7161	0	4	10	5	NA	NA	-4.28258	0.00169568	-3.36939	0.0378271	-1.33898	0.0988427	-0.425801	0.658858	0.913183	0.233862
Contig7440	0	3	10	9	NA	NA	-4.28258	0.00169568	-4.21739	0.00260515	-1.75402	0.0442157	-1.68884	0.0590934	0.0651858	0.921589
Contig10165	0	16	10	4	-4.94359	4.59343e-05	-4.28258	0.00169568	NA	NA	0.661016	0.24919	1.89613	0.00855087	1.23511	0.127813
Contig10475	0	6	10	33	-3.52855	0.0228275	-4.28258	0.00169568	-6.09186	1.76373e-09	-0.754021	0.303668	-2.5633	2.42291e-06	-1.80928	0.000156408
Contig10515	0	2	10	2	NA	NA	-4.28258	0.00169568	NA	NA	-2.33898	0.0153336	-0.103873	0.942583	2.23511	0.0204906
Contig12666	0	5	10	1	-3.26552	0.0441402	-4.28258	0.00169568	NA	NA	-1.01706	0.184974	2.21805	0.103911	3.23511	0.00479721
Contig6656	0	3	11	1	NA	NA	-4.42008	0.000907188	NA	NA	-1.89152	0.026277	1.48109	0.339231	3.37261	0.00260286
Contig7367	0	4	11	3	NA	NA	-4.42008	0.000907188	NA	NA	-1.47649	0.0623398	0.311164	0.776449	1.78765	0.0356826
Contig7680	0	7	11	0	-3.75095	0.0119083	-4.42008	0.000907188	NA	NA	-0.669133	0.33128	3.70348	0.0130063	4.37261	0.00102783
Contig15015	0	2	11	4	NA	NA	-4.42008	0.000907188	NA	NA	-2.47649	0.00856796	-1.10387	0.362706	1.37261	0.0830737
Contig18377	0	1	11	2	NA	NA	-4.42008	0.000907188	NA	NA	-3.47649	0.00191451	-1.10387	0.519822	2.37261	0.011765
Contig7621	0	4	12	1	NA	NA	-4.54561	0.000488296	NA	NA	-1.60202	0.0387518	1.89613	0.188601	3.49815	0.0014135
Contig7791	0	0	12	0	NA	NA	-4.54561	0.000488296	NA	NA	-4.60202	0.00041519	NA	NA	4.49815	0.000557882
Contig8159	0	5	12	8	-3.26552	0.0441402	-4.54561	0.000488296	-4.04746	0.0050208	-1.28009	0.08077	-0.781945	0.334964	0.498145	0.444603
Contig8637	0	1	12	0	NA	NA	-4.54561	0.000488296	NA	NA	-3.60202	0.00101642	NA	NA	4.49815	0.000557882
Contig14839	0	2	12	15	NA	NA	-4.54561	0.000488296	-4.95436	5.8496e-05	-2.60202	0.00476026	-3.01076	0.000550821	-0.408745	0.462947
Contig22227	0	4	12	0	NA	NA	-4.54561	0.000488296	NA	NA	-1.60202	0.0387518	NA	NA	4.49815	0.000557882
Contig6952	0	10	13	7	-4.26552	0.00176853	-4.66109	0.000264335	-3.85482	0.00975423	-0.395567	0.512667	0.4107	0.560261	0.806268	0.222144
Contig5458	0	6	14	5	-3.52855	0.0228275	-4.768	0.000143873	-3.36939	0.0378271	-1.23945	0.0658885	0.159161	0.855087	1.39861	0.0473325
Contig10821	0	1	14	5	NA	NA	-4.768	0.000143873	-3.36939	0.0378271	-3.82441	0.000287958	-2.4258	0.0753231	1.39861	0.0473325
Contig15439	0	0	14	2	NA	NA	-4.768	0.000143873	NA	NA	-4.82441	0.000119944	NA	NA	2.72054	0.00215472
Contig6078	0	18	16	3	-5.11352	1.41536e-05	-4.96065	4.32741e-05	NA	NA	0.152869	0.757567	2.48109	0.000975045	2.32822	0.00266137
Contig6346	0	0	16	9	NA	NA	-4.96065	4.32741e-05	-4.21739	0.00260515	-5.01706	3.54015e-05	-4.2738	0.00227393	0.743258	0.206849
Contig6841	0	5	16	6	-3.26552	0.0441402	-4.96065	4.32741e-05	-3.63243	0.0191163	-1.69513	0.0129604	-0.366908	0.673746	1.32822	0.0415237
Contig7691	0	3	18	8	NA	NA	-5.13057	1.32623e-05	-4.04746	0.0050208	-2.60202	0.000545687	-1.51891	0.099286	1.08311	0.0658494
Contig8685	0	10	18	1	-4.26552	0.00176853	-5.13057	1.32623e-05	NA	NA	-0.865053	0.120405	3.21805	0.00501997	4.08311	3.73813e-05
Contig18782	0	6	18	3	-3.52855	0.0228275	-5.13057	1.32623e-05	NA	NA	-1.60202	0.0113626	0.896127	0.36547	2.49815	0.000900254
Contig6053	0	0	24	0	NA	NA	-5.54561	4.21069e-07	NA	NA	-5.60202	3.21402e-07	NA	NA	5.49815	5.25449e-07
Contig7336	0	0	25	0	NA	NA	-5.6045	2.39985e-07	NA	NA	-5.66091	1.81703e-07	NA	NA	5.55704	3.01463e-07
Contig22478	0	1	34	0	NA	NA	-6.04811	1.74841e-09	NA	NA	-5.10452	1.52666e-09	NA	NA	6.00065	2.32301e-09
Contig5459	0	8	36	9	-3.94359	0.00626143	-6.13057	6.03558e-10	-4.21739	0.00260515	-2.18698	1.00541e-05	-0.273798	0.695764	1.91318	6.90671e-05
Contig7278	0	0	53	0	NA	NA	-6.68857	1.01877e-13	NA	NA	-6.74498	6.33849e-14	NA	NA	6.6411	1.50191e-13
Contig6101	0	0	82	1	NA	NA	-7.3182	1.11671e-19	NA	NA	-7.37461	5.87778e-20	NA	NA	6.27073	2.22212e-20
Contig6736	0	0	122	0	NA	NA	-7.89138	3.08577e-27	NA	NA	-7.94779	1.33119e-27	NA	NA	7.84392	6.12574e-27
Contig6359	0	1	229	1	NA	NA	-8.79985	3.30386e-45	NA	NA	-7.85626	9.93699e-51	-0.103873	0.959383	7.75239	1.82842e-49
Contig1067	1	1	7	0	0.0564085	0.977941	-2.768	0.0273237	NA	NA	-2.82441	0.0243381	NA	NA	3.72054	0.0126032
Contig2938	1	0	7	0	NA	NA	-2.768	0.0273237	NA	NA	-3.82441	0.0103508	NA	NA	3.72054	0.0126032
Contig4402	1	2	7	1	-0.943591	0.582291	-2.768	0.0273237	-0.0474646	0.981439	-1.82441	0.0836817	0.896127	0.601327	2.72054	0.0300516
Contig4505	1	0	7	1	NA	NA	-2.768	0.0273237	-0.0474646	0.981439	-3.82441	0.0103508	NA	NA	2.72054	0.0300516
Contig5986	1	1	7	1	0.0564085	0.977941	-2.768	0.0273237	-0.0474646	0.981439	-2.82441	0.0243381	-0.103873	0.959383	2.72054	0.0300516
Contig6250	1	7	7	1	-2.75095	0.0282807	-2.768	0.0273237	-0.0474646	0.981439	-0.0170558	0.982354	2.70348	0.0310821	2.72054	0.0300516
Contig6566	1	4	7	1	-1.94359	0.177873	-2.768	0.0273237	-0.0474646	0.981439	-0.824411	0.352625	1.89613	0.188601	2.72054	0.0300516
Contig6864	1	1	7	0	0.0564085	0.977941	-2.768	0.0273237	NA	NA	-2.82441	0.0243381	NA	NA	3.72054	0.0126032
Contig7497	1	7	7	20	-2.75095	0.0282807	-2.768	0.0273237	-4.36939	5.91984e-06	-0.0170558	0.982354	-1.61845	0.00634131	-1.60139	0.00692225
Contig7740	1	4	7	4	-1.94359	0.177873	-2.768	0.0273237	-2.04746	0.155812	-0.824411	0.352625	-0.103873	0.91887	0.720538	0.416463
Contig8112	1	4	7	2	-1.94359	0.177873	-2.768	0.0273237	-1.04746	0.541481	-0.824411	0.352625	0.896127	0.459956	1.72054	0.102767
Contig8703	1	5	7	9	-2.26552	0.0967936	-2.768	0.0273237	-3.21739	0.00630382	-0.502483	0.549142	-0.95187	0.226754	-0.449387	0.534803
Contig9799	1	1	7	6	0.0564085	0.977941	-2.768	0.0273237	-2.63243	0.0434384	-2.82441	0.0243381	-2.68884	0.0390868	0.135575	0.865636
Contig10468	1	3	7	1	-1.52855	0.32409	-2.768	0.0273237	-0.0474646	0.981439	-1.23945	0.193437	1.48109	0.339231	2.72054	0.0300516
Contig10941	1	3	7	5	-1.52855	0.32409	-2.768	0.0273237	-2.36939	0.0824418	-1.23945	0.193437	-0.840839	0.417182	0.39861	0.634562
Contig12086	1	7	7	5	-2.75095	0.0282807	-2.768	0.0273237	-2.36939	0.0824418	-0.0170558	0.982354	0.381554	0.649094	0.39861	0.634562
Contig13425	1	4	7	2	-1.94359	0.177873	-2.768	0.0273237	-1.04746	0.541481	-0.824411	0.352625	0.896127	0.459956	1.72054	0.102767
Contig13553	1	3	7	7	-1.52855	0.32409	-2.768	0.0273237	-2.85482	0.0228384	-1.23945	0.193437	-1.32627	0.163919	-0.0868173	0.91034
Contig14054	1	0	7	4	NA	NA	-2.768	0.0273237	-2.04746	0.155812	-3.82441	0.0103508	NA	NA	0.720538	0.416463
Contig15635	1	0	7	6	NA	NA	-2.768	0.0273237	-2.63243	0.0434384	-3.82441	0.0103508	-3.68884	0.0173008	0.135575	0.865636
Contig16534	1	2	7	5	-0.943591	0.582291	-2.768	0.0273237	-2.36939	0.0824418	-1.82441	0.0836817	-1.4258	0.213822	0.39861	0.634562
Contig18720	1	1	7	1	0.0564085	0.977941	-2.768	0.0273237	-0.0474646	0.981439	-2.82441	0.0243381	-0.103873	0.959383	2.72054	0.0300516
Contig19234	1	1	7	3	0.0564085	0.977941	-2.768	0.0273237	-1.63243	0.29231	-2.82441	0.0243381	-1.68884	0.27583	1.13558	0.233359
Contig22180	1	1	7	1	0.0564085	0.977941	-2.768	0.0273237	-0.0474646	0.981439	-2.82441	0.0243381	-0.103873	0.959383	2.72054	0.0300516
Contig23506	1	4	7	2	-1.94359	0.177873	-2.768	0.0273237	-1.04746	0.541481	-0.824411	0.352625	0.896127	0.459956	1.72054	0.102767
Contig1906	1	3	8	3	-1.52855	0.32409	-2.96065	0.0146636	-1.63243	0.29231	-1.43209	0.120275	-0.103873	0.92971	1.32822	0.149515
Contig3733	1	5	8	5	-2.26552	0.0967936	-2.96065	0.0146636	-2.36939	0.0824418	-0.695128	0.391531	-0.103873	0.909333	0.591255	0.466023
Contig4771	1	0	8	2	NA	NA	-2.96065	0.0146636	-1.04746	0.541481	-4.01706	0.00536182	NA	NA	1.91318	0.0606744
Contig5690	1	6	8	6	-2.52855	0.0523995	-2.96065	0.0146636	-2.63243	0.0434384	-0.432093	0.577215	-0.103873	0.900722	0.32822	0.671902
Contig6091	1	0	8	1	NA	NA	-2.96065	0.0146636	-0.0474646	0.981439	-4.01706	0.00536182	NA	NA	2.91318	0.0163107
Contig7065	1	4	8	2	-1.94359	0.177873	-2.96065	0.0146636	-1.04746	0.541481	-1.01706	0.235763	0.896127	0.459956	1.91318	0.0606744
Contig7431	1	1	8	1	0.0564085	0.977941	-2.96065	0.0146636	-0.0474646	0.981439	-3.01706	0.0128829	-0.103873	0.959383	2.91318	0.0163107
Contig7767	1	1	8	0	0.0564085	0.977941	-2.96065	0.0146636	NA	NA	-3.01706	0.0128829	NA	NA	3.91318	0.00666686
Contig8807	1	3	8	0	-1.52855	0.32409	-2.96065	0.0146636	NA	NA	-1.43209	0.120275	NA	NA	3.91318	0.00666686
Contig9005	1	4	8	0	-1.94359	0.177873	-2.96065	0.0146636	NA	NA	-1.01706	0.235763	NA	NA	3.91318	0.00666686
Contig11932	1	4	8	7	-1.94359	0.177873	-2.96065	0.0146636	-2.85482	0.0228384	-1.01706	0.235763	-0.911228	0.304081	0.105828	0.887138
Contig13772	1	1	8	4	0.0564085	0.977941	-2.96065	0.0146636	-2.04746	0.155812	-3.01706	0.0128829	-2.10387	0.144627	0.913183	0.286974
Contig14216	1	3	8	16	-1.52855	0.32409	-2.96065	0.0146636	-4.04746	7.25151e-05	-1.43209	0.120275	-2.51891	0.00115101	-1.08682	0.0731031
Contig3814	1	1	9	7	0.0564085	0.977941	-3.13057	0.00786572	-2.85482	0.0228384	-3.18698	0.00681879	-2.91123	0.0202493	0.275753	0.703301
Contig4449	1	3	9	0	-1.52855	0.32409	-3.13057	0.00786572	NA	NA	-1.60202	0.0734695	NA	NA	4.08311	0.00355176
Contig4619	1	5	9	3	-2.26552	0.0967936	-3.13057	0.00786572	-1.63243	0.29231	-0.865053	0.272131	0.633092	0.541288	1.49815	0.0940888
Contig5407	1	9	9	2	-3.11352	0.00820708	-3.13057	0.00786572	-1.04746	0.541481	-0.0170558	0.979991	2.06605	0.0369343	2.08311	0.0354213
Contig7123	1	5	9	3	-2.26552	0.0967936	-3.13057	0.00786572	-1.63243	0.29231	-0.865053	0.272131	0.633092	0.541288	1.49815	0.0940888
Contig8576	1	1	9	2	0.0564085	0.977941	-3.13057	0.00786572	-1.04746	0.541481	-3.18698	0.00681879	-1.10387	0.519822	2.08311	0.0354213
Contig9282	1	2	9	4	-0.943591	0.582291	-3.13057	0.00786572	-2.04746	0.155812	-2.18698	0.02725	-1.10387	0.362706	1.08311	0.193374
Contig10171	1	4	9	5	-1.94359	0.177873	-3.13057	0.00786572	-2.36939	0.0824418	-1.18698	0.154132	-0.425801	0.658858	0.76118	0.333787
Contig10492	1	2	9	4	-0.943591	0.582291	-3.13057	0.00786572	-2.04746	0.155812	-2.18698	0.02725	-1.10387	0.362706	1.08311	0.193374
Contig11219	1	2	9	2	-0.943591	0.582291	-3.13057	0.00786572	-1.04746	0.541481	-2.18698	0.02725	-0.103873	0.942583	2.08311	0.0354213
Contig14793	1	8	9	1	-2.94359	0.0152393	-3.13057	0.00786572	-0.0474646	0.981439	-0.186981	0.789495	2.89613	0.0169376	3.08311	0.00884585
Contig17325	1	1	9	2	0.0564085	0.977941	-3.13057	0.00786572	-1.04746	0.541481	-3.18698	0.00681879	-1.10387	0.519822	2.08311	0.0354213
Contig21738	1	2	9	2	-0.943591	0.582291	-3.13057	0.00786572	-1.04746	0.541481	-2.18698	0.02725	-0.103873	0.942583	2.08311	0.0354213
Contig3351	1	6	10	7	-2.52855	0.0523995	-3.28258	0.00422028	-2.85482	0.0228384	-0.754021	0.303668	-0.326266	0.683837	0.427756	0.544127
Contig6374	1	0	10	6	NA	NA	-3.28258	0.00422028	-2.63243	0.0434384	-4.33898	0.00147198	-3.68884	0.0173008	0.650148	0.375028
Contig8584	1	3	10	18	-1.52855	0.32409	-3.28258	0.00422028	-4.21739	2.06247e-05	-1.75402	0.0442157	-2.68884	0.000351909	-0.934814	0.0932125
Contig10643	1	7	10	18	-2.75095	0.0282807	-3.28258	0.00422028	-4.21739	2.06247e-05	-0.531629	0.451019	-1.46644	0.0159994	-0.934814	0.0932125
Contig11102	1	6	10	8	-2.52855	0.0523995	-3.28258	0.00422028	-3.04746	0.011998	-0.754021	0.303668	-0.518911	0.503066	0.235111	0.730305
Contig22539	1	7	10	4	-2.75095	0.0282807	-3.28258	0.00422028	-2.04746	0.155812	-0.531629	0.451019	0.703482	0.427536	1.23511	0.127813
Contig23426	1	11	10	0	-3.40302	0.00238255	-3.28258	0.00422028	NA	NA	0.120448	0.848373	4.35556	0.0010743	4.23511	0.00190475
Contig5644	1	0	11	2	NA	NA	-3.42008	0.00226605	-1.04746	0.541481	-4.47649	0.000779291	NA	NA	2.37261	0.011765
Contig5894	1	7	11	5	-2.75095	0.0282807	-3.42008	0.00226605	-2.36939	0.0824418	-0.669133	0.33128	0.381554	0.649094	1.05069	0.160689
Contig7590	1	5	11	6	-2.26552	0.0967936	-3.42008	0.00226605	-2.63243	0.0434384	-1.15456	0.123292	-0.366908	0.673746	0.787652	0.271059
Contig13045	1	0	11	15	NA	NA	-3.42008	0.00226605	-3.95436	0.00013643	-4.47649	0.000779291	-5.01076	4.79101e-05	-0.534276	0.347845
Contig14452	1	13	11	20	-3.64403	0.000694461	-3.42008	0.00226605	-4.36939	5.91984e-06	0.223952	0.704247	-0.725362	0.153252	-0.949314	0.0730627
Contig18761	1	7	11	26	-2.75095	0.0282807	-3.42008	0.00226605	-4.7479	1.47835e-07	-0.669133	0.33128	-1.99696	0.000322773	-1.32783	0.00742629
Contig19681	1	1	11	1	0.0564085	0.977941	-3.42008	0.00226605	-0.0474646	0.981439	-3.47649	0.00191451	-0.103873	0.959383	3.37261	0.00260286
[truncated: 343 more rows]

## Sheet: Cluster VI
contig	A read number	B read number	C read number	D read number	A-B		A-C		A-D		B-C		B-D		C-D
[truncated: 2,630 more rows]

## Sheet: Cluster VII
contig	A read number	B read number	C read number	D read number	A-B		A-C		A-D		B-C		B-D		C-D
[truncated: 1,768 more rows]

[truncated: 1 more sheets: Cluster VIII]
