# Supplementary material for: Transcriptome of the inflorescence meristems of the biofuel plant Jatropha curcas treated with cytokinin
Source: BMC Genomics. 2014 Nov 17;15(1):974. doi: 10.1186/1471-2164-15-974 (PMC4246439; doi:10.1186/1471-2164-15-974)
Supplement: Supplementary file 7 — Additional file 7: Table S6: Sequences of unigenes less than 200-bp in length obtained from the transcriptome sequencing of inflorescence meristems in Jatropha. (ZIP 12 KB) [file 12864_2014_6670_MOESM7_ESM.zip]

Archive with 1 entries (1 files):
- 1651329841331395_MOESM7_ESM.fsa
