# Supplementary material for: Transcriptome of the inflorescence meristems of the biofuel plant Jatropha curcas treated with cytokinin
Source: BMC Genomics. 2014 Nov 17;15(1):974. doi: 10.1186/1471-2164-15-974 (PMC4246439; doi:10.1186/1471-2164-15-974)
Supplement: Supplementary file 7 — Additional file 7: Table S6: Sequences of unigenes less than 200-bp in length obtained from the transcriptome sequencing of inflorescence meristems in Jatropha. (ZIP 12 KB) [file 12864_2014_6670_MOESM7_ESM.zip › 1651329841331395_MOESM7_ESM.fsa]

Table S6  Sequences of unigenes less than 200-bp in length obtained from the transcriptome sequencing of inflorescence meristems in Jatropha

>Contig9 [organism=Jatropha curcas] [moltype=transcribed_RNA] [tech=TSA]
GTCCAGATTAATCAGAGAAGGAGTAAAGTAAAGTATGAGAAGAGTGGTGAAAAAGATTGGCCAAACAAATATCATATGAATCGCTATGTTTATCGAGTTACTATGGTACGCGCCGTAGAATGCAAAGTGCTTCTCTAGATCGAACAAGCCACAATTTCCCATTAAGGATTTTTCCGAACGG
>Contig10 [organism=Jatropha curcas] [moltype=transcribed_RNA] [tech=TSA]
GCCATCGCACTGGTGCTGATGGAGCTGGGCGTGTTCGATGCAATCGAGCAGGTGCTGGGGCTTTACGCGAACGTGGCGATTGCCTGGATTGGCGCCCTGGTTGCCGATCTGGTGATCAACAAACCCATGGGCTGGTCGCCCCGGTACATCGAATTCAAGCGCGCGCACCTCTACGACATCAATCCGGT
>Contig27 [organism=Jatropha curcas] [moltype=transcribed_RNA] [tech=TSA]
ATTGACGGGGCGCAGTAGTGAGAAAGAGTGAGTTGAGCATGATCAGCATTTTACCATCGTCCTAACCGAAAACTTCAATTTCCGGCACATGTTTCTGATTGGGGCGCAGTAGTGAGAAAGAGTGAGTTGAGCATGAT
>Contig42 [organism=Jatropha curcas] [moltype=transcribed_RNA] [tech=TSA]
CAAGTCCATTCGGTGGCGGTACGCCCAGGAAGAGTGAAGAGAAAGAACCAGAGGGCAGCTAGCAAGAAGGCTTCTGGTGGAGATGGGAGACGAAGAGTTCTACTAGCATCCGTCCTAAAAGTATGGCTCACTCCTCATCCTCT
>Contig44 [organism=Jatropha curcas] [moltype=transcribed_RNA] [tech=TSA]
CTTTATTATTGCTTTATTCAGGGTTTATAGTTTTTGTTATCTGAATGTAAGGATATATTTTTGGTTGTTTTCTAGGAATTCTTGAATTACCAATTTTTGATAATTGCAACCTGTTATGTTTTATGTGTTGGATTGCTCTTGAATTTTTTATCTATGAAGACGACCTCTACGCATTTTCGG
>Contig124 [organism=Jatropha curcas] [moltype=transcribed_RNA] [tech=TSA]
GGGCGTTTATCTTTGTGGATTTAAAGCATTAATCTCAGAATTCTGTTTGTGAGTAGGAGAAAGAGGGGGAGTTGGAGATGAAAATAGCGGAGAGCGCACGCGCGCGGGGTGAACAGAGAGAGAGAGAGAGAGAGGAAGGAATAGA
>Contig371 [organism=Jatropha curcas] [moltype=transcribed_RNA] [tech=TSA]
TGACGACGCTTTAGAATTTTCAAGTATTCGCAGTTGAAGGAGTAATGGATTCGTATACTTGACACCTCAATTCGCGTAGAAAGATTTTGTATTTGTTGCTTATTGCTATAGTCTAATTCAGTCTTAAACTCTTCATCTAATTTTT
>Contig375 [organism=Jatropha curcas] [moltype=transcribed_RNA] [tech=TSA]
AAAATTAACGCCAAGACAAGGGCAGAAAATCAAAGAGGGGAGGAGGGAAGGGAAGAATCAAGAGGCTGGCAATTATCATCAAATAACTAAATTTTGGGGATCGGTAGGGCTGCTTCTGCAGTGTCTGCCCTTTCCACATAATTTGAAAACACAAAAAAT
>Contig698 [organism=Jatropha curcas] [moltype=transcribed_RNA] [tech=TSA]
ACGAGGGCCGCTGAAGCAAGGAAACCGATGACGGTGCCGGCGAACAGGTTGTGGAAACTGATCACTGTCAGCAATGCGGCGGCGAGCATCGGGCTTGCGACACTTTCTAGATCGTAGGCCAGACGCGATAGCGACAAGGCA
>Contig808 [organism=Jatropha curcas] [moltype=transcribed_RNA] [tech=TSA]
CCCTGCCCCATCTTTCTTTCCTCTCTTTCTCGCCGGCTTTTCTTTTCTCCACCTCCGACTCCAATTCAATTCCGAACAACAATAAGAAAATTATATTATATTAATTTAAATTCCCAAAAAAAATAATATATATATATATATAA
>Contig1344 [organism=Jatropha curcas] [moltype=transcribed_RNA] [tech=TSA]
CAAGTCGGTCGCATTTGCACTTTTCAAGTTTCAACCAGAGTTAACGCGCCAATCGTCTCTGTTTTACATCTCCGAACAAGTGTCTCTCGCTCTCTGCCTCTCTCTCCCTGTTGATGCAAAACAAGGTAGAGCTATATTAC
>Contig1525 [organism=Jatropha curcas] [moltype=transcribed_RNA] [tech=TSA]
CCCGTTCGCCCGATTGGGAATTGTAACGTTTTAAGGCGGCCCTCGCGGCTCGTCCGCCCGCGGGGGCGTTCGGACCAACGGCGACGTAGCCTCTCGGGGGGCCGGATGGGCCCCCCTAACTCGCGGGGTCGGGACAAACGGGCGGACGGGACGACCGCGCGTCGCTTCTGGCCCCGGATTCTAGACTTTAGAGGCGTTC
>Contig1898 [organism=Jatropha curcas] [moltype=transcribed_RNA] [tech=TSA]
CAAGCTGGCAAATAATTAACTTGGAGCTCTTTTTCTTTTTTTGTTTTTGGTAAATTTATTAAGTCTCTTTTGACTGGATCTTGATGTTTAACTGTTCACACGCGTTAGATCTGTTATAATGACCTCCAAAGCTAAATTTTTTATGCTTTTTTACAGGTTTTCTAAAGAAAATTAAAAAAAAG
>Contig1975 [organism=Jatropha curcas] [moltype=transcribed_RNA] [tech=TSA]
CTATTTCTTGCTTCCTCTGCTGCAAACTCTTCCCTGTCGTTTTTCTTTTGAACTCACATCAAATCGGAGTATTATGAGGCCACCTAGAGGTGGCGGTTTTTAGAGGCGGGAGAGATGGGGGGCCGCGGGTTTTGGTGGAGGCCGAGGTGGCCGTGGTCGCGGACGGCGGCGGCCG
>Contig2103 [organism=Jatropha curcas] [moltype=transcribed_RNA] [tech=TSA]
ATGAAATAGTAATTTTTCCAAACAAGGTAAACTCTGCCATTAAACGACGACATGGAAGGTGCAAACTTCTGAGTATCAAAACCCAAGCACTGGGGTTTAGAAGGTAAGCGACTGATATTCCTTTCACTCTCACGCAGAAAGACGAGAGAGAGAGAGAGAGAGAGGAGGAGAGAGAGAAGAAGTGGACGGAGCGT
>Contig2166 [organism=Jatropha curcas] [moltype=transcribed_RNA] [tech=TSA]
GGCAGCGGAATAATAGAAATGGGAACACAGAAATTTACATAGTTCACCCTCAACTGTTTAGGGCTACGTTCACAGGACAAAATCCGAATATTTCTTCTACTATTAAAAATTAGTAGGCTTACAAAGAGAGTAATACAAAATAGTGGCACTC
>Contig2295 [organism=Jatropha curcas] [moltype=transcribed_RNA] [tech=TSA]
GCCTCTTCTGCGTTTGGAAACGTGACTTGTCTAGCGGTAGCGTTATGGATCTTCTTGATCTGAATCTTCTCTCTCGCCATATTTTCCTTTGTTTAGCTAAACAAGAAGAAATAAAAGGACCCAGAAACAAAAAAAGAAAAACGAAGAA
>Contig2939 [organism=Jatropha curcas] [moltype=transcribed_RNA] [tech=TSA]
AAAAATACAGAAAACAAACTCCTTCCATTGCCAATTTTTCATTTACCACTCCTCTCTAATTCCTTCTCCCTCCCTCCCCTTCTCTCTCTCTCTCTCTCTCGTAGGCTCGCCAGCATGAGACGAACGGGACCGAGGGTTCTTTTCCTCCGATAGTCGGACAAAGAAACGACCAAAGATC
>Contig3243 [organism=Jatropha curcas] [moltype=transcribed_RNA] [tech=TSA]
CACTTGGTCTCTTGTACTTTAAACTTTAATTTAAAAGTTGGTTTCTTTCTTTATTTCTTTGTTGAGTTTAAGAATAACACGGAGAGAAGAAGAAGAAGAAGAAAGAAAGTGATAATTGGGAAGAAAGAGTAGAGGAGATTTGAGTCGATAAGTTGGGATTGAGAGAAGTGAAAACCGGGAAAAAAAAACAGAAAAGAAC
>Contig3786 [organism=Jatropha curcas] [moltype=transcribed_RNA] [tech=TSA]
AGCGAAGTTTCGCGCGTGGCATCAGCTGAGGTTTGTCTCAACCAAAGGTTTTGTCAAATTTCGCCTCAACGCGGTCAAATCTCCATTAGCCATATACCAATACAACAGAAAAATGTGTAAGACGAGAGATACTTCGAGTTAGGTTCATCTGACCTGG
>Contig3864 [organism=Jatropha curcas] [moltype=transcribed_RNA] [tech=TSA]
GGACTAATGAGCAACCAAAATACATATAATTCACAAATGCCATCAAAATTAGCAACCAAAAGCATAAGTTCTTTATTCTTCTGCCGAAAACTGACATACGTTGCCCACTGAAGTAAGAAGAAACGCATTCTTGATCAGACAATAACATGACAACAATGGGATTGG
>Contig4487 [organism=Jatropha curcas] [moltype=transcribed_RNA] [tech=TSA]
CATCCGCGCGGCTGTAGATAGCTAAGTTTTCTCATAAAGGTCTATCGATCCTCAATTTCGTAGCATATTCAAGCACCCATTGTGTTTTCCTTCAAGAGCCAATACTAGAAACCAATTCACTGCTCTCTAGATTATCTTCTGAATTTGTTCCATAGATGGAGGAGAACGTGCTCTTCTGCAGCCAAATTCAATCTCAA
>Contig4840 [organism=Jatropha curcas] [moltype=transcribed_RNA] [tech=TSA]
CCGGTGGAGGTGGAGAGTGGTAGTAGTATGGAGGAGGAGGAGACTTCACGGGTGGAGGTGGAGAGTGGTAGTAGTACGGAGGAGGGGAGACGTTCACCGGTGGAGGTGGAGAGTGGTAGTAGTACGGAGGAGGAGGTGACGTT
>Contig4943 [organism=Jatropha curcas] [moltype=transcribed_RNA] [tech=TSA]
AAGTGATACTTCTGTCACGAACTTACAATCTGGTGACTGTTGAACAAAACTCCTGGCGTTTTGGCTTTTTTCGCGGTATCCAACGCGACAAGAACACAAAATTTCCTTGTCTTAATTATATATTAGATTGTGATTACTTTTTTGGTGTTAGCAACAAGATGAAATTATTGAATTTGATTTGCTTTTTAATCAAATAAGG
>Contig5205 [organism=Jatropha curcas] [moltype=transcribed_RNA] [tech=TSA]
GGCAATGTTCATGCGACTATTCTAGTGTACAGTGAATTCCGTCTAACGAGACCCATTTAACAGAATCAATAACCGGACTTTCCAGATACTCAGGCTTTGGG
>Contig5206 [organism=Jatropha curcas] [moltype=transcribed_RNA] [tech=TSA]
GCCCTCTCCAATAACTTCATTTCCATTTCCCGTACTCGGCTTTTCTTTGCTTCTTGTACTGCATCATCACTGCGCCCCTCAACTTGAGTGGCAGGTTCAGCCTTGGGGAGGACTGAATGCTCAAGGGTGGAAGTGAAACAGAAGGA
>Contig5209 [organism=Jatropha curcas] [moltype=transcribed_RNA] [tech=TSA]
GTCCTTTTCCGTTGGGTCGAACAAGGCGGATAATTACGGGCGTAGAGGAGGCGAAGGAGCGACACCCGATCTTCGCGGTCAGGTTCGCCGTAGGTTGCGTTGGAGGGTGGGGTGTGTGAAAGGGATTTTAAATTACTTGTTCTGATTGGCTGC
>Contig5212 [organism=Jatropha curcas] [moltype=transcribed_RNA] [tech=TSA]
GTGGGGTGCCGGCCAGCGGGTGGAGGAGGGCTTGGTGGCCTTGATCCAGCGGGGTAGCCCGGCGGCCAGGGGCTTGGAAACGGACGCCGGCAGCTCATCCAGCCATGCACAAGGCACACAGGGGATAGG
>Contig5213 [organism=Jatropha curcas] [moltype=transcribed_RNA] [tech=TSA]
GCAGGCTTCTCGAATTTTGAACGGAACTTCAGCTTAGATATTTACACCCCTAGGGCACATAGTCTCATCTGCATATGCGCGGATGGGACACCACATGATG
>Contig5217 [organism=Jatropha curcas] [moltype=transcribed_RNA] [tech=TSA]
CTCGTCGGCCTGTCCTGGCTCGATCCACACGGGCCCGCGCACAGTCTGGTTGGCCAGGGTTACTTCAACGCCGTCACCATTGCCAAGGCACACAGGGGATAGG
>Contig5244 [organism=Jatropha curcas] [moltype=transcribed_RNA] [tech=TSA]
GCAACGGGCTAAGTCCTGTCTCCGTCACTCTGGTTGAAAACCAAACAAAGAGTATGTGCAGTTGCAGTAGCTCATACAGACGCATACTTTTCCTTCCTTGGCCAGTCAAGTTGGC
>Contig5302 [organism=Jatropha curcas] [moltype=transcribed_RNA] [tech=TSA]
GGGAGGATAATCGGCTTATCTAATTGAACTTAGGGCTTTAAGGATAAAAATCTGGATTGCGTTAGATATTGACATAATTTGTACTAGTTGTCTATAGAACTGAATCCTATATGGAATTTGCTATGTGTTAGCGTATGAGTTGC
>Contig5336 [organism=Jatropha curcas] [moltype=transcribed_RNA] [tech=TSA]
GCGCGGACTTCTTGCCAAGCGGGGCATCACAGTCCTATCCATCATGGTTATGTAGTAATTATAACTCATGTGAAGTATATAAATGGTCAAGAAGACCTTTCAGCCACCCCATCCTCCATGGTTGGGTAGCATTCTTTTTTTT
>Contig5412 [organism=Jatropha curcas] [moltype=transcribed_RNA] [tech=TSA]
TTGGGTTTTTGCTGCACCAGAAGAAGAAGAAGAAGAAACCTCTCTTTTATCTTCCTCCTCCTCTGCCTCTCGCCCGTCGGATCAAAACTAGAAACATAAAACCCC
>Contig5480 [organism=Jatropha curcas] [moltype=transcribed_RNA] [tech=TSA]
ATCACTGATCCTTCGAGAAAAACTGACCGGAGAATGTATCGCTTGTTAACGTTACGTCGTCACCACCACCTAGTAATAAAACAAAAAAATTTTCAATCTCTGTGC
>Contig5980 [organism=Jatropha curcas] [moltype=transcribed_RNA] [tech=TSA]
GCTTTGAATAAATAATCAATATACCTGAGGATTTTAATAAAGTCACGAACAGTTCCGTCACGTAGCTAGGAGTTCCGTCACGCGACTGTTCTTCATAGAACAGTCGCGTGACGCAACTATTCTAATCTCCAGGTACAATAACCAGTA
>Contig6233 [organism=Jatropha curcas] [moltype=transcribed_RNA] [tech=TSA]
TTTTTTGGTAAAGAGGAACGCAGAATGAGAATGTCTCGTATTCCTCGATAAGAACTCAACATCATATCTCTAGTGAGTTTCCCTTCACTCTCTCTCTCTCTCTCTCTCTCAACGTTCCCATAAGTTTCATCCTTCTAAGTTTTG
>Contig6548 [organism=Jatropha curcas] [moltype=transcribed_RNA] [tech=TSA]
CGCTACACTATTCGACTCCTGTCGACGAATCAATGGCTCTCCGTTCTCTGGCCACCAGAACCGCCCTAGGCGCCGCTGTCAAGGCGGATTCTAATCTTTTCCTAGGCTTAGGATTAAGTCAACTTCGAGGATTGAAAACCTTCTCTCTCCCCGATCTTGACTTAATCCTAAGCCTAGGAAAAGATTAGAATCCGCC
>Contig7365 [organism=Jatropha curcas] [moltype=transcribed_RNA] [tech=TSA]
GCTAGGACTGCTTTCTTAGTGGATCCTCGGATTGCCTTAGCCTTAGCCGCAAGGTTCCCCGCGAATGCTTCTTTGAAGGCTGAATTTAGGCCGAGACATATTTTCCTTTGTGTTAGTTGGTTGTGCCCAAACTTCAAGCCTATCAGCCTCATGTTGACATAACATCAAAAGACAGCTGTTTCCGTCTCTCTTTTCCC
>Contig7968 [organism=Jatropha curcas] [moltype=transcribed_RNA] [tech=TSA]
GCCGCCACCGTTGCCGCCATAGCCACCGCCACCGCGGTTGTAACCACCTCCTCCACATGGGCCTGGATGCACCACTCCAGAATCACCGCCGCCATCCTCCTCACCAAACTATCACCACCCACCACCATCATCGCCACCAACATCTACACCAAGCTATCACCACTCACCACCATTAGAACCGCCG
>Contig8047 [organism=Jatropha curcas] [moltype=transcribed_RNA] [tech=TSA]
CAAAGTGGATCCCACCCCACCATCTCGATCTTTTCAACCCTCTCTATTTTTATACACAAACAAACCCCTCACTCTCACCCACGTACTGCTCTTCTGCTCCCACTCCACTCCGCTCGCAACATTTCTACCCCAGACCAAAAAGCAAACCAGGACTCTTCTTCTTCTTCTTCTCTCTCTCTCTCTCTCTCT
>Contig8118 [organism=Jatropha curcas] [moltype=transcribed_RNA] [tech=TSA]
GGCTGTTTCAGATTCCTGCAATTCGAAGTTGTAAGATGACCTAGTTTTGGAGGTAAACCGCCATCTGGAAAGGACACCAGACCTCCACAGTCAAATATTCCTAAACGTTAGAAGAGATGTAAGATTTTGCATTTTGATTTGGGAAGTAGGATCTACAATTACTCACAACT
>Contig8356 [organism=Jatropha curcas] [moltype=transcribed_RNA] [tech=TSA]
AGCAAATGAAATACCGATTCATGCTCAAAGGCTACAGTATTTGGCTTTTGCAAGTTGGTTAGGTATAGTTCTTTGCCTTGTCTTTAATGTAATTGCTGTTCTGGTCAATTGGATTAGAGGCGGGGGGAGTCAAAAATTTTTCTCTTAGCCTTATCAACGGCCTTCTGGTACTCTTCGCTTACTTTGGATA
>Contig8548 [organism=Jatropha curcas] [moltype=transcribed_RNA] [tech=TSA]
GGGCGGCCTTGGCGATGTTGCGCAGGTCGGCTTCGGAGTCGGTGGAGAACAGGCGCACGCCTTTCTCGTAGAAGTAGCGGATGTCCTTGGATTTCTTGATGGTGTTGCCGTAGCTGATACGGTCAGGGCTGACGCC
>Contig8885 [organism=Jatropha curcas] [moltype=transcribed_RNA] [tech=TSA]
GCGCTATTGTAAATGGGAAGCGGACACGTGAACAGAAGAAGCACCATCAACCGCCATAACCGTTAAATTTCGCGGGTCAGATCTGTCACAAAAATTCCCTAGCCATCAAAGATTCCCCTCCACGTTGTTTGTACGCGACTCAGGTCTCTCTCTCTCTCTCTCG
>Contig8964 [organism=Jatropha curcas] [moltype=transcribed_RNA] [tech=TSA]
GTCTCGTGATTCAAAAACCTCTCATAAATCCTCTTTCTATGTATTTCTCTGTTTCCCCTTCTTCTCCATTACCTGTCCTTTCCTTTCTCGGTTATCACCATCGCTCTCTTACCGTAATAAAAAATATAAATTCCAAAACAAAGTAAAAATATCTCAAAAACAAACAG
>Contig9034 [organism=Jatropha curcas] [moltype=transcribed_RNA] [tech=TSA]
TTAAAAACAGAAAAACAGAGACGAGAGAGAGAGGAGAGACCCTTCTTCACGCGTTTACCACCTCCCTCCTCTTCTTCTTCTTCCTCCTTCTGCTCAAATTCCTTCTCTCTATATTTGCAGGGGGAATTCACATTCCTTTCAATTCCTTCCCGTTTCCCTTCAACTTCCCCCCCTC
>Contig9066 [organism=Jatropha curcas] [moltype=transcribed_RNA] [tech=TSA]
ACTCTAGTTCGCGTATTGCCGCACCGTTCATGGCCGAGACCTCGCGCAACAGCAAGGTCTGGCAGTGTCGCTGTGGGCAGTCCCTGTTCTTTCGCAACAGCCAGTGCCTAGGACCTAGTT
>Contig9078 [organism=Jatropha curcas] [moltype=transcribed_RNA] [tech=TSA]
GTGGGAACATCTTCATCCAAAAGATCAGCATGATAATATCAAGGCAGCTGGTGTCAGTGCGGTGGGCACAGGCCAGAGAGGTGATCGGGAGAGCTCACTGGATTGGAAGCCTCTTAAATGGGACCGCTCTGGAAGCTTGTCTTCTAGGGGATCTGGTTTTAGCCATTCAAGTAGCTCAAAGAGCATTGGAGGTG
>Contig9097 [organism=Jatropha curcas] [moltype=transcribed_RNA] [tech=TSA]
CTGTAACCTTAAGGCTTGAAGATAAATCACTGTAATTCCTATCAAGTTCTTTTATCGTGCAGGTGGACAATGATTTTTCTGGTGAAATTATTGCAGTAATTAAAANAAAAATTAAGTCCTCAACTCATGTTATGTTACATAG
>Contig9125 [organism=Jatropha curcas] [moltype=transcribed_RNA] [tech=TSA]
GGAAAGCTGGATCAGGCTCATCCAGCGGCCATGCAACGCGGGCCAGCGAATCTCGGCCAACCAGCTCAACACGGCCTGGGGGAAACTTTGCTCAAGGGCCAGCGCCACGCTGCCGATCGCCAACAGCACGGCGCACCGTGCGATGAAGTCGCGAAACAGGTGGGTTTTTTCC
>Contig9231 [organism=Jatropha curcas] [moltype=transcribed_RNA] [tech=TSA]
CTCTTCGGTGAACGGTGCATGGCCGGCGTTTGCATACAACCTACTGTGCACCTGTGGATTGAGCTGTTTCGCCCGGGCGATGGCCGGCCCCGCCTGGACCAGGGCATCGCGGGCGCCCATACAGCAGCAACGACCGGCGAC
>Contig9285 [organism=Jatropha curcas] [moltype=transcribed_RNA] [tech=TSA]
ACAACTAACAATAAAGAGAAAAAATATATATATATTTTTTATTTTCTGAATAGTTTGAATCTAAAATTAGAGAATAGAAGGTGAGAATAGTGAAGCGCTGAAGGTGCTGCAACAGCAGGGAGAGGACACACGAAACAGAGCTTTTCTTTTC
>Contig9389 [organism=Jatropha curcas] [moltype=transcribed_RNA] [tech=TSA]
ACAGTGCATTTTCATCATCAGCTGCTGATTTGGAGGATGGAGTTTCCTTTATCCTAGGTCAAGTTAAAAGTTCTGAAACTTGCTTGGAGGCAAATAATACGGTGGCAGCTGATGATGAAAATGCACTGT
>Contig9403 [organism=Jatropha curcas] [moltype=transcribed_RNA] [tech=TSA]
CCTGTGCCTCACTTGAACAGACCCTCATATCGTCACCGCCGATTTTACCGGACGATAATGGAAGAGAACGGCGAAGAGAAATTAATAGCGGTGGCGCGACACATAGCCAAGACTCTTGGCCACAACGAATCCATGGCCGACGATATGAGGGTCTGTTCAAGTGAGGCACAGG
>Contig9418 [organism=Jatropha curcas] [moltype=transcribed_RNA] [tech=TSA]
GAGACGGTGGATAATGACTTGATAGTCAGAAAAAGTTATTTTCATGGGGGTTTCAAGCGGGAGTGGATGTGCCTGCTATCTCCGGAGGATTTATGAAGAGTTACGACAGCAAAGTGACATCTTTGGCAAGCACTGCTACAAGTTTTTATCAAATTACATATGGGTTTATTCAGGATACGGTCCCCTTAAAACTGGC
>Contig9493 [organism=Jatropha curcas] [moltype=transcribed_RNA] [tech=TSA]
GTCCTCGACTTACTTATCAATAAAACAAAATTTCAAATCATTACTTTTTCCAGTTTTATGCGACGTTTCCTCCTTAAGCCTACTCAACGAGTCACCTAATAAAGTGGAGTTTTTAGTTTATTATACCTCTGGTACGAACTGGGTTGGTCATTGTGGTC
>Contig9662 [organism=Jatropha curcas] [moltype=transcribed_RNA] [tech=TSA]
AAGCCCTTCTGGAAGTGATTTCATCTATTCGCCTTCAGAACCTGGAGTAAACAATTCAAGGTCATGGACCTTTGGGAGGAAGCCCTTCTGGAAGTGATTTCATCTATTCGC
>Contig9697 [organism=Jatropha curcas] [moltype=transcribed_RNA] [tech=TSA]
CTCCAGCAAGTTCTCGTGGATTAGTTGTGTTACCTAGAGACAGGACACCCTTGCACTCTCGCTCATCCTGTCCATCGTCTTTTCTAGCATGTTCTGAAGTAGCCACGCCCCCAAATTCACTATTGTTTGACCCTGATGAGGCTTGTACACTTTCAGTATTGTTAAAGGATATTCCAGT
>Contig9747 [organism=Jatropha curcas] [moltype=transcribed_RNA] [tech=TSA]
GTTTCTATAAATGATATTGCTGTGACGAGTAGTTCTTTAGATGTGTCTCATGATCTGAAAAGTTCAGTACCACTTAAGGAGGCAGTACATACAGATTCTGATTCAGGGGATAAGTCAGATGAATCTGCCATGGAGAAGAAAAGTATTTGCATATCTGACACAATTCATGATCTGCACAAGATGGA
>Contig10001 [organism=Jatropha curcas] [moltype=transcribed_RNA] [tech=TSA]
ATTAGGAGGAAACTCTAGAACTTAATGACCAGGGAATTATTATTTGGTATTAGGCAATGCTCAGCGTGTAGTAGTCCAATGGTTGCCTCAGTGAAACATGCATCATATGAGTTCCAAGTATTTGGTTGTAAATATGATAACTTCATATGTGCACTGTCGTTTCCTTTTTTTT
>Contig10002 [organism=Jatropha curcas] [moltype=transcribed_RNA] [tech=TSA]
AATCACTACCATTGTTGTGGGTAACAGGAACTGAGATAGGACGTGGGTAACACTCTTCTATGTTAAACAGCTAGAAGAAAAGGCAGCAGAAACTTTGATCTC
>Contig10057 [organism=Jatropha curcas] [moltype=transcribed_RNA] [tech=TSA]
CCAATCCATTTTTACGGGGACTTAGTTGAATTCCGGCAGGTGGAGTTAGTTTACTACACGTCCTTAGCGGACTTTCGACTTCCCATGAACCTACCGTCCTGTCTAGTCTTAATCGACCAAC
>Contig10265 [organism=Jatropha curcas] [moltype=transcribed_RNA] [tech=TSA]
GCAGGATGGCAAACGGCGGTCTCACAGATTGGACCACACTTTGAGCCACCACCCACCATACAAAATGTGTTCTATCATCTATACAATCAAGTGTCATACATGTCCTTGGATGAGATCTCTCCCTTGACATTTAGCATTGGTAACACTATGAAACGTATATCTGTCATCGTCTCTTCTATTATCATTTTC
>Contig11143 [organism=Jatropha curcas] [moltype=transcribed_RNA] [tech=TSA]
GGCAAAAGTGATTCTATATGTGATGAATTTAGTTTATCCATTGACAAAGAATAAAAACTTTCCGTGGTGCCCTTCGCTTCTATATTGTTTTTGTCTAGTTTTCTGGAATGAAAGATTTAGGTTACTTTGTCAATGGATAAACTAAAT
>Contig11446 [organism=Jatropha curcas] [moltype=transcribed_RNA] [tech=TSA]
GTTGGATTCTCATCCGCTGAATTCTGGACACGTGTTATGTTTTTATGTTAAATTTTTTGTTGAATTTTATGTTAAAAAAACCGGATAAAAGAGCCTCCAAATGAAGTATTGAATAGGATGACAGGCACCTATCGACAGATGATCCAATTTTTTC
>Contig11521 [organism=Jatropha curcas] [moltype=transcribed_RNA] [tech=TSA]
GGTCTCCATCTTTCTCGCCATTGTGCACATAGACAGCTTAGAGACTGAGAAAAGCTCAAAGAAGGGCAAAATGGTTCAGCGGCTCACTTACCGGACAAGGCACACAGGGGATAGG
>Contig11681 [organism=Jatropha curcas] [moltype=transcribed_RNA] [tech=TSA]
AGGAACCAAAATAAACTACAAATTTACTAATAGAAATTAGAATTTATAAGCGAGAGCTTGTTATTTTCTAGTATTTCTCTTACTCATATTTTGAATAATGTATATATAGCAATTACTTCGAATTGGAATTTGAATTTTCTTTTTCAATGCACAATTCTTTTTTTTTTTTTTTTTTTTTG
>Contig11684 [organism=Jatropha curcas] [moltype=transcribed_RNA] [tech=TSA]
AGCACCTGTCTACGTCTGTTGCTGAACATGTTAGTGTAGCTGGAGGTGATGTAAGAGAGCATGAACACAAATCTCTCATGTGCAAGGGAATTATTGAGTTGTCAAGGCACCAATAGGGAGAAGTGA
>Contig11833 [organism=Jatropha curcas] [moltype=transcribed_RNA] [tech=TSA]
GTCGTCTGCAAAGGATTCTATCCGTCGCCCGATGGGAATTGTACTTTAAGGCGGCCCCCGCGGCGGACGAGCCGCGAGGGCCGCCTTAAAGTACAATTCCCATCGGGCGACGGATAGAATCCTTTGCAGACGAC
>Contig12103 [organism=Jatropha curcas] [moltype=transcribed_RNA] [tech=TSA]
CAGCAACAGAGCTGAAGAAATGCTTATAGGAAACTTGCACTGGTTAGACCTTAACTTAAATTAAATTCCTCTCTTCTGCTCTGCCTCCCCCTTCTTGTTTGTTAATCTCCTGTTTATCCCCCCCCCACGTCAATAAC
>Contig12205 [organism=Jatropha curcas] [moltype=transcribed_RNA] [tech=TSA]
TAAAAATCAGAGGGAAAGGGCTAGGTTTGCGGATTGGTTGGCTAGCTTTGCGTCTTCGTTCCCGCTTGGGGTTCACAAGCTTATGGGTTATCCTGCTGAGTTGCTTTCTATGATTGTGCATGACGCTGCTGGTGTAGCGTATGCTCGTTTCTGTGCCTAAGGCTTCTAGCCTTCTTTTATTACC
>Contig12232 [organism=Jatropha curcas] [moltype=transcribed_RNA] [tech=TSA]
GGTCGATATCAATCATCAATAGAATTTAAAAAGAAAGGAAAAGCTTCCTTATCGCCTAACAACTATGCAGGTTCATAGAGACCCAAAACATGACCATCAATACATCGCAAGGCTGCAACCTTTCCATGGATTTCATATTTGATCGGT
>Contig12326 [organism=Jatropha curcas] [moltype=transcribed_RNA] [tech=TSA]
TCTGCCGCCGCTCAAATTCCTCCCTCTCTAACCGCAATTGCTCAGGATCCACCTTTTCTCCCTTTTCAAGTGCCTTTTCTCGAGCTTTAAGTATAGTGTCAGCAAAACCGGTTCCCTACAAACAAAGCTGCACGATAGA
>Contig12406 [organism=Jatropha curcas] [moltype=transcribed_RNA] [tech=TSA]
GTTCACTTATCATCCTTGTATGGGTATTCTTCTGGGACCTGCTTTAGAAGCTTTACCTGCAACTCAAATGCATCATCACCTCGAAGCATATCACGAAGCCATGTCACTTCAGCTTTCATCGACACCATCTCTAATGCCCCCTCTAATGACTCCACTTAAAATGTTGCAATAGCATAGGCCTTGACATGTATCAGGAAGCT
>Contig12513 [organism=Jatropha curcas] [moltype=transcribed_RNA] [tech=TSA]
GGAAAAACTAAAATCTTTATAACATGAATAACGTCCGTATATATCTGAGGATCTTGGTAAGGGAGTGATCTTTGTTTGAGCATAATCTCACAATTCATACCACCATCAAAAGTCAAACAAGGGAAAAAAAGGTCTTCACTTGTGTCCCTCGCTGCACTTCGTTCATTGACAATATATATATATATATA
>Contig12604 [organism=Jatropha curcas] [moltype=transcribed_RNA] [tech=TSA]
GAGACCCTTAACTAGGGTCCTGATCCATAAATCCACAGATTAACCCAAAACTAAAAACTGTTTCAACTGTCGCCGTCGGATCTCTCTCTCCTTCACCATCACCGTCTGTTCTATCTTCTCTTACCTCTCTCTCTCTCTCTCTCTCTCTCT
>Contig12767 [organism=Jatropha curcas] [moltype=transcribed_RNA] [tech=TSA]
GGCTTGTCAACCATAAATGTCAACCTATTCATCACTTCTCGTTGCTCTACGGAGGGAGATATGTCAGAGAAGTGATGAGTAGGTTGACATTTATGGTTGACAAGCC
>Contig13075 [organism=Jatropha curcas] [moltype=transcribed_RNA] [tech=TSA]
ACACTACTCGTGGCGGAGCGAGGATCACGATGATCAAGCTGAGATTTACCGGCAGACGTGGAAGGTACGGACAATCTATCTTGTCCTTATTGTTCAAGGCACACAGGGATAGG
>Contig13076 [organism=Jatropha curcas] [moltype=transcribed_RNA] [tech=TSA]
ACACTACTCGTGTGCTATAAGCTTAATACTGATGAAAGTCCTGCAATTGCAACTCGATATGGGATTCAGATTCGAGGACAAGTGACTGCCACGTCTTCTCAGTAACTTCAAGCACTTCAACAGCAGTGTTCTGCGCCTCGCACACGATTCTTGACGAGTGGTGT
>Contig13077 [organism=Jatropha curcas] [moltype=transcribed_RNA] [tech=TSA]
ACACTACTCGTAAGATCAAGTTTTCATCTTACTAGCGCTTGACTTTCCAACTGATGCGGATACAGTTGTGTTCTTGTTTTTCTACATCCGCCTCCAATTGGAACATTCCGAAGAGCGCCACCTTTAGTCCAATACCGCCTCCAATTGGAACATTCCGAAGAGCGCACGAGTGGTGT
>Contig13079 [organism=Jatropha curcas] [moltype=transcribed_RNA] [tech=TSA]
ACACTACTCGTGCCGTCAATTCCAACGTCACCGTTAGGAGACACCAGAGGAGGAGTCTGTGGTCCGTAAATCGGTTGGTGAAAGGCAAGGCACACAGGGGATAGG
>Contig13081 [organism=Jatropha curcas] [moltype=transcribed_RNA] [tech=TSA]
ACACTACTCGCCTTGGTCCACTTGCAGGTTGATTGGTCTCTCAACCAGGCCCGCTCCATCAGGACCAATCTCACTGCAAGTGGACCAAGACGAGTGGTGT
>Contig13082 [organism=Jatropha curcas] [moltype=transcribed_RNA] [tech=TSA]
ACACTACTCGTGCAGTTTCTCAAGGAGAAGAACTTTAAGCAAACAATACCCGCAGTGAAAATAGAAGAGGGCGAACAGATCACATACGACAAGGCACACA
>Contig13086 [organism=Jatropha curcas] [moltype=transcribed_RNA] [tech=TSA]
ACACTACTCGTATTTCCAGAACTCATCCCTAAGGCGCACAGTAGAAAGTTGCTATCTTCAACTCGTTAGCTAAGGAATGGGTCATTTAAATCACCTATAACCAGTAGC
>Contig13093 [organism=Jatropha curcas] [moltype=transcribed_RNA] [tech=TSA]
ACACTACTCGTATTTTCCAGAAACTCATCCCTAAGGCGCACAGTAGAAAAGTTGCTATCTTCAACTCGTTAGCTAAGGAATGGGTCATTTAAAATCACCTATAACCAGTAGC
>Contig13094 [organism=Jatropha curcas] [moltype=transcribed_RNA] [tech=TSA]
ACACTACTCGTGTAGTATGCCACGTTCCCCGAAAATGTCACTCTTGTACTCCTGCTCCAATGTGGTGGCAAATGTAAAAGGAGAGCCCAAAGCAACAGACCATCCCAAGGCACACAGGGGGATAGG
>Contig13099 [organism=Jatropha curcas] [moltype=transcribed_RNA] [tech=TSA]
ACACTACTCGTACCCCGCCTTCCATTCTCATGTCTTCCAAAATGTCTTCATATTCCTCGTCATCTTTGAGCTCATCCACACTAACCACTTGGGCAAGGCACACAGGGGATAGG
>Contig13102 [organism=Jatropha curcas] [moltype=transcribed_RNA] [tech=TSA]
ACACTACTCGTTGAGACAGCAGAGTGCAGAGAGGATACAATATGATGATTGGTAAACTGAAAAACTAGAATTAGATGTTCATATACCAAAAATCCACAAATCCAAGGATGTGTTGTTGACTTCTTTTAGGGGTCGCCACTGTATTGATTGACTAGAATTTATCACCATTTTCTACCGG
>Contig13108 [organism=Jatropha curcas] [moltype=transcribed_RNA] [tech=TSA]
ACACTACTCGTGATGGGGCTTCTTCACTCCTCCGGTGGCTGGTGCCGACTTACGGGCAGCTTTTGTCGCCAGCTGCTTGCGAGGGGTGAAGAAGCCCCATCACGAGTGGTGT
>Contig13112 [organism=Jatropha curcas] [moltype=transcribed_RNA] [tech=TSA]
ACACTACTCGTCCAAGGATCAACTCTATTCCTTTCTCCTTGTACCACTCGGGAAGCAGCCTCTCCCGAGTGGTACAAGGAGAAAGGAATAGAGTTGATCCTTGGACGAGTGGTGT
>Contig13116 [organism=Jatropha curcas] [moltype=transcribed_RNA] [tech=TSA]
ACACTACTCGTCCGTCGATGGCGCCGTCGGAATCCGGCAAGATTGTTTGAGCTTGTTTCTGCAGCTCAAACAATCTTGCCGGATTCCGACGGCGCCATCGACGGACGAGTGGTGT
>Contig13129 [organism=Jatropha curcas] [moltype=transcribed_RNA] [tech=TSA]
ACACTACTCGTGCTTTCTGTTTTAGTCTATTGGAGAGATTTCACAACATGTAATATGGTTTAAGCATCAAGCAGTAAAATCTCTCCAATAGACTAAAACAGAAAGCACGAGTGGTGT
>Contig13133 [organism=Jatropha curcas] [moltype=transcribed_RNA] [tech=TSA]
ACACTACTCGTCAGGTGACAATGTTGGTTTCAAATCCTTGACAGCAACATTCTTCACATTGAAGCCAACATTGTCACCTGGAAGGGCCTCCTGGAGAGCTTCATGGTGCATCTCAACAGACTTAACTTCAGTGACGAGTGGTGT
>Contig13139 [organism=Jatropha curcas] [moltype=transcribed_RNA] [tech=TSA]
ACACTACTCGTAAGTCCTCTAGTGATGGATGATGAAAAGCGGCTTTTCTGGTGCTCCATTTAGAGTTTCTCCTACCAAGAGGAGTTCTTGTTTTACTATCAAGGCCATTCAATCAGAAAAGCCACGAGTGGTGT
>Contig13140 [organism=Jatropha curcas] [moltype=transcribed_RNA] [tech=TSA]
ACACTACTCGTGGCACAACCAAAACTCTTCGAGCAGAATAATTTTTCTCTAAATCGAAAAAACAAAAACTTAGCCTAGTAAAAGAACCCAAGCACTTTGCCACCAACATTCTTTCTTCTAGCCTCTTCATGATCCATAATGACGAGTGGTGT
>Contig13154 [organism=Jatropha curcas] [moltype=transcribed_RNA] [tech=TSA]
ACACTACTCGTGGGTTTTGCCATCAGGTCTCAACCAAGCTTGGTGCCCGCCTCACTGACGTCCGCAAGAACGGCACCTGCCCTTGGTTGAGACCTGATGGCAAAACCCACGAGTGGT
>Contig13166 [organism=Jatropha curcas] [moltype=transcribed_RNA] [tech=TSA]
ACACTACTCGTGCCCGATGGGAATTGTACTTTAAGGCGGCCCCCGCGGCGGACGAGCCGCGAGGGCCGCCTTAAAGTACAATTCCCATCGGGCACGAGTGGTGT
>Contig13174 [organism=Jatropha curcas] [moltype=transcribed_RNA] [tech=TSA]
ACACTACTCGTGGGCTCCTGCACCAAAAAAAGCAAATGTGATGAGTTTTTGCTCGCTCGTCTGTTAGTATACTGATGGAAGAGAAATTTGCAACATGTACTAGAAGGTTAATAAGGAGAATAATAGGATTTTTCCACATCTCAAGCCCCTCCCAGAAACTTCCTACTGCAAGGCACACAGGGGATAGG
>Contig13181 [organism=Jatropha curcas] [moltype=transcribed_RNA] [tech=TSA]
ACACTACTCGTATGACTTTCTTAGCACCACCCTCCGAAATGAGCAGCAGCCTTATCCTTGTCAGTGAACACTCCAGTTGATTCCACAATATACTCAGCTCCAGACGAGTGGTGT
>Contig13184 [organism=Jatropha curcas] [moltype=transcribed_RNA] [tech=TSA]
ACACTACTCGTGTGGTTACCGCAGGGCATTGCGTGAAAAAGTCGCTACATGGTGCTTCCTGCACTTTTTCTGCCATTTATGTGCTAATTGCCAAGAATACAGGGAGATTCGAGAAAGACGAGTGGTGT
>Contig13189 [organism=Jatropha curcas] [moltype=transcribed_RNA] [tech=TSA]
ACACTACTCGTATGGTGGCCACATCACTGAGTCACTTCTGAAGTCTATAAGATTGACTCGTTACCAGAGCACGATATTTACTATGACCTACGGTGATTACGTCTCTTATGTCAAGGCACACAGGGGATAGG
>Contig13206 [organism=Jatropha curcas] [moltype=transcribed_RNA] [tech=TSA]
AAATTTAAACTAACTCATCCACCAGGGCTAATACCAACACATTCTCCAGAAAGGAAAAACGCTAATTCAATTTTCCCCCTCCCCCTCCCCCTGCTACAATTAAAATTTACAGAAACTGCACTACGCAGCATTATTTTGCAGCACATTACTGCGACGGGCAATAAATACAGGAGGA
>Contig13223 [organism=Jatropha curcas] [moltype=transcribed_RNA] [tech=TSA]
ACACTACTCGTGCCGTATCCACCAATGGCTCCACCTCCATGGCCACCTCCTTCACCTCCGCCATATCCTCCTCCTTGTGCTCCTCCATAACCTCCACCAGCACCACTTCCACCTCCTCCTCCTCCACCAACA
>Contig13229 [organism=Jatropha curcas] [moltype=transcribed_RNA] [tech=TSA]
ACACTACCCGTGTGGAGACTGTATCTTGAGAACTATCATCACCCCATTTCCAATGGGGGGATGGCAAGCAAGTTTTATATTATTAAATATCTAATGGTTCATAAGCCTTTCTTGTCCC
>Contig13272 [organism=Jatropha curcas] [moltype=transcribed_RNA] [tech=TSA]
ACACTACTCGTAGTACAAGTCTCCACCACCACCATCTCCCAAGCCTCATTATGAATACAAGTCTCCACCACCACCATCTCCGTCTCCACCACCTACCTTATGAATACAAGTCCACCACCACCTCCATCT
>Contig13281 [organism=Jatropha curcas] [moltype=transcribed_RNA] [tech=TSA]
ACACTACTCGTGGGTCTTCACAAAAATCTGCATGCCACCACGGAGACGAAGCACCAAATGCAAGGTGGACTCCTTCTGAATGTTGTAGTCAGCAAGGGTGCGCCCATCCTCGAGCTGCTTACCAGCAAAAGATAAGCCTCTGCTGGTCTGGGGGAATACCCTCCTTGTCTTGGATTCTTGGC
>Contig13315 [organism=Jatropha curcas] [moltype=transcribed_RNA] [tech=TSA]
ACACTACTCGTGTCCGATGCTTTGGGCGAGACCAATTCCCCAGGGGTGTGACGGGCCCGTCGTACACACCGCCCCGTCCACACCCTCGGGAATTGGTCTCGCCCAAACGACATCGGACACGAGTGGTGT
>Contig13337 [organism=Jatropha curcas] [moltype=transcribed_RNA] [tech=TSA]
ACACTACTCGTAAAAGGCATACGACTATCTTTCATTAGATGATGCCCGCCAAATGTTACTCTTCTCTTCTGATGGTGAACTTTTGCAATACATCAAAGAGGAGCATCCTGAGTGGGAGATTAAGGATGGTCTTTCTTTACATGGAGCAGTTTCTTTTGCCTTCTGGAAAATTACACGAGTGGTGT
>Contig13340 [organism=Jatropha curcas] [moltype=transcribed_RNA] [tech=TSA]
ACACTACTCGTAATGCTGTGATCATCCATTTCTTGTGATGAGTCGAGGTGATACACAAGAATATTCTGATCTAAACAAGCTAGCTAAACGCTTCCTTAAAGGTGGCCAGAATGTCCTGGAAGGAGAAGTCAGAGATGTTCCTTCACAACCTCTACGAGTGGTGT
>Contig13369 [organism=Jatropha curcas] [moltype=transcribed_RNA] [tech=TSA]
ACACTACTCGTGGGTTCTGTGGAGAGAGAGAAGGCGTGACGAGAGGGAGAGAGGGGGAGAGTGTGTGTGTGTGTGGTGTTGTTTATTCGCGTGCTGTGTCGTGTGTGAACTCAC
>Contig13533 [organism=Jatropha curcas] [moltype=transcribed_RNA] [tech=TSA]
ACACTACTCGTCAAATTGTCCATCCACACTCACACTCACACTCAGAGAGAGAGAGAGAGAGAGAGTGCGTCGTACCTTACCTTACCCCAACCGAAGGAGTAGAAG
>Contig13595 [organism=Jatropha curcas] [moltype=transcribed_RNA] [tech=TSA]
ACACTACTCGTGGGAGATTAAAATTTAAGAAACTGCATACTAGAACATGTCACAACTCACAAGTATAGAGATCAAGGATGGTGATAGGTTAAGTATGGGGCTAGTTTTTTAATACCAATACCCGCCCGCAAGATTAAATGCAGGCACGGGGTGGAGCGAGTCAGTTTTAG
>Contig13610 [organism=Jatropha curcas] [moltype=transcribed_RNA] [tech=TSA]
ACACTACTCGTAGAGTTCACCAAGTTGAACATAGAAATAGTCTTTGTTGGCTTCATCGACTGCATTGCTCTTGCTCACATAACTAATTCTATGTTCAACTTGGTGAACTCTACGAGTGGTGT
>Contig13651 [organism=Jatropha curcas] [moltype=transcribed_RNA] [tech=TSA]
ACACTACTCGTGGGGATACGTAACAATAATTTTCCGAAAGAAATCAAATAATTAGATTACAAGTACAGGGGACCAAACTATAGGGGTTAAGCTCACTTTGAAGCCTACACTCCAGTCCAGAGACCGGAGTTCTTTTTTACAATGATGATGATATATAGCTACAAGTTGAAACAAGGAAAC
>Contig13691 [organism=Jatropha curcas] [moltype=transcribed_RNA] [tech=TSA]
ACACTACTCGTCACGAGTGAGAGCGTCCTTGATTGGAGTCTTAAATTTAATATATGGACAATCTTTCTTTTGGAATATGCAAGATACACTTGAAGCATGTCAATTGCTTGAATGAGATGAAAAAAATTTTACATGCAGATGCAAACGAATTT
>Contig13781 [organism=Jatropha curcas] [moltype=transcribed_RNA] [tech=TSA]
ACACTACTCGTACCGCAAGTCCTGCATAATCGGATTTTGAAGCACAAGTGTAGGACTACAGAGCCAAAGAATGCAACTGCGTTTTATATACCGTTTTATGCAGGACTTGCGGTACGAGTGGTGT
>Contig13818 [organism=Jatropha curcas] [moltype=transcribed_RNA] [tech=TSA]
ACACTACTCGTATGAATTTAATAAACGTAATTAAACTTTCATTTCCTTTTCCATTATTTATTTGTTTATTTTCATCAATTAATAACATATGGTCATGCAAATAAATTTCTGAATTGTCTGAAAACTTGGAAAAATATTTTCTTAAAA
>Contig13831 [organism=Jatropha curcas] [moltype=transcribed_RNA] [tech=TSA]
ACACTACTCGTCTTCGATTTCTCAGCCATCACCTTAGCTGACCGGCGTTGAACCAGTTGCAGTCCATCTCCTCCTCACCATCACGCCGCTGGTCCCTTTCTCTCTCCCTTTCCTTTCTAGTTCAATGTCGCAAGCGAGAG
>Contig13977 [organism=Jatropha curcas] [moltype=transcribed_RNA] [tech=TSA]
ACACTACTCGTGTCCTCCTTCTCTGTTCCTCTCTTCCGTGTCACTGCCTGACTGTACTGTACACACACTCTCGCTTCTTCGTCACTCCCACATTCTCTCTCTCTCTCTCTCCTCCCTCTTTCTCTGTCGTCCCGCTTACTTTAACC
>Contig13989 [organism=Jatropha curcas] [moltype=transcribed_RNA] [tech=TSA]
ACACTACTCGTCCTTTGAATTTGACAAGATTCATCAACGGACGTCCATTTTGGAGCAACTTCATTTGGAGGAAAAGCTACTCCGTACCTCTTCAGATAATTGGTGCATTGTAAATGATGGAACAAAATGCCCCTGCCATAGTCATGGGACTGTCTGGCCTTCTGAACTTA
>Contig14003 [organism=Jatropha curcas] [moltype=transcribed_RNA] [tech=TSA]
ACACTACTCGTAAAAATAAAATAAAATTAAATTAAAGAAAAGAAAAATTGCAGAAGCTTTGGATCTCTCTATTTCTACCAGAAAGGTTGTCGCTTAGAACCATTTTCTTAACAGATCGAGTTCTAACAACGAACTCCTCTCTCTCTCTCTC
>Contig14049 [organism=Jatropha curcas] [moltype=transcribed_RNA] [tech=TSA]
ACACTACTCGTGCTAGTTATGTTAGCCAACAGCGATTTTTTAATCGCTTATCTTTCTCGCTTGTCTTGTTCGTTTAAGTTACACTCTTTATTCTGAAATGCAATTACAGTATTTGATCATATATGTATTTGCTATGATGCTGTGGTTATTTT
>Contig14087 [organism=Jatropha curcas] [moltype=transcribed_RNA] [tech=TSA]
ACACTACTCGTGAGGCTTTGGTGGTAGAGTCGGAGGCTTGATCACCGGTGGTTTTGGTGTCGGTGTTACCGGAGGGGTAGGATAAGGCGGCGGAGTTGGGGTAACAGGAGGTGGTGGTGGAGGATATAATAGTGGTCGCGGCGATGGTGGCTATGGAACCGACGAGTGGTGT
>Contig14116 [organism=Jatropha curcas] [moltype=transcribed_RNA] [tech=TSA]
ACACTACTCGTGGAGTGATGAAATTTCAGAGGCTTCTCAGTTACTTTCATGTTTGGCTGATATGGTGTATTGCACGGTTTGCGCCTGTATGCAGACCGTGCAATACACACGAGTGGTGT
>Contig14171 [organism=Jatropha curcas] [moltype=transcribed_RNA] [tech=TSA]
ACACTACTCGTACCTCCCCCACTTTTTATCTCTCTACAAACGTCAACTTCTCATTTATCACCTTCTTAACCAATCACATCTCTCTTAAAACGTAATCAACTTCTCCCTCACCCGCCCTAAAAAATTTTTTCTACTCAACCCTAAACCCTAACTCACTCTCTCTCTCTCTC
>Contig14191 [organism=Jatropha curcas] [moltype=transcribed_RNA] [tech=TSA]
ACACTACTCGTCTTTTTAAATGTTGCACTGCAAAACACTTATGTTCTAACAACACAGTAGTAGGTCACCATGGTAGAGAAATCATATCTGTACACAGCAGTAAGAGTGTTTGTTTCCTAGTATAAGTTATATATAATTTTTTTCAGTATTCAGAGATAGGAGAGAGAGAGAGAGAGAGAGAGAGAGAGGT
>Contig14197 [organism=Jatropha curcas] [moltype=transcribed_RNA] [tech=TSA]
ACACTACTCGTCCCACCAATGGCTAGACATCTGTCTTCTTTCTAGCCATTGGTGGGAAAAAAATCAAGAAAAAAAATAAGATTGTTTTCTGTGTATTGCTAGAGAATAATCTTATTTTTTTTCTTGATTTTTACGAG
>Contig14226 [organism=Jatropha curcas] [moltype=transcribed_RNA] [tech=TSA]
ACACTACTCGTGTTCGAGGTAACGGAAGGACAAGTCCTCCAGTTCCCACTTGATATGGCCGATGCCCAGGCGGGTGGGCCGACGGGCGGCGTAGATGTCGAACACCTCGCGGGCGACGCGGTTGCGCTTTCGTTCATCAGCGGTTTTCTAC
>Contig14237 [organism=Jatropha curcas] [moltype=transcribed_RNA] [tech=TSA]
ACACTACTCGTCGGTAACAATGGCGGCGGAGGTAAAATCCGGCCAGTTGCAAGCGGAACTGATGGTGACGGATTGTCGAACGAGGTCAGAACTATTTACAAAACAATCGTAACTGATGGCACTTCGCTATTTAACGTCATTAGGAACAACGAAGGGAGGCAGAGTCAGTATCAGGACAAACAACAAGAGAAGAAG
>Contig14254 [organism=Jatropha curcas] [moltype=transcribed_RNA] [tech=TSA]
ACACTACTCGTAGCTACACCACCACTTGCCGCCGCTCCTATTAGTTCACCACCTGTTGCAGTTCCAGTGTCTTCACCACCAGCGAAGACACCAGCAGCTTCTCCGACCAAACAGAAGGTGCCAGCTCCGGCTGCAAGTGGTGGTGTAGCTACGAGTGGTGT
>Contig14258 [organism=Jatropha curcas] [moltype=transcribed_RNA] [tech=TSA]
ACACTACTCGTGATCAATGCAGTCTCTGCTTTTGGGCTTATTGTGACTTCCAGCACTGCTGAGAAAGCGACTTAACGACTCTGGGATTTTCACTGTTGGACTCTTATCGTTGAC
>Contig14266 [organism=Jatropha curcas] [moltype=transcribed_RNA] [tech=TSA]
ACACTACTCGTGCTTGGCTGGGATGGAACAGTGAGGACTATTCTTTCTATAAGCATGCCCTATGCAGTTTTGATTGGAGCTTTAAATGATCGATTACTGCTTGCTAATAGAAAGAATAGTCCTCACTGTTCCATCCCAGCCAAGCACGAGTGGTGT
>Contig14283 [organism=Jatropha curcas] [moltype=transcribed_RNA] [tech=TSA]
ACACTACTCGTATCATCTTAAGAGGTGATCATTGATATACCGTGATGTCTCAGGTCCTCCATGTCCATCGTAAACTCCAACAAAGGTACCAAGATTGGCAACATAAAGGATTCCACCACAGATAACTCCAACCAGGCAACATGATCCAACTGCTGCAATTTGAGGTTTCATAGGCCATTGCTTACGAGTGGTGT
>Contig14372 [organism=Jatropha curcas] [moltype=transcribed_RNA] [tech=TSA]
ACACTACTCGTTTTGAGCAGATGAGGGAGGGAGAACATTGAGTTGGATGTTGTTTCTTGGAGTACGGTCATTGCAGGATATGTCACAGAAAGGACTTGGGTATGAAGCATTAGAATGTGTTTAGGCAAATGCAGTCTTGTTCACTCGAAGCCAAATGAGGTTACCCTTGTGTCGCTTCTTTCTGGTTGTCGC
>Contig14408 [organism=Jatropha curcas] [moltype=transcribed_RNA] [tech=TSA]
ACACTACTCGTGCTTTGAAGTTCACTTGAAGTTGGAGAAGGGGCAGTTGGAGACGGAGGAGACAATGATGGAGTAGACGGAGATTGGAGATGAAGGAGATGCCGAAGATGAGGAGGAAGCAATTGTAGGAGGGACCAAAAG
>Contig14612 [organism=Jatropha curcas] [moltype=transcribed_RNA] [tech=TSA]
ACACTACTCGTGTCATGCAAAGCTAATTAGTTTGTTGCTTTATAAATTTAGCTATAATCTATGAGTTTGTGTATAAAGGAGATGAAGTGAATTTGGTGATCACGTACAATGTTTGTTCCTCCATCTAATGGTTTTTCACTTAAGCAAATAGTTG
>Contig14688 [organism=Jatropha curcas] [moltype=transcribed_RNA] [tech=TSA]
ACACTACTCGTGTCCGTGCATATCGATTTCGTTATCAAAGTGACCATGTTTGCAACATTGGTCACTTTGATAACGAAATCGATATGCACGGACACGAGTGGTGT
>Contig14730 [organism=Jatropha curcas] [moltype=transcribed_RNA] [tech=TSA]
ACACTACTCGTATGCACCTAAGAGGATACATTTCCAGCAACATTTGAATGCTAACGTACAGGGATGAGCACGGTTTGATTTGGTGCTGTGTGGAAAAAGAGAGAGAGAGAGAGGAGAGAGAGAGCTATCACTATCATTAATA
>Contig14746 [organism=Jatropha curcas] [moltype=transcribed_RNA] [tech=TSA]
ACACTACTCGTGGCTCCAACTTTTTTATTTTCCTAACTTTCTCTTTCCCTACATTCGTACCAATTTTAAACCTCCACCCATAAAAAAAGAAAATGGAGCCCAGATAGCACTATTTTAGATAC
>Contig14795 [organism=Jatropha curcas] [moltype=transcribed_RNA] [tech=TSA]
ACACTACTCGTTTGACATGGTAGCTTAATTTCATTACCATACAGGGAAGAGCTGCAAGATCTATCCAAAAGAAATGCGAACTTGAAGATCTAGAGAGAAAGCGCACTGAATTTTTACAGTTTTGAGAGAGAGAGAGAGGAGGGAGAGAGAGAGAGAGAGAGAAGAAGGTGGG
>Contig14956 [organism=Jatropha curcas] [moltype=transcribed_RNA] [tech=TSA]
ACACTACTCGTGGATTTCATATTTCTCACGACGGTCGTCTGAGACACCATTACAGTGTCAATGGTGATTCAATAATCCAATGGTTCTGATGCTTTCATCTCTGTGTTTAAACTTGCTTCTAAAAAGAGGGAAATAGT
>Contig15059 [organism=Jatropha curcas] [moltype=transcribed_RNA] [tech=TSA]
ACACTACTCGTGTCTTGCATGCCCAGGTCGATGTTCAGGAATGAGCCGCCGATGCGGCGACCATGGTTGATGCCGAACTGGGCTTCGCTGAGACGGTTGCTGCTCAGGGCGAGCTTGCTGTCTTCGATGAAGTTGTTGGTGCGCAGGTAGGCCAGGCCAGT
>Contig15079 [organism=Jatropha curcas] [moltype=transcribed_RNA] [tech=TSA]
ACACTACTCGTCTCCCACAATCTTTCAGGCGAAACCTCATTCAAATCACCTGAGGAACTGGATGAAGCACAAAATAGTTGCCATCTTTGACCAGCAATATTAAGTAATCTAGTTCTAAAGAATCCCCCATCGAGAGCAGATCCAAAGGCTTCCGTAGAATAATTCCTTCCTAATATCGAAAGCTCA
>Contig15087 [organism=Jatropha curcas] [moltype=transcribed_RNA] [tech=TSA]
ACACTACTCGTCAACTACACTGTCAGTTGTTGCAAAATGTCTACACCAGCCGAGTAATCCCTCTTGCCCTCTCTAATCACATGCTTGAATAATTATATGTTCATATGATATTTATTTTCTAAAATATTATTATATGAATGAACAATCTTGTATGATTGAACGAGTGGTGT
>Contig15090 [organism=Jatropha curcas] [moltype=transcribed_RNA] [tech=TSA]
ACACTACTCGTGATCACTAAGGCCAACTTTCGTCCCTGCTCGACGGCCCTTCCACCCGTCGAGCAGGGACGAAAGTTGGCCTTAGTGATCACGAGTGGTGT
>Contig15147 [organism=Jatropha curcas] [moltype=transcribed_RNA] [tech=TSA]
ACACTACTCGTGCCAAGCAGCATCCACACTCTAAACCCTAGGAGAGAGAGTGGGAGAGGGAGAATAAAAAATGGTTCAGCGGCTCACATATCGGAAACGGCACAGCTATGCCACGAAGTCGAACCAGCATCGGGTCGTCAAAACCTCCGGAGGAAGTTGGTTTACCAAACCAC
>Contig15276 [organism=Jatropha curcas] [moltype=transcribed_RNA] [tech=TSA]
ACACTACTCGTGCCCCTACTGTTCGGCGTCGCAAGCGCGGTGTGCCACCACAAACACTGGCCGATCAATAACAGAGTGCACATCTTGTGGCCGTGTCGTCGGAGG
>Contig15287 [organism=Jatropha curcas] [moltype=transcribed_RNA] [tech=TSA]
ACACTACTCGTATTTGCAGGATCAGATGAACGTTGTTGAGGGCGAGAAGAGGCTCCCTTGAATGGTCAATAACTCTCTTTTCTCTTTCCACGCTTCCAAACACTCTTGTTATGGGCATCCCTTTGTTAAAGGGCATGTATGGAGATTTTTCGGGAAGTCTTATGGTTCAAATAGTTGTCCTCCACGAGTGGTGT
>Contig15368 [organism=Jatropha curcas] [moltype=transcribed_RNA] [tech=TSA]
ACACTACTCGTCTCCCATGCTCCCCTCTACCCCACCCATACACCTCTCCATCATCTGTTAATGCAGTAGAATGCCATCCGCCAGCAGCAATATCAACCAAATTGAGACCAGCAAGCCCTTGGACTGGAATAGGCTGCGATCTGGGTTGGGTATCCCCAGTTCCAAGCTGTCCATATTCATTATTCCCCCAT
>Contig15374 [organism=Jatropha curcas] [moltype=transcribed_RNA] [tech=TSA]
ACACTACTCGTCACTATCTTTTTAATGGTTCTTTTTACTCAACCAAGTAAACCACTGGTTTCTCATAGTACTTGATATGCGCACTACATTTGAATTTATCTTAAAGAGTTTTTTTTTTTCG
>Contig15408 [organism=Jatropha curcas] [moltype=transcribed_RNA] [tech=TSA]
ACACTACTCGTCTTACATGGAGCAAAAAAGGATCACAAGTACACTGTGATAATCTCCAATCCCATTCTTAACCAAATTTCGAAGTTTCAAAACATAAAACTTC
>Contig15507 [organism=Jatropha curcas] [moltype=transcribed_RNA] [tech=TSA]
ACACTACTCGTGGGGTTTCTACAATTATTTTATCAATTTCCTCTTTTGCGCCAAACCTGCAAACTAGAGAGAGAGGGAAAGAGAGAGAGAGAGAGAGAGAGAGAAGAACT
>Contig15521 [organism=Jatropha curcas] [moltype=transcribed_RNA] [tech=TSA]
ACACTACTCGTTTTCATGCCTATTGCTCGCCAGCGGCACACGGTGCGGGCTGTGGCTTAAGTCGGTGTGGCGATGATTCTCGGTCTCGGCCGATCGAGTCGTCGTTCGTCGGGTTTGCTGCGGCTTAGCGAACGTTAAGTGGCGCTCGAGTGAGTGTGGGC
>Contig15532 [organism=Jatropha curcas] [moltype=transcribed_RNA] [tech=TSA]
ACACTACTCGTCTCTTTCTTCAAATGTAGAGGGCAAATAGAAAGAACTTGCATCAATTTATCGCAGAAAGCATTAGAATCAACCATAAAATCAAGCCATCGAAATTGATTAACGATAAGTCGAGCGGAGTCGTCCTGGAGCGAACATTCAGGATGCACATCAAAAT
>Contig15556 [organism=Jatropha curcas] [moltype=transcribed_RNA] [tech=TSA]
ACACTACTCGTATTGCTCCCAAAAAAGACCAAGTTTATGATATATTAGAGATGTGGTGACTAACAGCACATTGACAGCATACAACATTTAACTTAGATGAAAACAAAACCATGTGTTTATATTTTGTTTTCCAGACTAGAAAGCAGGAGACAAAAGAAAAGGTTTAGGAAGGAAAAAAAAAGAAAAAACGAAAA
>Contig15561 [organism=Jatropha curcas] [moltype=transcribed_RNA] [tech=TSA]
ACACCACTCGTCACCGTTCCACCCACATTTACCTCGAAAGCAATTCCAGGCAGCAACTTCACATTTGTAAGTCCAATCCAAGAAAAAAAAAGTTAAGAAGAATAGAGAAATCACTGAGAAGAGTCTGGAACACGAGTAGTGT
>Contig15609 [organism=Jatropha curcas] [moltype=transcribed_RNA] [tech=TSA]
ACACTACTCGTCGCAAAGGCTTCAGCAATTCGGGTCAAACCAGACAGAAGCATGCTCCAATACCTTTGCATCATGGTACTGAAGAAGATTGGTCAACAGAGGAACTGCTTCCATCACAAAGTCTGCCGCATACTGAAGGAAGTTTCTTGCACATATTTGCAGCAGTAGATAATGC
>Contig15646 [organism=Jatropha curcas] [moltype=transcribed_RNA] [tech=TSA]
ACACTACTCGTCTCTTCCCCCCAAACACTCCCTCTCAAGAGTAAACACCAACCAATTGTTGATACTTGACACTTGCTCTACACATCAAGGCTTCCATCTTGCATGGGCAGACCAGGTTGCCATCCTAGCTCCAAATCAGCATGCGTCTCCTGCACATCATGCCATGGGTTATCCTTAGGTCCAGGTCTAGG
>Contig15655 [organism=Jatropha curcas] [moltype=transcribed_RNA] [tech=TSA]
ACACTACTCGTGGCGGCGATTTATAGGTTTAAGGCCATGGTTAAGGTTTTGAAAAGCTGGGGTTATTATGGACGATAGAGGAGAAGATAGGCGTGGAAGTGGGGCTGTTATCGAAGAGGAGGTGGTCACTGGGGATGTTGCAGCATTGTACAAGTACAAGAACGCTTTATTTGATGTCAAAGTTGATAC
>Contig15663 [organism=Jatropha curcas] [moltype=transcribed_RNA] [tech=TSA]
ACACTACTCGTAAGGGAATGAACTATTAATCAATCGATTATTATGTTGTTGTAATTATAAGCATTTTGGATAGGCTAATAATGTGAGGTTTAGAATTTTTTAGAATGATTAAGTGCATATATGTGTGTGTGTGGTGGTTAATGAATAATGGTTATGGTAGACGGGATTAGTTATTGTGAATTGCCAATGGGACGGG
>Contig15666 [organism=Jatropha curcas] [moltype=transcribed_RNA] [tech=TSA]
ACACTACTCGTCTGAAAAAAACTGCAGTGACTTAGACAGAGGGCTAGGTAGGAAGAATAGAGAGAGAAACAGAATTATATCTCAAAGCTAATTTGGATTTCTCTCCAGCTCACTCACTGGCCTCTCTCTCTCTCTCTCTCTCTCTCTCTCGTT
>Contig15688 [organism=Jatropha curcas] [moltype=transcribed_RNA] [tech=TSA]
ACACTACTCGTGGCGGTGGTGGTGGTGGCGGTGGTTGATATGATGCTTGTAGTTGTCGGTGCGGAAAAATCTAACCATGATGAGAAAGAGATGAATACAGCTATGGGTGCCTATCAAATAGGACAACGATAACGATTCACAGAATCATATAAAAATATATTTGTGATTATGATGATGGTGGTGGTGGTGAAA
>Contig15706 [organism=Jatropha curcas] [moltype=transcribed_RNA] [tech=TSA]
ACACTACTCGTGAAGAAACAAAAGTATCATCGTGGAGGGCAGGGGTGGGTGACTTGGTGGTGGTGCTGGTCATTCTTCATTTTGGTCAAGTTTCTCTTTTCTCTCTCTCTCTCTCTCTGTCTTTTCTTTTTCTTAATTTTTCAATTTTCAAACACATACACAATATCAGCTGCTTCTCTCTCTCTCTCTCTCTCCCT
>Contig15744 [organism=Jatropha curcas] [moltype=transcribed_RNA] [tech=TSA]
ACACTACTCGTGTGAGAACCTTCCGTTGGTTACGCCCTTTAAGTGTTGGTTCTTCCATATTTAGATATGGAGATAGATCCAGAGATAGAGATCTATATCTTTCTATCGATAGATGGATG
>Contig15755 [organism=Jatropha curcas] [moltype=transcribed_RNA] [tech=TSA]
ACACTACTCGTGATCTGTGAACGACAATTCCCAATCTCTTACAACCCGCCCCCTGAAAAAACACGCAAAGAAAAAATCCTCGCGTCGCTCTCACGGAGCCAACCGCAAAACACGCGAG
>Contig15771 [organism=Jatropha curcas] [moltype=transcribed_RNA] [tech=TSA]
ACACTACTCGTGAAGGACAGCTCTTCATTTTAATTTTGATTTAGGTGACGAGTTAGATCTCTCCTTACCCATTTGCTCTTGGCTCTCTCTCAGGTGTGAAAAGATGGGGCTGTCATTCACCAAGTTGTTCAGCCGGTTGTTTGCGAAAAAAAG
>Contig15775 [organism=Jatropha curcas] [moltype=transcribed_RNA] [tech=TSA]
ACACTACTCGTCACCAATCTCTTTCTCTCTCTCTGTCCCTCTCTTCCCTTGAATTACTTTCTCTCTTCCTCAATTTCTGTCTCTCTCTCTCTCTCTCCTCCCTCCCTCCCTCATGGCGTATTGCTGCAG
>Contig15868 [organism=Jatropha curcas] [moltype=transcribed_RNA] [tech=TSA]
ACACTACTCGTCCCATATCACTCTATATCAACACTTTGTTCCTGAGAATGTCAAACAACCATCTAACGTTAGCTTTTAACAAAAAAAAACACTTTGTTCCTGAGAATGTCATATAACCATCTAACATTAGCTTTTAAACCAAAAAAAACACTTTGCCTGAGAATGTCATATAACCATCTAACATTAGCTTTTAAAC
>Contig15877 [organism=Jatropha curcas] [moltype=transcribed_RNA] [tech=TSA]
ACACTACTCGTCCGTTGTGGCATCTGGTCGGAGATACCACCTTCTATACTTTCCACCACTGATATCTCTTTTAGTTTCAATTCCAAAATATATAGATCCAATAAATGATATCAAA
>Contig15915 [organism=Jatropha curcas] [moltype=transcribed_RNA] [tech=TSA]
ACACTACTCGTAGAACAAAAGCAAACTTAATCATGAATTAGATGAGATACATAGTCAAAATACTTGTACAACGTCCAAGGAACCTTTATGATCCATTAATAGAAGATTATAAGAAACACAAACATATTATCCATCAAAGGAGTCAAACTTATAACAGGGCTTAACCCTTTCCCCATCCATGCACGCAAG
>Contig15919 [organism=Jatropha curcas] [moltype=transcribed_RNA] [tech=TSA]
ACACTACTCGTCTCTGTAATACAACTAGGGAGCCACCTTAATCAATTGTACATTTCTTTCTTTTTATTATTATTTTTTTTCATTCTTTGTTTGTGAAGCAAAGGTGGGGTGGGGGGATACAAGAACAGGCTGGCCTACAAGAAAATGAAAAAGAAGTGCCAAAAAAACATAC
>Contig15928 [organism=Jatropha curcas] [moltype=transcribed_RNA] [tech=TSA]
ACACTACTCGTCCGGAAAGTAGAAAACAGATCCGCTCTCTCTCTTAAACCTTCTTTTCTTTTCGCTTTTTAAAAATTTTCTTTTTTTATTTAATTTTCTCGGGAAAAAATCTCACAGTTTGGAGGTGAAGTCCAACT
>Contig15939 [organism=Jatropha curcas] [moltype=transcribed_RNA] [tech=TSA]
ACACTACTCGTCTGGATTTGATTGTCATCCTGTTGTTCTACTGCCAACGGAGGTGGAGCTTCAATTTCATGGCAGTGTTGATGTAAGAGAAAAAGATGCAATTTTCAATTATCGAAGAAAGTATCTTCCAACACAACAGGTAGCTTATCATACTCCACCTCGTTTTCCTGTAGATGTAATTAAAAAG
>Contig15961 [organism=Jatropha curcas] [moltype=transcribed_RNA] [tech=TSA]
ACACTACTCGTCTCTTTCTTTCCAAGATCTGCTTCTCCTCTCGCCATCTCCAAGAAAAGCAAGAACTCGCCTCGCAGATCGACTTGAGATGGCCGAGGAGGCTGCCATGGAGCCCACTGGGTCTCGCAGGAGATGCAAAAGCAAAGCAGCTCACTTGAGTTCTATGGGTTGTGCTTCACCAAGGCATAG
>Contig15979 [organism=Jatropha curcas] [moltype=transcribed_RNA] [tech=TSA]
GACTCATATACTTACGAATTTATTACCTTCTTTCTTGAAAACCTTGGGATGTACATGAAAAATCCAAATGTGAGAATCAAAACAATATGGCAAGAGGCAAGAAAAAAATCGTTTCGTGCAAGTTCCAGTTCCTAGTAACAACTAAAGTTCAAAGAATAAG
>Contig16008 [organism=Jatropha curcas] [moltype=transcribed_RNA] [tech=TSA]
ACACTACTCGTCTCACTTAACTTTCCCTTTCTCTCTATCTCTATCTCTCTATCTCTCTCTCTCTCTCTCTTCTTTTCCTTGTTCTTTCTTTGGTATTTTTGACTTGCTATCTAGAACACTTGTAACCTCCCCCATCAGTTTCAATTAATTTCCTAATTTTGTTCTGTTGTCC
>Contig16041 [organism=Jatropha curcas] [moltype=transcribed_RNA] [tech=TSA]
ACACTACTCGTGGTAAAAATCTATATATAAATAACTTACATCCTCTTCCAAAATTATGAAATACATACATATTATACTGCATACGCATGTCTCCCTTTTTTTCTTCTAATACAATCTTCTCAAACCACTAATACAATCTCGAGTTGAAACTTTAGTCGGAGCC
>Contig16044 [organism=Jatropha curcas] [moltype=transcribed_RNA] [tech=TSA]
ACACTACTCGTCTTCTCAAGCAACCCAGGATTTTGGCGGATGAAAGCATTAAGGAGTTTTCTGTGTTTCTCAGAAATTTCACAAAAGCAATGTGTTTTTCATCGACTTTCAAGACAGGGCCTGAGGTTTTCTGCCGT
>Contig16060 [organism=Jatropha curcas] [moltype=transcribed_RNA] [tech=TSA]
GTTTTTTTTTTTTTTAAATTTTTATTGTGAAATCTCTGAATTACCCCTCCCAATAGCCATAAACGGCTAGTTTCAAGGGTATTTTTTGAAAAAAATAAATTTTTTGGATTTATTATAAATACCTCATTTCATTTACAAATTCATTACAAAAAAAATCTATACTCTCTCACGAGTAGTGT
>Contig16074 [organism=Jatropha curcas] [moltype=transcribed_RNA] [tech=TSA]
CACTACTCGTTGATAGCAGGTCCATCTCTCTCTCTCTCTTTCTCTCGTGCACACAACCCCCCTTCCCTCCCTCTCCCACCGCATGGAGCAATGAAAATATGCATATACTTTATCATCTACCGTAGTTCCTCATGTGGTTGGGTTTGTA
>Contig16123 [organism=Jatropha curcas] [moltype=transcribed_RNA] [tech=TSA]
ACACTACTCGTGGAGGTAGCAGCGGGCAGGGGAACCTTGACGGACAAGGGTAAGTATGCACTTTTGTCCTAATTTCTGTGCTTTTTTTTTTTAATGCATTTGAATTTTGATTATGTGCTTGTTGTGTTGCGTTGATTCTGTGAGGATGAGTTCCGGGCTTAGCTTAATAAGGGCTTGCTTTGATTTTTTAAC
>Contig16131 [organism=Jatropha curcas] [moltype=transcribed_RNA] [tech=TSA]
ACACTACTCGTAATAAATCCTATAACAATGCCAAAGCATCTTTCCTCACTGAAGTTTTGTGTTTGTTAATAACTCTTCTGTTAGGACTTCTTTTGTCCCTCGAGCATAGTATAAATGGTAATTCGTCCTCTTAGATGCCCTGTCTGAAATGCTTGTTCACTATGCACTTTCTATTTTTC
>Contig16137 [organism=Jatropha curcas] [moltype=transcribed_RNA] [tech=TSA]
ACACTACTCGTTGAAATACACAACAAAGAAACTATATTAAGTTATTACTTAATAAACAAGAAAAGAACTAACCCAAACAAAGGCCCCCACTAAAATATAAACAGATCCAAACACAAATCCTCCACTGCATAAGCCTCTCTAATATAATTTAGGGAAAAAAAAATATCCATAAG
>Contig16146 [organism=Jatropha curcas] [moltype=transcribed_RNA] [tech=TSA]
ACACTACTCGTTTGACACTTATGGTGGATGGGGTGCTCACGGCCTGTGAGACCAGCATCTCCATGAGGACCACCAATAACAAAACGCCCAGATGGATTCAGATGAAAGATGGTCTTCTCATCCAAATACTTGGCAGGAATAATAGGCTTGATGACATGCTCCTTGAGATCAGCAGCAATTTCAT
>Contig16183 [organism=Jatropha curcas] [moltype=transcribed_RNA] [tech=TSA]
ACACTACTCGTGCCATATTGCTCAAAAATCTGCATTGACCATTGATAGTAATGAAGCTTCCATGCAGCTGATGACGCACAATCATTAAAACCAAGATATGGCAATCCAGCATCATGAGATAAATCCTGCAAAGCTTGAGAAGCTCCTTGCCCAGATGAAGCCCT
>Contig16188 [organism=Jatropha curcas] [moltype=transcribed_RNA] [tech=TSA]
ACACTACTCGTGTGGTTGAGAGCTTCGCCCACTTTCGATGTTTTCAAGAAATCACTGCAAAGTCAAAGCATAAACACTCTCCTTAAAAGTCCCATCTTTTTCTCCTCTGCAACCCCTATTCTCTCTCTCTCTCTCTCTCTCTCTCTCACTCGTCCTTA
>Contig16197 [organism=Jatropha curcas] [moltype=transcribed_RNA] [tech=TSA]
ACACTACTCGTGAGGACAGAGAGGGACTAAAACAAAGTCTCCATTTTTCACTCTTGTTTTAGTCCCCTCTCTGTCCTCTAATTATGCAATTACTGGACAGAGAGGGACTAAAACAAGAGTAGAAAATGGAGACTTTGTTATTATTTTTTGACTTTGTGATCGGTGGGTTTGGTGTGTTAGAGCTGCAACGCTT
>Contig16243 [organism=Jatropha curcas] [moltype=transcribed_RNA] [tech=TSA]
ACACTACTCGTCTATGAGGAAAAAACAGCAGTAATCTCAAACCGTTTAAACAATAATGTGCAATGTGATGAAATGAATCAAATAAAAATCTAAAAAGCATTATCTTTCCAATATTTCTTTTACATG
>Contig16285 [organism=Jatropha curcas] [moltype=transcribed_RNA] [tech=TSA]
ACACTACTCGTACCATATTCATAGTCACAACATGTAAGCACACTTGTAAACGCAAATTCATTTGGTTGGCAATTCATCAACATCTCAGTAAACAAAACACAGCAATTATAGGCTTGCCCCCTGTTGAGCATAACCAGAAATGAGAGCTGTCAAGAGACAACATTTCTTTCAGGCATTTCAT
>Contig16334 [organism=Jatropha curcas] [moltype=transcribed_RNA] [tech=TSA]
ACACTACTCGTACACCATCAAAATCATCTCTTTCACAATATTCTTGTGAGTATTGTGAAAGAGATGATTTTGATGGTGTTTAGAAGAGGATGTGAAGGCATAGAGAGCAAAGAATATTTCTCTAATCTCTGAGCAAGTCTCTCTAATCTTAAGAGAGATAGATTCTTCTCAAAAAAAGCTTGCAAAG
>Contig16348 [organism=Jatropha curcas] [moltype=transcribed_RNA] [tech=TSA]
ACACTACTCGTGGTGTGTAATACATCTATGGTTGTATGCAGGGGTGGTAGATTCTGTAGTAAGGATTCCATTGTGAATGGCATCATATCTAAATCCCCCTGAAGTCGAAAACATTTTGAACCTGCCATTCTCATGCTTAGACTATTTAAAGAGAGATTTTAAACTTTTTGATTGATCTTAA
>Contig16353 [organism=Jatropha curcas] [moltype=transcribed_RNA] [tech=TSA]
TTATAGGGTTGTGTATTTAAATTGGGGGTTTATTGTTAGCACTACGCTATAAATTAATTATTGTGTAATTAACTGTAGGTAAACTAGTAAGCCCTTATTGTGATTATTTGTTATTGTGAATAGGCCCTGGTTAAATTTTATGTATTATTTGATATTGGGTCAGATGTTTGAAAATTTTATAAAACTTATATCTTAAGTC
>Contig16448 [organism=Jatropha curcas] [moltype=transcribed_RNA] [tech=TSA]
ACACTACTCGTGGGAGAAAGGAAATTTGAGTTGATAAAAGAAAAAATGAAAATTCAAAGCCTTTGGAGATTTGTAATGTTTGTGGGTTTCGCTACCATTTTTGTGCCTGGAGCTCTAGGCTGGAGCAAGGAGGGTCACATAATGACTTGTCGGATTGCACAGAACCTCCTTGGACCTGAAGCAGCGCATGCTGTAGAAC
>Contig16452 [organism=Jatropha curcas] [moltype=transcribed_RNA] [tech=TSA]
ACACTACTCGTGTCTCATTTCAGCTGGAAAGAACATTAATTTGTCAATGTACTGATAATCAGCTGTCTTAATGACAATTGTTGCTTACTTGCAACATAACTTCTAGT
>Contig16478 [organism=Jatropha curcas] [moltype=transcribed_RNA] [tech=TSA]
CAATCTTTCTTTAGAAATAGAAGTATGTCCATAGAAATGAACTAACGCGGATAAATCAAAAGATGAGATATAAAAGATAAACAACTGTAGCTACCATATAAGTAAATGAGGTGTTAAAGCCATGGCTAAACCAGTATGACAGTGTCGTTCATAGTGAACTAAGTCAGTGATCAACAAAGGCAAGGAGAAAAGGATC
>Contig16488 [organism=Jatropha curcas] [moltype=transcribed_RNA] [tech=TSA]
ACACTACTCGTAAGCTGTGTTCATATCATCACGCAGTAAGTCAAGCCAACTCCTCTTCTCCACACCGACACCTCCATAGCCAGCTTCGCTTCTCCACACTGCATATCCTTCTTTTTTGTATATCTCAATTCAACAGTACTTCCTTCTGATTTGCCAAATCCTTAGGATCAATCATATTTGATGAAATAAGA
>Contig16513 [organism=Jatropha curcas] [moltype=transcribed_RNA] [tech=TSA]
ACACTACTCGTGTGGAACAGGTAGCAGCTCCAAACATGGCACTGATGGTGATTGACAGGGCAATGCAAGTACATGGTGCAGCTGGTCTATCATCCGACACCGTATTGGCACATCTTTGGGCCACAGCAAGAACATTGAGAATTGCAGATCGGCCCCCGATGAAGTCCACATGGGT
>Contig16646 [organism=Jatropha curcas] [moltype=transcribed_RNA] [tech=TSA]
ACACTACTCGTGCTTTGAACTCTATGGCGTCCCCTTTTAACATTTCTTGTGAGCAACCTGGTCTCACCAGAAATGTTAAAAGGGGACGCCATAGAGTTCAAAGCACGAGTGGTGT
>Contig16666 [organism=Jatropha curcas] [moltype=transcribed_RNA] [tech=TSA]
CTACAATAGTCTCTTCTACTATGATGCTACTCTTCTAGTCTTCAAGTAGCAACCACAGTCTTTAACCTGCGCGTGATAAAATCAACGCGCTGAGTATAAAACTCAGTGGTGCTCATAATTCACATACTTACTAAAGTTGCGATGAAACTTACTTAAACAC
>Contig16886 [organism=Jatropha curcas] [moltype=transcribed_RNA] [tech=TSA]
CTTTCAACAGCATTTTACGAATCATGTCTGCTTTTGAGGACCTTTATGGCAAAAGATCTCCTGTTGTTCTCTTTTAGCCAAGAAACTTCGTCCAAATGCACCACGACTGATTGGTTTATTATCTCAAAATCATCTATTGAGGTACGGTCCTTAGAATGTATGGGGCTTGTTCTCAAGCTTCGGACCACATCATCTT
>Contig18211 [organism=Jatropha curcas] [moltype=transcribed_RNA] [tech=TSA]
CAATTTTTCCACCGCAGTTTTCGTTTCACTTCACCAACTTGTTATACTTTGAGGGGACTTCCTCTTCTTTCTGTGTCTTAAATTTTAAATTAGATTTCGCCTCTCTCATGAAAAGAGCAATGGCGATGTATGTTAATGTTCAAAATATCAATGCTTAAAAGTTTAGGTAAGATGGAGAATACAGATGC
>Contig18701 [organism=Jatropha curcas] [moltype=transcribed_RNA] [tech=TSA]
AAAAAATGTAGTTAGGATCTGGAATTCGTTAATGTTGAAATTTCAGCATGGAATCCAAATCACCTTCAAAAGTTAAGCTGCCAATTATGGGTTTCGCTAGGTATAAACGGGTTTTGAGAATATGTGCAGCTATTGTAGTGATTTTGCTGTTATTGGTTGCTGGTTATTTTGCATTTGAGTATAGGAGACCTCGTGATT
>Contig18787 [organism=Jatropha curcas] [moltype=transcribed_RNA] [tech=TSA]
CGAGAGTGAGGTGATCTCTAGGTTTGCTGCTCTTCAAGGCGTCCAAATGACCAAGAGGACCAAGAAGGCGGGTATTGTTGGGAAATATGGCACCCGATATGGTGCTAGTCTGCGGAAGCAGATAAAGAAGATGGAGGTCAGCCAGCACAGCAAGTACTTCTGTGAATTCTGTGGG
>Contig19358 [organism=Jatropha curcas] [moltype=transcribed_RNA] [tech=TSA]
GGTACGATATGGGGTTCTTTCCTAGTGATATACTTTCAGCCTTCAGCCTATGGTTCATTAAAATGAATGACTGAATGATGTTCTATAGGCATCGTAGGGAGTGGTACGAGGTTATGGGGGTTCTTTCCTAGTGATATACTTTCAGCCTTCAGCCTATGGTTCATTAAAATGAATGACTGAATGATG
>Contig19371 [organism=Jatropha curcas] [moltype=transcribed_RNA] [tech=TSA]
TTCCTTCACAAAACTTTTAACATTTCAACAATCGACACTTCTGATTCTGCTATTGCTTTGACATGTTTCTCAAATAACATTCCGTACGTTGTGTTTCGCGGAGTTTCTAACAAGGTAAGGAATGTTATTTGAGAAACATGTCAAAGCAATAGCAGAATCAG
>Contig19388 [organism=Jatropha curcas] [moltype=transcribed_RNA] [tech=TSA]
CTCCGAGTGATTGCGCATAACACGTAAATTGAGCAAACGTTTGACAACTTGCTTCATTGAAGGACGTTTATATTGCTTCATTTCTATGCAATGCATTGCCAGCTTTGTAAGCTCAGCACCATCTTTAGGATCGAATCCTGGATATGCCTTTAAGCTGCAATCAACAAGTGAATACCCACGCTGGCTG
>Contig19461 [organism=Jatropha curcas] [moltype=transcribed_RNA] [tech=TSA]
CCCAAGAACAGAACAAATATTAAACAAAGATAGAACCTAATTCTTCACAAATTCTATGAACTGGGATTCCTATTTTAAAACATTGGGAAATAAATAAAAAATTAAAAATTAAAGGCTCTTCCCTGTACTACATTTTTAGCATAAAAACAAGTCTTTTTATAGCCCAGATAAGCGCACATGGCGAGAAT
>Contig19517 [organism=Jatropha curcas] [moltype=transcribed_RNA] [tech=TSA]
TATAAACAAAAATGTTAAGTTCTATCTTATAATTTCAACTTTATGAAATTCAATACAACTAAATCAAATTCTGTGATTGATAAATGAAATTAATACTTCAAATTCTTTTATACCAAACAAGGGGTAAAATCTAATTTTGGAAGAGTTCTCAAAATAAAAGATGTGATTATTCAAACGAT
>Contig19968 [organism=Jatropha curcas] [moltype=transcribed_RNA] [tech=TSA]
ATCTACTATAGTAAAATGGTAAATACCTTGGCTTGCAACCAAGGAGGCTGCTGGCGCAAGGTGAGAGTGATCACCTTACGAAAAATGTCAAAGGGGAAAGGCATCTCAGATGTTCCTTCCCCAGCACCTACTTCTAAAAGACCACAACTAGGTCATATATTTTCCCTTTTTTCTTTCTTTATTTTA
>Contig20072 [organism=Jatropha curcas] [moltype=transcribed_RNA] [tech=TSA]
TGTTAATTTCTTCTCTTATACGGAGACGACGAGCCTTCCTGTTTTTGATGTTTTCGAAACCAGATCATTCTTTGGAGAAATGGTTACTCGTTGTTACTGCTCCTAGTCAAGGAAAAGAAAGGAAAGGAAAAAGAAAAGAAAGTACTGGTTTAGTAGTTCTTTTATATTTAATATATGCAGCAGTGGGGC
>Contig20099 [organism=Jatropha curcas] [moltype=transcribed_RNA] [tech=TSA]
ATTAAATTAGGGCAGGGTATCCTAAAACACAGGATTGCAATTTGCTTCAAGATTTTTTTCTCTCAGTGAAAAAATTACCTCTGATTGTTTTGCCGTTCTTTGTACAGGCATTTTTACTTGATCACTTCAGGAAGTGATCAAGT
>Contig21316 [organism=Jatropha curcas] [moltype=transcribed_RNA] [tech=TSA]
GGTATTTCAAGGTTCATCTTTTTTATATTTGTTGTTTTATTTGTTATTAGTGGAATGCAAAATTTTTTCCCCCCGGAAAAATCAAGGTTCTTTGTAGAGCATTTGCTGGTTGAAGATGAAAAATCTGAAACTATGGCAAATTCTTGAGCAGTCAAGAATCGCTTG
>Contig23337 [organism=Jatropha curcas] [moltype=transcribed_RNA] [tech=TSA]
GAATTTATAAAATCGTGTACACCGCTTCAGCCCTCAATTTTGACCTCGTAAATTACCCTTCTTCACTTCCTTTACTTTGGTCTAGTTTCTCTCCTCCAAATCCAATTTTGACTCCTACATACAGTTCCCTAGTGCTATACCC
